# Supplementary material for: Crystal structure of (1S,2R)-2-[(3R,4S)-3-methyl-4-phenyl-1,2,3,4-tetra­hydro­isoquinolin-2-yl]-1,2-di­phenyl­ethanol
Source: Acta Crystallogr E Crystallogr Commun. 2019 Sep 3;75(Pt 10):1399–402. doi: 10.1107/S2056989019011964 (PMC6775741; doi:10.1107/S2056989019011964)
Supplement: Supplementary file 1 [file e-75-01399-sup1.cif]

##############################################################################
#                                                                            #
# This CIF contains the data in a paper accepted for publication in          #
# Acta Crystallographica Section E. It conforms to the requirements of       #
# Notes for Authors for Acta Crystallographica Section E, and has been       #
# peer reviewed under the auspices of the IUCr Commission on Journals.       #
#                                                                            #
# Full details of the Crystallographic Information File format               #
# are given in the paper "The Crystallographic Information File (CIF):       #
# a New Standard Archive File for Crystallography" by S. R. Hall, F. H.      #
# Allen and I. D. Brown [Acta Cryst. (1991), A47, 655-685].                  #
#                                                                            #
# The current version of the core CIF dictionary is obtainable from          #
# ftp://ftp.iucr.org/pub/cif_core.dic.                                       #
#                                                                            #
# Software is freely available for graphical display of the structure(s)     #
# in this CIF. For information consult the CIF software page                 #
# http://www.iucr.org/resources/cif/software.                                #
#                                                                            #
# This file may be used for bona fide research purposes within the           #
# scientific community so long as proper attribution is given to the journal # 
# article from which it was obtained.                                        #
#                                                                            #
##############################################################################
data_I
_database_code_depnum_ccdc_archive 'CCDC 1950166'
_audit_creation_method     'SHELXL-2018/3'
_journal_date_recd_electronic     2019-07-24
_journal_date_accepted     2019-08-29
_journal_name_full     'Acta Crystallographica, Section E'
_journal_year     2019
_journal_volume     75
_journal_issue     10
_journal_page_first     1399
_journal_page_last     1402
_journal_paper_category     GO
_journal_paper_doi     10.1107/S2056989019011964
_journal_coeditor_code     FF2162
_publ_contact_author_name     'Pascal RETAILLEAU'
_publ_contact_author_address
;
Institut de Chimie des Substances Naturelles
CNRS UPR 2301, Universit\'e Paris-Sud, Paris-Saclay University
1, av. de la Terrasse, 91198 Gif-sur-Yvette (France)
;
_publ_contact_author_email     'pascal.retailleau@cnrs.fr'
_publ_contact_author_fax     ?
_publ_contact_author_phone     ?
_publ_section_title
;\
Crystal structure of
(1<i>S</i>,2<i>R</i>)-2-[(3<i>R</i>,4<i>S</i>)-3-methyl-4-phenyl-1,2,3,4-\
tetrahydroisoquinolin-2-yl]-1,2-diphenylethanol
;
_publ_section_title_footnote     .
loop_
    _publ_author_name
    _publ_author_footnote
    _publ_author_address
    'Ben Ali, Karim' .
;\
Laboratoire de Recherche en Energie et Mati\`ere pour le D\'eveloppement \
des Sciences Nucl\'eaires,
Centre National des Sciences et Technologies Nucl\'eaires,
P\^ole Technologique, 2020 Sidi-Thabet,
Tunisia
;
    'Retailleau, Pascal' .
;
Institut de Chimie des Substances Naturelles
CNRS UPR 2301, Universit\'e Paris-Sud, Paris-Saclay University
1, av. de la Terrasse, 91198 Gif-sur-Yvette
France
;
_publ_section_synopsis
;
The title chiral \b-amino alcohol was isolated as one of two diastereomeric
<i>\b-</i>amino alcohols, the title molecule being found to be the
(<i>S,R</i>) diastereoisomer. In the crystal, molecules are packed in a
herringbone manner parallel to (103) and (10\=3) <i>via</i> weak
C---H\\u008943O and C---H...\p(ring) interactions.
;
_chemical_name_systematic
;\
(1<i>S</i>,2<i>R</i>)-2-[(3<i>R</i>,4<i>S</i>)-3-Methyl-4-phenyl-1,2,3,4-\
tetrahydroisoquinolin-2-yl]-1,2-diphenylethanol
;
_chemical_name_common     ?
_chemical_formula_moiety     'C30 H29 N O'
_chemical_formula_sum     'C30 H29 N O'
_chemical_formula_iupac     'C30 H29 N O'
_chemical_formula_weight     419.54
_chemical_melting_point     ?
_chemical_absolute_configuration     rm
_space_group_crystal_system     orthorhombic
_space_group_name_H-M_alt     'P 21 21 21'
_space_group_name_Hall     'P 2ac 2ab'
loop_
    _space_group_symop_operation_xyz
    'x, y, z'
    '-x+1/2, -y, z+1/2'
    'x+1/2, -y+1/2, -z'
    '-x, y+1/2, -z+1/2'
_cell_length_a     7.3009(8)
_cell_length_b     11.0552(11)
_cell_length_c     30.006(3)
_cell_angle_alpha     90
_cell_angle_beta     90
_cell_angle_gamma     90
_cell_volume     2421.8(4)
_cell_formula_units_Z     4
_cell_measurement_reflns_used     6302
_cell_measurement_theta_min     2.0140
_cell_measurement_theta_max     24.1570
_cell_measurement_temperature     293(2)
_exptl_crystal_description     prism
_exptl_crystal_colour     colorless
_exptl_crystal_size_max     0.590
_exptl_crystal_size_mid     0.450
_exptl_crystal_size_min     0.350
_exptl_crystal_density_diffrn     1.151
_exptl_crystal_density_meas     ?
_exptl_crystal_density_method     ?
_exptl_crystal_F_000     896
_exptl_absorpt_coefficient_mu     0.069
_exptl_absorpt_correction_type     multi-scan
_exptl_absorpt_process_details
;
(CrysAlisPro; Rigaku OD, 2019)
;
_exptl_absorpt_correction_T_min     0.84348
_exptl_absorpt_correction_T_max     1.00000
_diffrn_ambient_temperature     293(2)
_diffrn_radiation_type     MoK\a
_diffrn_radiation_wavelength     0.71073
_diffrn_radiation_source     '1.5kW sealed tube'
_diffrn_radiation_monochromator     graphite
_diffrn_measurement_device     'Nonius KappaCCD area detector'
_diffrn_measurement_method     '\w and \f scans'
_diffrn_reflns_number     21751
_diffrn_reflns_av_R_equivalents     0.0273
_diffrn_reflns_av_unetI/netI     0.0238
_diffrn_reflns_theta_min     2.715
_diffrn_reflns_theta_max     25.346
_diffrn_reflns_theta_full     25.242
_diffrn_measured_fraction_theta_max     0.999
_diffrn_measured_fraction_theta_full     0.999
_diffrn_reflns_limit_h_min     -8
_diffrn_reflns_limit_h_max     8
_diffrn_reflns_limit_k_min     -13
_diffrn_reflns_limit_k_max     13
_diffrn_reflns_limit_l_min     -36
_diffrn_reflns_limit_l_max     36
_diffrn_standards_number     ?
_diffrn_standards_interval_count     ?
_diffrn_standards_interval_time     ?
_diffrn_standards_decay_%     0
_refine_special_details
;
 Refined as a 2-component inversion twin.
;
_reflns_number_total     4427
_reflns_number_gt     3948
_reflns_threshold_expression     'I > 2\s(I)'
_refine_ls_structure_factor_coef     Fsqd
_refine_ls_matrix_type     full
_refine_ls_R_factor_all     0.0443
_refine_ls_R_factor_gt     0.0379
_refine_ls_wR_factor_gt     0.0791
_refine_ls_wR_factor_ref     0.0828
_refine_ls_goodness_of_fit_ref     1.072
_refine_ls_restrained_S_all     1.072
_refine_ls_number_reflns     4425
_refine_ls_number_parameters     295
_refine_ls_number_restraints     0
_refine_ls_hydrogen_treatment     mixed
_refine_ls_weighting_scheme     calc
_refine_ls_weighting_details
              'w=1/[\s^2^(Fo^2^)+(0.0304P)^2^+0.3321P] where P=(Fo^2^+2Fc^2^)/3'
_atom_sites_solution_hydrogens     mixed
_atom_sites_solution_primary     dual
_atom_sites_solution_secondary     difmap
_refine_ls_shift/su_max     0.000
_refine_ls_shift/su_mean     0.000
_refine_diff_density_max     0.105
_refine_diff_density_min     -0.110
_refine_ls_extinction_method
;
SHELXL-2018/3 (Sheldrick 2015b)
;
_refine_ls_extinction_coef     0.0139(11)
_refine_ls_extinction_expression
                                  'Fc^*^=kFc[1+0.001xFc^2^\l^3^/sin(2\q)]^-1/4^'
_refine_ls_abs_structure_details
;
 Refined as an inversion twin.
;
loop_
    _atom_type_symbol
    _atom_type_description
    _atom_type_scat_dispersion_real
    _atom_type_scat_dispersion_imag
    _atom_type_scat_source
    'C' 'C' 0.0033 0.0016
                         'International Tables Vol C Tables 4.2.6.8 and 6.1.1.4'
    'N' 'N' 0.0061 0.0033
                         'International Tables Vol C Tables 4.2.6.8 and 6.1.1.4'
    'O' 'O' 0.0106 0.0060
                         'International Tables Vol C Tables 4.2.6.8 and 6.1.1.4'
    'H' 'H' 0.0000 0.0000
                         'International Tables Vol C Tables 4.2.6.8 and 6.1.1.4'
_computing_data_collection
;
DENZO (Otwinowski & Minor, 1997); COLLECT (Hooft, 1998)
;
_computing_cell_refinement
;
CrysAlisPro (Rigaku OD, 2019)
;
_computing_data_reduction
;
CrysAlisPro (Rigaku OD, 2019)
;
_computing_structure_solution
;
<i>SHELXT2014/5</i> (Sheldrick, 2015a)
;
_computing_structure_refinement
;
<i>SHELXL2018/3</i> (Sheldrick, 2015b)
;
_computing_molecular_graphics     ?
_computing_publication_material
;
<i>SHELXL2018/3</i> (Sheldrick, 2015b)
;
loop_
    _atom_site_type_symbol
    _atom_site_label
    _atom_site_fract_x
    _atom_site_fract_y
    _atom_site_fract_z
    _atom_site_U_iso_or_equiv
    _atom_site_adp_type
    _atom_site_calc_flag
    _atom_site_occupancy
    _atom_site_disorder_assembly
    _atom_site_disorder_group
    C C1 0.3286(4) -0.0015(2) 0.21766(7) 0.0459(6) Uani d 1 . .
    H H1A 0.428447 -0.038350 0.234113 0.053 Uiso calc 1 . .
    H H1B 0.243483 -0.065133 0.209524 0.053 Uiso calc 1 . .
    N N2 0.4019(2) 0.05352(14) 0.17689(6) 0.0355(4) Uani d 1 . .
    C C3 0.5027(3) 0.16552(19) 0.18741(7) 0.0400(5) Uani d 1 . .
    H H3 0.556815 0.195001 0.159563 0.046 Uiso calc 1 . .
    C C4 0.3616(3) 0.26023(18) 0.20271(7) 0.0379(5) Uani d 1 . .
    H H4 0.430488 0.329448 0.214349 0.044 Uiso calc 1 . .
    C C5 0.1547(3) 0.2891(2) 0.26931(7) 0.0471(6) Uani d 1 . .
    H H5 0.162708 0.372208 0.264993 0.054 Uiso calc 1 . .
    C C6 0.0507(3) 0.2447(3) 0.30407(8) 0.0553(7) Uani d 1 . .
    H H6 -0.009196 0.297836 0.323159 0.064 Uiso calc 1 . .
    C C7 0.0357(4) 0.1222(3) 0.31050(8) 0.0576(7) Uani d 1 . .
    H H7 -0.035474 0.092057 0.333677 0.066 Uiso calc 1 . .
    C C8 0.1265(3) 0.0443(2) 0.28246(8) 0.0518(6) Uani d 1 . .
    H H8 0.116921 -0.038604 0.287084 0.060 Uiso calc 1 . .
    C C9 0.2328(3) 0.0871(2) 0.24723(7) 0.0405(5) Uani d 1 . .
    C C10 0.2479(3) 0.2114(2) 0.24055(7) 0.0383(5) Uani d 1 . .
    C C11 0.6589(3) 0.1502(2) 0.22101(9) 0.0567(7) Uani d 1 . .
    H H11A 0.726198 0.224575 0.223262 0.068 Uiso calc 1 . .
    H H11B 0.739191 0.086877 0.211187 0.068 Uiso calc 1 . .
    H H11C 0.609065 0.129700 0.249634 0.068 Uiso calc 1 . .
    C C12 0.2492(3) 0.30571(18) 0.16372(7) 0.0400(5) Uani d 1 . .
    C C13 0.3195(4) 0.3956(2) 0.13673(8) 0.0570(7) Uani d 1 . .
    H H13 0.431991 0.430129 0.143737 0.066 Uiso calc 1 . .
    C C14 0.2254(5) 0.4350(3) 0.09946(9) 0.0707(9) Uani d 1 . .
    H H14 0.275393 0.495164 0.081543 0.081 Uiso calc 1 . .
    C C15 0.0593(5) 0.3858(3) 0.08888(9) 0.0699(9) Uani d 1 . .
    H H15 -0.003927 0.412441 0.063832 0.080 Uiso calc 1 . .
    C C16 -0.0138(4) 0.2967(3) 0.11542(9) 0.0623(7) Uani d 1 . .
    H H16 -0.126869 0.262995 0.108399 0.072 Uiso calc 1 . .
    C C17 0.0809(3) 0.2573(2) 0.15257(8) 0.0488(6) Uani d 1 . .
    H H17 0.030362 0.197119 0.170385 0.056 Uiso calc 1 . .
    C C18 0.5032(3) -0.03477(18) 0.14947(7) 0.0367(5) Uani d 1 . .
    H H18 0.600714 -0.070012 0.167776 0.042 Uiso calc 1 . .
    C C19 0.3684(3) -0.13740(19) 0.13610(8) 0.0416(5) Uani d 1 . .
    H H19 0.338016 -0.182861 0.163143 0.048 Uiso calc 1 . .
    O O19 0.2046(2) -0.08765(16) 0.11933(6) 0.0560(5) Uani d 1 . .
    H HOH 0.198(4) -0.016(3) 0.1307(9) 0.067 Uiso d 1 . .
    C C20 0.5896(3) 0.02111(19) 0.10855(7) 0.0394(5) Uani d 1 . .
    C C21 0.4942(4) 0.0997(2) 0.08094(8) 0.0553(7) Uani d 1 . .
    H H21 0.377223 0.125320 0.088719 0.064 Uiso calc 1 . .
    C C22 0.5742(5) 0.1398(3) 0.04165(9) 0.0730(8) Uani d 1 . .
    H H22 0.510686 0.192712 0.023154 0.084 Uiso calc 1 . .
    C C23 0.7467(5) 0.1018(3) 0.02999(10) 0.0778(10) Uani d 1 . .
    H H23 0.798359 0.127746 0.003312 0.089 Uiso calc 1 . .
    C C24 0.8428(4) 0.0263(3) 0.05729(10) 0.0685(8) Uani d 1 . .
    H H24 0.960600 0.001927 0.049589 0.079 Uiso calc 1 . .
    C C25 0.7644(3) -0.0137(2) 0.09627(8) 0.0502(6) Uani d 1 . .
    H H25 0.830335 -0.065258 0.114775 0.058 Uiso calc 1 . .
    C C26 0.4523(3) -0.22470(19) 0.10333(7) 0.0434(5) Uani d 1 . .
    C C27 0.4150(4) -0.2197(2) 0.05843(9) 0.0648(8) Uani d 1 . .
    H H27 0.330932 -0.163529 0.047712 0.075 Uiso calc 1 . .
    C C28 0.5013(5) -0.2974(3) 0.02915(9) 0.0816(10) Uani d 1 . .
    H H28 0.474735 -0.293390 -0.001130 0.094 Uiso calc 1 . .
    C C29 0.6252(5) -0.3798(3) 0.04431(11) 0.0786(9) Uani d 1 . .
    H H29 0.684240 -0.431168 0.024431 0.090 Uiso calc 1 . .
    C C30 0.6622(4) -0.3865(2) 0.08887(11) 0.0693(8) Uani d 1 . .
    H H30 0.746120 -0.442975 0.099374 0.080 Uiso calc 1 . .
    C C31 0.5752(4) -0.3097(2) 0.11835(9) 0.0533(6) Uani d 1 . .
    H H31 0.599963 -0.315488 0.148673 0.061 Uiso calc 1 . .
loop_
    _atom_site_aniso_label
    _atom_site_aniso_U_11
    _atom_site_aniso_U_22
    _atom_site_aniso_U_33
    _atom_site_aniso_U_12
    _atom_site_aniso_U_13
    _atom_site_aniso_U_23
    C1 0.0562(15) 0.0388(12) 0.0426(13) -0.0048(11) 0.0068(11) 0.0038(10)
    N2 0.0361(10) 0.0336(8) 0.0369(9) -0.0008(8) 0.0058(8) 0.0001(7)
    C3 0.0384(12) 0.0391(11) 0.0426(12) -0.0037(10) 0.0039(10) -0.0003(9)
    C4 0.0419(13) 0.0322(10) 0.0395(12) -0.0059(10) 0.0006(10) -0.0037(9)
    C5 0.0441(13) 0.0536(14) 0.0437(13) 0.0038(11) -0.0043(11) -0.0078(11)
    C6 0.0421(14) 0.0826(19) 0.0413(13) 0.0074(14) 0.0005(11) -0.0127(13)
    C7 0.0482(15) 0.0850(19) 0.0395(13) -0.0076(14) 0.0064(12) 0.0015(13)
    C8 0.0552(15) 0.0596(14) 0.0406(13) -0.0126(13) 0.0031(12) 0.0036(11)
    C9 0.0423(13) 0.0472(12) 0.0320(11) -0.0030(11) 0.0010(10) 0.0002(9)
    C10 0.0364(12) 0.0442(12) 0.0342(11) 0.0002(10) -0.0019(10) -0.0030(9)
    C11 0.0433(14) 0.0589(15) 0.0680(17) -0.0014(12) -0.0081(13) -0.0064(13)
    C12 0.0494(14) 0.0319(10) 0.0387(12) 0.0043(11) 0.0068(10) -0.0036(9)
    C13 0.0653(17) 0.0470(13) 0.0586(16) -0.0024(13) 0.0074(14) 0.0085(12)
    C14 0.093(2) 0.0637(17) 0.0558(17) 0.0100(18) 0.0123(17) 0.0203(14)
    C15 0.091(2) 0.0766(19) 0.0426(15) 0.0331(19) -0.0020(15) 0.0037(14)
    C16 0.0589(16) 0.0737(17) 0.0544(16) 0.0111(15) -0.0078(14) -0.0108(14)
    C17 0.0526(15) 0.0485(13) 0.0452(13) 0.0024(12) -0.0009(11) 0.0013(11)
    C18 0.0336(11) 0.0391(11) 0.0375(11) 0.0034(10) -0.0016(10) 0.0010(9)
    C19 0.0396(12) 0.0390(11) 0.0463(13) 0.0003(10) -0.0006(10) -0.0009(10)
    O19 0.0414(9) 0.0551(10) 0.0715(12) 0.0037(8) -0.0092(9) -0.0069(9)
    C20 0.0415(13) 0.0403(11) 0.0364(12) -0.0010(10) 0.0015(10) -0.0042(9)
    C21 0.0617(17) 0.0595(14) 0.0448(14) 0.0047(14) 0.0015(12) 0.0049(12)
    C22 0.097(2) 0.0752(19) 0.0467(15) -0.0039(19) -0.0026(17) 0.0129(14)
    C23 0.095(3) 0.091(2) 0.0469(16) -0.024(2) 0.0244(17) -0.0042(16)
    C24 0.0622(18) 0.082(2) 0.0616(18) -0.0138(17) 0.0209(15) -0.0176(16)
    C25 0.0452(14) 0.0532(14) 0.0522(15) -0.0035(12) 0.0073(11) -0.0090(11)
    C26 0.0456(14) 0.0384(11) 0.0461(13) -0.0055(11) -0.0012(11) -0.0046(10)
    C27 0.086(2) 0.0577(15) 0.0507(16) 0.0103(16) -0.0131(15) -0.0060(12)
    C28 0.122(3) 0.076(2) 0.0477(16) 0.007(2) -0.0009(18) -0.0158(15)
    C29 0.095(2) 0.0622(18) 0.078(2) 0.0071(19) 0.0216(19) -0.0239(16)
    C30 0.069(2) 0.0568(16) 0.082(2) 0.0137(15) 0.0011(17) -0.0151(15)
    C31 0.0581(16) 0.0453(12) 0.0563(15) 0.0058(12) -0.0049(13) -0.0066(11)
_geom_special_details
;
 All esds (except the esd in the dihedral angle between two l.s. planes)
 are estimated using the full covariance matrix.  The cell esds are taken
 into account individually in the estimation of esds in distances, angles
 and torsion angles; correlations between esds in cell parameters are only
 used when they are defined by crystal symmetry.  An approximate (isotropic)
 treatment of cell esds is used for estimating esds involving l.s. planes.
;
loop_
    _geom_bond_atom_site_label_1
    _geom_bond_atom_site_label_2
    _geom_bond_site_symmetry_2
    _geom_bond_distance
    _geom_bond_publ_flag
    C1 N2 . 1.467(3) ?
    C1 C9 . 1.496(3) ?
    C1 H1A . 0.9700 ?
    C1 H1B . 0.9700 ?
    N2 C3 . 1.475(3) ?
    N2 C18 . 1.475(3) ?
    C3 C11 . 1.531(3) ?
    C3 C4 . 1.539(3) ?
    C3 H3 . 0.9800 ?
    C4 C10 . 1.507(3) ?
    C4 C12 . 1.515(3) ?
    C4 H4 . 0.9800 ?
    C5 C6 . 1.380(3) ?
    C5 C10 . 1.395(3) ?
    C5 H5 . 0.9300 ?
    C6 C7 . 1.372(4) ?
    C6 H6 . 0.9300 ?
    C7 C8 . 1.374(4) ?
    C7 H7 . 0.9300 ?
    C8 C9 . 1.394(3) ?
    C8 H8 . 0.9300 ?
    C9 C10 . 1.393(3) ?
    C11 H11A . 0.9600 ?
    C11 H11B . 0.9600 ?
    C11 H11C . 0.9600 ?
    C12 C13 . 1.380(3) ?
    C12 C17 . 1.381(3) ?
    C13 C14 . 1.383(4) ?
    C13 H13 . 0.9300 ?
    C14 C15 . 1.367(4) ?
    C14 H14 . 0.9300 ?
    C15 C16 . 1.374(4) ?
    C15 H15 . 0.9300 ?
    C16 C17 . 1.382(3) ?
    C16 H16 . 0.9300 ?
    C17 H17 . 0.9300 ?
    C18 C20 . 1.512(3) ?
    C18 C19 . 1.555(3) ?
    C18 H18 . 0.9800 ?
    C19 O19 . 1.409(3) ?
    C19 C26 . 1.508(3) ?
    C19 H19 . 0.9800 ?
    O19 HOH . 0.86(3) ?
    C20 C25 . 1.383(3) ?
    C20 C21 . 1.388(3) ?
    C21 C22 . 1.389(4) ?
    C21 H21 . 0.9300 ?
    C22 C23 . 1.373(4) ?
    C22 H22 . 0.9300 ?
    C23 C24 . 1.364(4) ?
    C23 H23 . 0.9300 ?
    C24 C25 . 1.375(4) ?
    C24 H24 . 0.9300 ?
    C25 H25 . 0.9300 ?
    C26 C31 . 1.375(3) ?
    C26 C27 . 1.376(3) ?
    C27 C28 . 1.381(4) ?
    C27 H27 . 0.9300 ?
    C28 C29 . 1.362(4) ?
    C28 H28 . 0.9300 ?
    C29 C30 . 1.366(4) ?
    C29 H29 . 0.9300 ?
    C30 C31 . 1.381(4) ?
    C30 H30 . 0.9300 ?
    C31 H31 . 0.9300 ?
loop_
    _geom_angle_atom_site_label_1
    _geom_angle_atom_site_label_2
    _geom_angle_atom_site_label_3
    _geom_angle_site_symmetry_1
    _geom_angle_site_symmetry_3
    _geom_angle
    _geom_angle_publ_flag
    N2 C1 C9 . . 113.18(17) ?
    N2 C1 H1A . . 108.9 ?
    C9 C1 H1A . . 108.9 ?
    N2 C1 H1B . . 108.9 ?
    C9 C1 H1B . . 108.9 ?
    H1A C1 H1B . . 107.8 ?
    C1 N2 C3 . . 110.59(16) ?
    C1 N2 C18 . . 111.93(16) ?
    C3 N2 C18 . . 115.13(16) ?
    N2 C3 C11 . . 114.83(18) ?
    N2 C3 C4 . . 107.52(17) ?
    C11 C3 C4 . . 112.15(18) ?
    N2 C3 H3 . . 107.3 ?
    C11 C3 H3 . . 107.3 ?
    C4 C3 H3 . . 107.3 ?
    C10 C4 C12 . . 113.71(18) ?
    C10 C4 C3 . . 110.49(17) ?
    C12 C4 C3 . . 110.99(17) ?
    C10 C4 H4 . . 107.1 ?
    C12 C4 H4 . . 107.1 ?
    C3 C4 H4 . . 107.1 ?
    C6 C5 C10 . . 121.1(2) ?
    C6 C5 H5 . . 119.4 ?
    C10 C5 H5 . . 119.4 ?
    C7 C6 C5 . . 120.1(2) ?
    C7 C6 H6 . . 120.0 ?
    C5 C6 H6 . . 120.0 ?
    C6 C7 C8 . . 119.6(2) ?
    C6 C7 H7 . . 120.2 ?
    C8 C7 H7 . . 120.2 ?
    C7 C8 C9 . . 121.3(2) ?
    C7 C8 H8 . . 119.3 ?
    C9 C8 H8 . . 119.3 ?
    C10 C9 C8 . . 119.2(2) ?
    C10 C9 C1 . . 121.60(19) ?
    C8 C9 C1 . . 119.2(2) ?
    C9 C10 C5 . . 118.7(2) ?
    C9 C10 C4 . . 120.36(19) ?
    C5 C10 C4 . . 121.0(2) ?
    C3 C11 H11A . . 109.5 ?
    C3 C11 H11B . . 109.5 ?
    H11A C11 H11B . . 109.5 ?
    C3 C11 H11C . . 109.5 ?
    H11A C11 H11C . . 109.5 ?
    H11B C11 H11C . . 109.5 ?
    C13 C12 C17 . . 117.9(2) ?
    C13 C12 C4 . . 119.3(2) ?
    C17 C12 C4 . . 122.7(2) ?
    C12 C13 C14 . . 121.1(3) ?
    C12 C13 H13 . . 119.5 ?
    C14 C13 H13 . . 119.5 ?
    C15 C14 C13 . . 120.2(3) ?
    C15 C14 H14 . . 119.9 ?
    C13 C14 H14 . . 119.9 ?
    C14 C15 C16 . . 119.7(3) ?
    C14 C15 H15 . . 120.2 ?
    C16 C15 H15 . . 120.2 ?
    C15 C16 C17 . . 119.9(3) ?
    C15 C16 H16 . . 120.0 ?
    C17 C16 H16 . . 120.0 ?
    C12 C17 C16 . . 121.2(2) ?
    C12 C17 H17 . . 119.4 ?
    C16 C17 H17 . . 119.4 ?
    N2 C18 C20 . . 113.06(16) ?
    N2 C18 C19 . . 108.02(16) ?
    C20 C18 C19 . . 110.66(17) ?
    N2 C18 H18 . . 108.3 ?
    C20 C18 H18 . . 108.3 ?
    C19 C18 H18 . . 108.3 ?
    O19 C19 C26 . . 111.22(19) ?
    O19 C19 C18 . . 110.15(17) ?
    C26 C19 C18 . . 112.22(18) ?
    O19 C19 H19 . . 107.7 ?
    C26 C19 H19 . . 107.7 ?
    C18 C19 H19 . . 107.7 ?
    C19 O19 HOH . . 105(2) ?
    C25 C20 C21 . . 118.6(2) ?
    C25 C20 C18 . . 119.2(2) ?
    C21 C20 C18 . . 122.1(2) ?
    C20 C21 C22 . . 119.7(3) ?
    C20 C21 H21 . . 120.1 ?
    C22 C21 H21 . . 120.1 ?
    C23 C22 C21 . . 120.3(3) ?
    C23 C22 H22 . . 119.9 ?
    C21 C22 H22 . . 119.9 ?
    C24 C23 C22 . . 120.4(3) ?
    C24 C23 H23 . . 119.8 ?
    C22 C23 H23 . . 119.8 ?
    C23 C24 C25 . . 119.5(3) ?
    C23 C24 H24 . . 120.2 ?
    C25 C24 H24 . . 120.2 ?
    C24 C25 C20 . . 121.4(3) ?
    C24 C25 H25 . . 119.3 ?
    C20 C25 H25 . . 119.3 ?
    C31 C26 C27 . . 118.6(2) ?
    C31 C26 C19 . . 119.3(2) ?
    C27 C26 C19 . . 122.2(2) ?
    C26 C27 C28 . . 120.5(3) ?
    C26 C27 H27 . . 119.8 ?
    C28 C27 H27 . . 119.8 ?
    C29 C28 C27 . . 120.4(3) ?
    C29 C28 H28 . . 119.8 ?
    C27 C28 H28 . . 119.8 ?
    C28 C29 C30 . . 119.7(3) ?
    C28 C29 H29 . . 120.2 ?
    C30 C29 H29 . . 120.2 ?
    C29 C30 C31 . . 120.2(3) ?
    C29 C30 H30 . . 119.9 ?
    C31 C30 H30 . . 119.9 ?
    C26 C31 C30 . . 120.7(3) ?
    C26 C31 H31 . . 119.7 ?
    C30 C31 H31 . . 119.7 ?
loop_
    _geom_torsion_atom_site_label_1
    _geom_torsion_atom_site_label_2
    _geom_torsion_atom_site_label_3
    _geom_torsion_atom_site_label_4
    _geom_torsion_site_symmetry_1
    _geom_torsion_site_symmetry_2
    _geom_torsion_site_symmetry_3
    _geom_torsion_site_symmetry_4
    _geom_torsion
    _geom_torsion_publ_flag
    C9 C1 N2 C3 . . . . 47.4(2) ?
    C9 C1 N2 C18 . . . . 177.26(19) ?
    C1 N2 C3 C11 . . . . 56.3(2) ?
    C18 N2 C3 C11 . . . . -71.7(2) ?
    C1 N2 C3 C4 . . . . -69.2(2) ?
    C18 N2 C3 C4 . . . . 162.68(16) ?
    N2 C3 C4 C10 . . . . 54.4(2) ?
    C11 C3 C4 C10 . . . . -72.8(2) ?
    N2 C3 C4 C12 . . . . -72.7(2) ?
    C11 C3 C4 C12 . . . . 160.16(19) ?
    C10 C5 C6 C7 . . . . -0.8(4) ?
    C5 C6 C7 C8 . . . . 0.8(4) ?
    C6 C7 C8 C9 . . . . -0.6(4) ?
    C7 C8 C9 C10 . . . . 0.4(4) ?
    C7 C8 C9 C1 . . . . -179.9(2) ?
    N2 C1 C9 C10 . . . . -12.7(3) ?
    N2 C1 C9 C8 . . . . 167.7(2) ?
    C8 C9 C10 C5 . . . . -0.4(3) ?
    C1 C9 C10 C5 . . . . 179.9(2) ?
    C8 C9 C10 C4 . . . . -179.9(2) ?
    C1 C9 C10 C4 . . . . 0.4(3) ?
    C6 C5 C10 C9 . . . . 0.6(3) ?
    C6 C5 C10 C4 . . . . -179.8(2) ?
    C12 C4 C10 C9 . . . . 104.1(2) ?
    C3 C4 C10 C9 . . . . -21.5(3) ?
    C12 C4 C10 C5 . . . . -75.4(2) ?
    C3 C4 C10 C5 . . . . 159.02(19) ?
    C10 C4 C12 C13 . . . . 152.5(2) ?
    C3 C4 C12 C13 . . . . -82.2(2) ?
    C10 C4 C12 C17 . . . . -30.5(3) ?
    C3 C4 C12 C17 . . . . 94.8(2) ?
    C17 C12 C13 C14 . . . . -0.7(4) ?
    C4 C12 C13 C14 . . . . 176.5(2) ?
    C12 C13 C14 C15 . . . . 0.5(4) ?
    C13 C14 C15 C16 . . . . -0.1(4) ?
    C14 C15 C16 C17 . . . . -0.1(4) ?
    C13 C12 C17 C16 . . . . 0.5(3) ?
    C4 C12 C17 C16 . . . . -176.6(2) ?
    C15 C16 C17 C12 . . . . -0.1(4) ?
    C1 N2 C18 C20 . . . . -176.66(18) ?
    C3 N2 C18 C20 . . . . -49.2(2) ?
    C1 N2 C18 C19 . . . . 60.5(2) ?
    C3 N2 C18 C19 . . . . -172.04(17) ?
    N2 C18 C19 O19 . . . . 48.5(2) ?
    C20 C18 C19 O19 . . . . -75.7(2) ?
    N2 C18 C19 C26 . . . . 173.03(17) ?
    C20 C18 C19 C26 . . . . 48.8(2) ?
    N2 C18 C20 C25 . . . . 138.8(2) ?
    C19 C18 C20 C25 . . . . -99.9(2) ?
    N2 C18 C20 C21 . . . . -46.1(3) ?
    C19 C18 C20 C21 . . . . 75.2(2) ?
    C25 C20 C21 C22 . . . . 1.0(4) ?
    C18 C20 C21 C22 . . . . -174.2(2) ?
    C20 C21 C22 C23 . . . . 0.2(4) ?
    C21 C22 C23 C24 . . . . -1.4(5) ?
    C22 C23 C24 C25 . . . . 1.3(4) ?
    C23 C24 C25 C20 . . . . -0.1(4) ?
    C21 C20 C25 C24 . . . . -1.1(3) ?
    C18 C20 C25 C24 . . . . 174.2(2) ?
    O19 C19 C26 C31 . . . . -159.3(2) ?
    C18 C19 C26 C31 . . . . 76.8(3) ?
    O19 C19 C26 C27 . . . . 23.1(3) ?
    C18 C19 C26 C27 . . . . -100.8(3) ?
    C31 C26 C27 C28 . . . . -0.9(4) ?
    C19 C26 C27 C28 . . . . 176.8(3) ?
    C26 C27 C28 C29 . . . . -0.2(5) ?
    C27 C28 C29 C30 . . . . 0.9(5) ?
    C28 C29 C30 C31 . . . . -0.4(5) ?
    C27 C26 C31 C30 . . . . 1.4(4) ?
    C19 C26 C31 C30 . . . . -176.4(2) ?
    C29 C30 C31 C26 . . . . -0.8(4) ?
loop_
    _geom_hbond_atom_site_label_D
    _geom_hbond_atom_site_label_H
    _geom_hbond_atom_site_label_A
    _geom_hbond_site_symmetry_A
    _geom_hbond_distance_DH
    _geom_hbond_distance_HA
    _geom_hbond_distance_DA
    _geom_hbond_angle_DHA
    _geom_hbond_publ_flag
    O19 HOH N2 . 0.86(3) 2.18(3) 2.737(2) 123(2) yes
    C27 H27 O19 . 0.93 2.48 2.798(3) 99.9 yes
    C21 H21 Cg3 . 0.93 3.14 3.930(4) 144 yes
    C6 H6 O19 4 0.93 2.57 3.492(3) 170.1 yes
    C14 H14 Cg5 1_565 0.93 2.95 3.770(4) 147 yes
    C16 H16 Cg4 1_455 0.93 2.92 3.743(3) 148 yes
    C31 H31 Cg2 4_645 0.93 2.96 3.803(3) 152 yes
_shelx_space_group_comment
;
The symmetry employed for this shelxl refinement is uniquely defined
by the following loop, which should always be used as a source of
symmetry information in preference to the above space-group names.
They are only intended as comments.
;
_shelx_hkl_file
;
   0   0   3   12.12    1.30
   0   0  -3   12.73    1.39
   0   0  -3   11.29    1.34
   0   0   3   14.70    1.22
   0   0   4 4331.68   21.75
   0   0  -4 4107.02   21.28
   0   0  -4 4201.77   19.47
   0   0   4 4287.46   19.69
   0   0  -5   43.14    3.08
   0   0  -5   39.53    2.75
   0   0   5   25.21    2.39
   0   0  -6 3422.79   20.92
   0   0   6 3380.11   23.92
   0   0  -6 3413.22   23.95
   0   0  -6 3524.60   21.77
   0   0   6 3448.69   21.88
   0   0  -7   24.67    2.75
   0   0   7    6.21    2.05
   0   0  -7   15.10    2.37
   0   0   7   10.24    1.85
   0   0  -7    5.73    1.85
   0   0  -7   16.08    1.32
   0   0   8   64.46    3.51
   0   0  -8   68.85    3.58
   0   0  -8   67.51    3.89
   0   0   8   62.77    3.81
   0   0  -8   67.97    3.48
   0   0  -8   68.65    2.06
   0   0  -9    3.96    1.23
   0   0  -9    1.31    0.47
   0   0  -9    0.48    0.93
   0   0   9    0.70    0.72
   0   0  -9    2.78    1.27
   0   0   9   -0.22    0.49
   0   0 -10  278.11    7.96
   0   0  10  269.38    8.05
   0   0 -10  284.17    4.67
   0   0 -10  290.99    9.03
   0   0  10  276.47    8.82
   0   0 -11    5.45    2.13
   0   0 -11    5.10    2.13
   0   0  11    1.92    1.53
   0   0 -12  866.86   15.50
   0   0 -12  844.31   16.89
   0   0 -13   12.43    3.65
   0   0 -13    7.91    2.82
   0   0 -14 1650.98   23.29
   0   0 -14 1603.30   25.28
   0   0 -15   24.36    4.23
   0   0  15    5.28    1.67
   0   0 -15    9.73    3.16
   0   0  16  530.84   10.65
   0   0 -16  530.50   15.61
   0   0 -16  528.01   14.15
   0   0 -17    5.67    2.44
   0   0  17    1.07    0.96
   0   0 -18    6.66    2.04
   0   0  18    6.04    1.29
   0   0 -19   -0.05    1.62
   0   0  19    1.98    1.12
   0   0  20  143.27    6.26
   0   0 -20  142.70    8.47
   0   0 -21    2.74    2.18
   0   0 -22   17.01    3.18
   0   0 -23    1.72    1.88
   0   0 -24   16.77    3.41
   0   0 -25   -0.92    2.30
   0   0 -26    0.82    2.07
   0   0 -27   -3.54    2.88
   0   0 -28    2.08    1.88
   0   0 -29   -3.02    3.04
   0   0 -30   28.42    5.16
   0   0 -31   -3.56    3.22
   0   0 -32   55.25    7.21
   0   0 -33    0.94    2.40
   0   0 -34    0.76    2.38
   0   0 -35   -0.11    2.36
   0   0 -36   45.76    7.23
   0   0  36   34.83    5.86
   0   0 -37    1.71    2.17
   0   0  37   -1.19    2.64
   0   0  38   -7.30    4.09
   0   0  39   -1.52    2.28
   0   0  40    1.10    2.53
   0   0  41    5.18    3.35
   0   1   0   -0.02    0.12
   0  -1   0   -0.14    0.15
   0   1  -1    8.89    0.86
   0  -1  -1    6.36    0.65
   0   1   1   15.11    0.95
   0   1   1    3.44    0.54
   0  -1  -1    8.21    0.80
   0  -1   1    8.22    0.70
   0   1  -1   11.56    0.82
   0  -1   2 2407.83   13.36
   0  -1  -2 2460.82   13.77
   0  -1  -2 2413.26   14.79
   0  -1   2 2517.97   14.09
   0   1  -2 2592.73   15.66
   0   1   3 1042.54    8.76
   0  -1   3 1018.27   10.70
   0   1  -3 1013.15   10.70
   0  -1  -3 1059.59    8.93
   0   1   3 1014.15   10.71
   0  -1   3 1080.95   10.27
   0  -1  -3 1007.13   10.58
   0   1  -3 1120.07   10.43
   0  -1  -3 1017.64    8.68
   0  -1  -4   48.01    2.09
   0  -1   4   41.99    2.38
   0   1  -4   43.13    2.43
   0   1  -4   45.67    2.38
   0  -1   4   48.57    2.42
   0  -1  -4   46.17    2.03
   0   1   4   45.27    2.05
   0  -1  -4   43.94    2.06
   0   1   4   44.36    2.00
   0  -1  -5  708.16    8.02
   0   1  -5  694.63   10.50
   0  -1   5  669.04   10.21
   0  -1   5  702.21    9.84
   0   1  -5  722.37    9.97
   0   1   5  707.49    8.91
   0  -1  -5  700.78    8.65
   0  -1  -5  717.43    8.98
   0   1   5  686.20    8.64
   0  -1  -6  289.57    5.36
   0   1  -6  281.62    6.79
   0  -1   6  282.37    6.72
   0  -1   6  264.51    6.98
   0   1  -6  276.28    7.12
   0  -1  -6  284.55    6.08
   0   1   6  282.54    6.22
   0   1   6  291.88    6.14
   0  -1  -6  283.45    6.22
   0   1   7    2.93    0.82
   0  -1   7    0.05    0.45
   0   1  -7    0.33    0.46
   0  -1   7    0.57    0.44
   0  -1  -7    0.40    0.44
   0   1  -7    2.69    1.20
   0  -1  -7    1.70    0.85
   0   1   7    2.82    0.92
   0  -1  -7    0.16    0.53
   0  -1  -8   69.92    2.86
   0   1  -8   64.32    3.97
   0  -1  -8   70.06    3.57
   0  -1   8   66.15    3.92
   0   1  -8   69.76    3.84
   0  -1   8   67.83    3.73
   0  -1  -8   66.32    3.43
   0   1   8   68.28    3.56
   0  -1   9  242.04    7.88
   0  -1  -9  258.21    5.70
   0   1  -9  243.61    8.14
   0  -1  -9  257.61    7.20
   0   1   9  250.38    7.13
   0  -1  -9  249.80    7.02
   0   1  -9  257.74    7.67
   0   1   9  245.80    8.30
   0   1 -10  326.45    9.85
   0   1  10  342.51   10.17
   0  -1  10  334.16    4.96
   0  -1  10  337.62    9.75
   0  -1 -10  346.03    6.88
   0   1  10  337.52    8.79
   0   1 -10  356.18    9.50
   0  -1 -10  342.04    8.63
   0  -1  11  142.95    3.54
   0  -1  11  145.46    6.69
   0   1  11  145.76    6.89
   0   1 -11  136.71    6.73
   0  -1 -11  142.42    5.92
   0   1 -11  153.21    6.56
   0  -1 -11  143.74    4.62
   0  -1 -12  124.69    5.87
   0   1 -12  136.21    6.52
   0  -1 -12  124.66    4.47
   0   1 -12  121.12    6.64
   0  -1  12  126.95    3.57
   0   1 -13  811.88   16.28
   0  -1 -13  814.61   15.36
   0   1 -13  779.76   17.42
   0  -1 -13  813.28   11.61
   0  -1  13  813.90    9.55
   0  -1 -14    2.94    1.26
   0   1 -14   11.41    2.85
   0  -1 -14    9.80    2.56
   0  -1  14    5.85    1.27
   0   1 -14    3.09    2.42
   0  -1 -15  216.05    8.65
   0   1 -15  219.25    9.22
   0  -1 -15  212.75    6.25
   0   1 -15  210.64    9.80
   0  -1  15  219.39    5.50
   0  -1 -16  518.28   13.78
   0   1 -16  561.96   14.95
   0  -1 -16  523.08   10.12
   0  -1  16  526.36    8.96
   0   1 -16  512.19   15.90
   0  -1  17  188.40    5.60
   0  -1 -17  186.11    6.23
   0   1 -17  186.12    9.96
   0   1 -17  203.38    9.54
   0  -1 -17  196.70    8.87
   0  -1  18  173.69    5.65
   0  -1 -18  178.82    6.14
   0   1 -18  170.37    9.87
   0   1 -18  181.64    9.24
   0  -1 -18  185.63    8.84
   0   1 -19    8.86    2.78
   0  -1 -19    5.92    2.20
   0   1 -19    5.49    2.52
   0  -1  19    4.29    1.10
   0  -1 -20   14.94    2.83
   0   1 -20   19.60    3.19
   0   1 -20   14.33    3.31
   0  -1  20   13.44    1.64
   0  -1 -21   10.61    2.53
   0   1 -21   12.80    2.94
   0   1 -21    8.73    2.67
   0  -1  21   10.15    1.52
   0   1 -22    0.06    1.78
   0  -1 -22   -1.46    2.35
   0   1 -22   -2.54    2.66
   0   1 -23   21.77    3.89
   0  -1 -23   19.19    3.44
   0   1 -23   15.00    3.25
   0   1 -24    9.93    3.35
   0  -1 -24   12.15    3.15
   0   1 -24    5.77    2.21
   0   1 -25  102.40    9.00
   0   1 -25  109.57    8.75
   0  -1 -25  114.61    8.53
   0  -1 -26   52.53    6.02
   0   1 -26   65.07    7.10
   0  -1 -27    5.39    2.84
   0   1 -27    9.37    3.79
   0   1 -28   -1.65    2.34
   0  -1 -28    0.08    2.47
   0  -1 -29   10.65    3.75
   0   1 -29    9.36    3.80
   0  -1 -30   40.23    6.02
   0   1 -30   45.62    6.65
   0  -1 -31   61.24    7.43
   0   1 -31   62.66    7.94
   0  -1 -32   41.21    6.24
   0   1 -32   37.60    6.27
   0  -1  33   14.54    3.82
   0  -1 -33   11.12    3.79
   0   1 -33   13.08    3.56
   0  -1  34   -2.71    3.43
   0  -1 -34    0.32    2.14
   0   1 -34    1.01    2.80
   0  -1  35    9.20    3.39
   0  -1 -35   18.29    4.94
   0  -1  36   -1.20    3.45
   0  -1 -36    0.69    2.10
   0  -1  37   -0.34    2.73
   0  -1 -37   -1.43    2.21
   0  -1  38    5.43    3.72
   0   1  38   -6.25    3.98
   0  -1 -38   -4.08    3.44
   0   1  39    1.24    1.82
   0  -1  39    8.45    3.98
   0  -1 -39    1.41    2.11
   0  -1  40    7.62    4.10
   0   1  40    2.69    2.29
   0   1  41    0.97    2.24
   0  -2   0  298.32    5.50
   0   2   0  297.07    5.27
   0  -2   0  270.24    6.28
   0  -2   0  282.73    5.68
   0   2   0  288.47    5.67
   0  -2   1  809.58    9.32
   0  -2  -1  809.35    8.97
   0   2   1  818.25    8.70
   0   2  -1  834.33    9.24
   0  -2  -1  812.56    9.88
   0   2   1  816.30    9.66
   0   2  -1  807.57    9.60
   0  -2  -1  804.10   10.90
   0   2   1  782.52   10.85
   0   2  -1  809.67   11.34
   0   2  -2  657.70    8.76
   0   2   2  654.44    7.93
   0  -2   2  676.58    8.88
   0  -2  -2  664.52    9.18
   0   2   2  675.41    9.06
   0  -2  -2  662.84    9.21
   0  -2  -2  649.90    8.16
   0   2   2  645.79   10.00
   0  -2  -2  652.45   10.01
   0   2   2  660.68    7.23
   0  -2   2  653.26   10.30
   0   2  -2  647.24   10.44
   0  -2   3 1669.47   14.81
   0   2  -3 1645.40   14.83
   0  -2  -3 1719.65   14.97
   0  -2  -3 1659.40   15.36
   0   2   3 1665.44   15.01
   0  -2  -3 1688.09   13.47
   0   2   3 1638.21   13.19
   0  -2  -3 1656.38   16.51
   0   2   3 1636.98   16.78
   0  -2   3 1642.37   16.87
   0   2  -3 1631.76   17.14
   0  -2  -3 1621.09   12.99
   0   2   3 1675.36   12.26
   0  -2   4  835.88   12.50
   0   2  -4  812.22   12.64
   0  -2   4  915.57   12.09
   0  -2  -4  801.87    9.81
   0  -2  -4  852.41   11.03
   0  -2  -4  791.83   11.25
   0   2   4  830.17    9.90
   0  -2  -4  837.34   12.39
   0   2   4  817.37   11.11
   0   2   4  795.95   12.28
   0  -2   4  844.64   11.29
   0   2   4  851.93    9.43
   0  -2  -4  818.63    9.88
   0   2  -5 9688.77   45.62
   0  -2   5 9975.77   44.90
   0  -2   5 9999.00   42.41
   0  -2  -5 9919.35   35.27
   0  -2  -5 9734.43   41.31
   0   2   5 9591.41   35.83
   0  -2  -5 9799.13   44.56
   0   2   5 9660.02   44.75
   0  -2  -5 9633.45   35.76
   0  -2   5 9435.45   40.38
   0  -2   6 1473.22   18.18
   0   2  -6 1428.03   18.43
   0   2   6 1502.06   15.05
   0  -2  -6 1524.36   14.74
   0  -2  -6 1511.01   15.62
   0  -2  -6 1468.35   17.03
   0   2   6 1458.27   18.24
   0  -2   6 1519.85   17.32
   0   2   6 1509.13   14.42
   0  -2  -6 1471.74   15.04
   0  -2   6 1489.75   16.77
   0   2   7 4888.83   28.71
   0  -2  -7 5025.19   28.34
   0  -2  -7 4948.57   28.43
   0   2   7 4937.95   27.87
   0  -2  -7 4855.63   29.18
   0   2   7 4789.88   34.94
   0   2  -7 4915.80   35.31
   0  -2   7 4921.43   34.50
   0   2  -7 4857.64   32.96
   0  -2   7 4955.59   32.88
   0  -2  -8   19.79    3.20
   0  -2   8    8.05    1.17
   0  -2  -8    7.73    1.46
   0  -2  -8    6.17    1.21
   0   2   8    5.75    1.14
   0  -2   8    5.29    1.42
   0   2  -8   10.07    2.05
   0   2  -8    9.14    2.46
   0   2   8    5.04    1.44
   0   2   8    6.79    1.42
   0   2  -9  241.31    8.60
   0  -2   9  244.90    8.39
   0   2   9  252.60    7.32
   0  -2  -9  255.67    7.15
   0   2  -9  263.37    8.35
   0  -2  -9  256.73    6.86
   0   2   9  254.15    7.17
   0  -2  -9  251.20    7.38
   0   2 -10  142.60    6.88
   0   2  10  143.83    5.70
   0   2 -10  146.42    6.57
   0  -2 -10  142.42    5.32
   0   2  10  141.67    5.84
   0  -2 -10  139.97    5.54
   0  -2 -11   34.92    2.95
   0  -2 -11   33.42    2.71
   0   2 -11   38.01    3.74
   0   2 -11   43.49    3.79
   0   2  11   35.21    3.07
   0  -2 -12   80.11    4.65
   0   2 -12   93.19    5.99
   0  -2 -12   79.06    4.24
   0   2 -12   72.70    5.35
   0   2 -13 1081.81   19.82
   0  -2 -13 1064.08   17.35
   0  -2 -13 1052.57   15.39
   0   2 -13 1015.29   20.61
   0   2 -14  108.80    6.96
   0  -2 -14   78.01    5.13
   0  -2 -14   83.96    4.57
   0   2 -14   79.23    6.12
   0   2 -15  337.48   11.98
   0  -2 -15  325.75   10.44
   0  -2 -15  328.54    9.01
   0   2 -15  322.78   12.45
   0   2 -16  245.06   10.58
   0  -2 -16  227.50    9.04
   0  -2 -16  225.44    7.68
   0   2 -16  216.27   10.61
   0  -2 -17   26.97    2.88
   0   2 -17   28.32    4.01
   0  -2 -17   31.39    3.74
   0   2 -17   27.67    3.93
   0  -2 -18   62.76    5.25
   0  -2 -18   55.55    4.00
   0   2 -18   58.57    5.87
   0   2 -18   63.39    5.93
   0  -2 -19  153.40    8.11
   0   2 -19  154.00    9.13
   0   2 -19  137.52    9.25
   0  -2 -19  147.59    6.59
   0  -2 -20   32.33    3.34
   0   2 -20   29.24    4.54
   0  -2 -20   34.55    4.40
   0   2 -20   40.59    5.24
   0  -2 -21  170.42    7.33
   0   2 -21  203.74   11.07
   0  -2 -21  178.96    9.44
   0   2 -21  176.86   11.12
   0  -2 -22  223.98    8.48
   0  -2 -22  228.05   10.96
   0   2 -22  248.28   12.35
   0   2 -22  228.22   13.02
   0   2 -23   62.82    7.08
   0   2 -23   77.89    7.34
   0  -2 -23   69.83    6.29
   0   2 -24    1.30    2.01
   0   2 -24    0.82    2.40
   0  -2 -24    0.88    1.87
   0   2 -25   31.62    5.44
   0   2 -25   36.65    5.74
   0  -2 -25   41.12    5.62
   0   2 -26  283.71   14.54
   0  -2 -26  271.22   13.20
   0   2 -26  269.91   15.26
   0   2 -27    0.98    2.14
   0   2 -27    4.19    3.88
   0  -2 -27    5.01    3.89
   0  -2 -28  268.09   13.86
   0   2 -28  245.84   14.28
   0   2 -28  251.92   15.41
   0  -2  29  192.57   12.68
   0  -2 -29  201.59   12.42
   0   2 -29  216.94   13.82
   0   2 -29  191.12   13.89
   0   2 -30  134.59   11.70
   0  -2  30  131.95   10.54
   0   2 -30  140.37   11.43
   0  -2 -30  127.99   10.09
   0  -2  31   70.85    7.92
   0  -2 -31   87.57    8.60
   0  -2  32   17.98    4.46
   0  -2 -32   27.87    5.40
   0  -2  33   22.84    4.88
   0  -2 -33   23.33    4.66
   0  -2  34    2.33    2.47
   0  -2 -34    9.41    3.80
   0  -2  35    9.40    3.85
   0  -2 -35    9.81    3.78
   0  -2  36   -0.23    2.42
   0  -2 -36    2.25    2.64
   0  -2  37    2.38    3.19
   0  -2 -37    4.52    2.67
   0  -2  38    2.10    2.55
   0  -2 -38    2.77    2.40
   0  -2  39   -4.87    3.57
   0   2  39   -2.38    2.21
   0  -2 -39    0.13    1.94
   0   2  40   -3.38    3.17
   0  -2 -40    4.80    2.76
   0   3   0   -0.28    0.52
   0  -3   0    1.43    0.61
   0  -3  -1 1118.52   14.16
   0  -3  -1 1125.29   14.13
   0   3  -1 1094.22   13.56
   0  -3   1 1176.46   13.75
   0   3   1 1105.35   13.55
   0  -3   1 1094.59   15.50
   0  -3  -1 1107.65   15.60
   0   3   1 1113.11   15.46
   0  -3  -1 1108.87   13.00
   0  -3   1 1090.91   13.25
   0   3  -1 1144.89   13.04
   0   3   1 1138.59   12.42
   0   3  -2 2898.30   21.53
   0  -3   2 2801.91   21.83
   0   3   2 2844.65   19.62
   0  -3  -2 2810.17   22.96
   0  -3  -2 2914.93   22.90
   0  -3   2 2850.54   20.84
   0   3   2 2905.95   22.41
   0  -3  -2 2854.45   20.81
   0   3   2 2817.06   25.34
   0  -3  -2 2900.97   25.49
   0   3   2 2863.77   17.61
   0   3  -2 2852.13   26.19
   0   3  -3 2418.37   20.56
   0   3   3 2343.37   18.41
   0  -3   3 2333.43   20.50
   0  -3  -3 2367.05   21.64
   0  -3   3 2382.48   18.62
   0  -3  -3 2339.07   21.13
   0   3   3 2378.06   20.84
   0  -3  -3 2388.84   19.23
   0   3   3 2284.49   23.36
   0  -3  -3 2309.51   23.14
   0   3   3 2381.39   16.60
   0   3  -3 2333.79   24.26
   0   3  -4  142.47    5.23
   0  -3   4  135.09    5.18
   0  -3  -4  170.93    6.28
   0  -3   4  161.59    4.93
   0  -3  -4  140.48    5.56
   0   3   4  139.92    5.20
   0  -3  -4  137.86    4.74
   0   3   4  133.38    4.55
   0  -3  -4  137.30    5.84
   0   3   4  133.38    5.83
   0   3  -4  137.57    6.13
   0  -3   4  140.47    5.94
   0   3   4  139.28    4.19
   0  -3  -4  135.19    4.54
   0  -3   5  188.34    6.47
   0  -3   5  169.82    6.02
   0  -3   5  205.74    5.42
   0  -3  -5  175.53    6.18
   0   3   5  188.68    6.25
   0  -3  -5  172.06    6.23
   0  -3  -5  174.32    5.40
   0   3   5  168.39    5.32
   0   3   5  171.27    6.79
   0  -3  -5  171.37    6.69
   0  -3   5  163.64    6.63
   0   3  -5  170.71    6.96
   0  -3  -5  170.07    5.32
   0   3   5  170.29    4.88
   0   3   6 1473.57   15.08
   0  -3  -6 1447.86   16.11
   0   3   6 1451.90   20.20
   0  -3  -6 1417.80   19.85
   0   3   6 1420.54   15.99
   0  -3  -6 1453.61   15.92
   0  -3  -6 1475.84   17.86
   0  -3   6 1486.71   13.76
   0  -3  -6 1431.53   18.58
   0  -3   6 1421.45   18.08
   0  -3   6 1427.14   20.09
   0   3  -6 1422.28   20.75
   0  -3  -7 1117.98   14.95
   0   3   7 1138.66   13.93
   0  -3  -7 1116.84   18.19
   0   3   7 1100.65   18.49
   0   3   7 1097.16   14.72
   0  -3  -7 1105.19   15.94
   0  -3   7 1142.05   11.79
   0  -3  -7 1101.15   16.91
   0  -3  -7 1105.66   14.34
   0   3  -7 1062.55   18.57
   0  -3   7 1113.20   16.66
   0  -3  -8   78.79    4.18
   0   3   8   61.35    3.41
   0   3   8   60.14    3.65
   0  -3  -8   67.51    4.13
   0  -3   8   72.38    2.97
   0  -3  -8   58.32    4.12
   0  -3  -8   60.78    3.54
   0   3  -8   60.12    4.60
   0  -3   8   59.42    4.27
   0   3   9   64.27    3.71
   0  -3  -9   62.81    3.88
   0   3   9   66.76    3.94
   0  -3  -9   66.59    3.79
   0  -3  -9   62.80    4.41
   0  -3  -9   62.11    4.01
   0  -3   9   70.81    2.78
   0   3  -9   64.17    4.82
   0  -3   9   62.29    4.39
   0  -3 -10  164.09    6.19
   0   3  10  152.19    6.30
   0  -3 -10  154.80    7.19
   0  -3  10  161.93    4.02
   0  -3 -10  165.22    6.54
   0  -3  10  162.76    7.33
   0   3 -10  153.21    7.71
   0   3  10  160.17    6.09
   0  -3 -11  470.41   10.77
   0   3  11  457.45   11.39
   0  -3 -11  472.31   11.19
   0  -3  11  482.53    6.67
   0  -3 -11  451.49   12.72
   0   3  11  456.95   10.81
   0  -3  11  472.61   12.74
   0   3 -11  455.74   13.75
   0  -3 -12  573.08   12.68
   0  -3  12  572.77    6.85
   0  -3  12  543.45   14.17
   0   3  12  575.42   12.46
   0   3 -12  539.71   15.43
   0  -3 -12  548.99   14.53
   0  -3 -12  563.34   12.28
   0   3 -13   28.79    3.90
   0   3 -13   20.60    3.22
   0  -3  13   25.45    3.70
   0  -3  13   20.97    1.20
   0  -3 -13   25.20    3.07
   0  -3 -13   22.79    2.63
   0   3 -14   12.65    2.65
   0   3 -14   11.08    2.59
   0  -3  14   12.16    2.81
   0  -3 -14   13.34    2.28
   0  -3 -14   13.53    2.23
   0   3 -15  162.48    9.22
   0  -3  15  163.57    8.38
   0  -3 -15  160.53    7.11
   0  -3 -15  173.93    7.59
   0   3 -15  165.37    8.44
   0   3 -16    9.35    2.84
   0   3 -16    5.06    2.00
   0  -3  16    9.92    2.36
   0  -3 -16    6.84    1.87
   0  -3 -16    7.21    1.75
   0   3 -17    2.68    2.41
   0   3 -17    2.45    2.07
   0  -3  17    2.93    2.10
   0  -3 -17    1.26    1.42
   0  -3 -17    1.21    1.72
   0   3 -18  160.13   10.02
   0  -3  18  161.45    9.16
   0  -3 -18  161.99    7.52
   0  -3 -18  165.50    8.24
   0   3 -18  158.32    9.29
   0   3 -19  219.54   11.89
   0  -3  19  210.30   10.69
   0  -3 -19  218.52    8.96
   0  -3 -19  218.08    9.73
   0   3 -19  232.29   11.46
   0   3 -20  216.00   12.35
   0  -3  20  222.77   11.31
   0  -3 -20  213.75    9.16
   0   3 -20  238.50   11.90
   0  -3 -20  228.41   10.21
   0   3 -21   59.08    6.45
   0   3 -21   52.95    6.52
   0  -3  21   60.57    6.27
   0  -3 -21   52.64    4.68
   0  -3 -21   55.33    5.42
   0   3 -22    7.84    2.91
   0   3 -22    8.64    3.11
   0  -3  22    4.44    2.55
   0  -3 -22    4.24    2.14
   0  -3 -22    7.55    1.91
   0   3 -23   12.46    3.46
   0  -3 -23    8.87    2.33
   0  -3  23   14.57    3.75
   0   3 -23   10.46    3.32
   0  -3 -23   12.95    2.89
   0   3 -24   24.26    4.45
   0  -3 -24   17.85    3.12
   0  -3 -24   26.02    4.42
   0   3 -24   16.97    4.09
   0  -3  24   23.67    4.58
   0   3 -25  181.62   12.65
   0  -3  25  180.74   11.38
   0  -3 -25  182.55    8.90
   0  -3 -25  186.44   10.56
   0  -3 -26   -0.34    2.01
   0   3 -26    0.40    1.92
   0  -3  26    2.58    2.97
   0  -3 -27    2.52    2.38
   0   3 -27   -0.73    2.30
   0  -3  27    3.55    3.51
   0  -3 -28    7.01    2.92
   0   3 -28    7.23    3.17
   0  -3  28    5.12    3.29
   0  -3 -29   55.47    6.61
   0   3 -29   53.33    7.61
   0  -3  29   43.66    6.45
   0  -3 -30   14.17    3.76
   0   3 -30    8.33    3.42
   0  -3  30   11.77    4.00
   0  -3 -31   13.60    3.72
   0   3 -31    9.83    3.39
   0  -3  31   13.89    4.26
   0  -3 -32   22.97    4.60
   0   3 -32   22.72    5.41
   0  -3  32   25.97    5.48
   0  -3 -33   10.85    3.86
   0   3 -33   10.01    3.86
   0  -3  33   13.49    4.52
   0   3 -34    1.59    2.53
   0  -3 -34    8.75    4.07
   0  -3  34    2.92    2.83
   0  -3 -34    6.21    3.17
   0  -3 -35   45.54    8.20
   0  -3  35   45.19    7.29
   0  -3 -35   44.86    6.68
   0  -3 -36   18.23    5.32
   0  -3  36   21.72    5.68
   0  -3 -36   18.02    4.66
   0  -3 -37    2.98    2.91
   0  -3  37    9.95    4.17
   0  -3 -37    9.56    3.93
   0  -3  38   13.27    5.22
   0  -3 -38    3.19    2.88
   0   4   0   39.30    2.71
   0  -4   0   37.59    2.81
   0  -4   0   34.54    3.26
   0   4   0   34.66    2.76
   0  -4   0   38.51    3.17
   0   4   1   93.71    4.15
   0  -4   1   93.83    4.55
   0  -4  -1   93.59    4.42
   0  -4  -1   91.54    4.71
   0  -4  -1  101.30    5.13
   0  -4   1  107.64    5.19
   0   4   1   90.49    4.49
   0   4  -1   88.35    4.53
   0  -4   1   88.34    5.16
   0   4   1  100.47    5.40
   0  -4  -1   88.77    5.15
   0   4  -1   96.15    4.30
   0   4  -2 1276.94   16.14
   0   4   2 1293.89   15.20
   0  -4   2 1251.97   16.62
   0  -4   2 1229.08   16.37
   0  -4  -2 1271.39   17.50
   0   4  -2 1214.67   16.82
   0  -4  -2 1257.15   17.68
   0   4   2 1282.76   17.10
   0  -4  -2 1221.24   16.18
   0   4   2 1215.67   19.09
   0  -4  -2 1254.79   19.44
   0  -4   2 1208.50   19.18
   0   4   2 1230.97   13.15
   0   4  -2 1218.95   20.07
   0   4  -3  123.36    5.21
   0  -4   3  113.57    5.21
   0   4   3  112.53    4.57
   0  -4  -3  121.97    5.93
   0  -4  -3  120.33    5.61
   0  -4   3  123.24    5.24
   0   4   3  113.91    5.19
   0  -4  -3  109.05    4.89
   0   4   3  113.42    5.95
   0  -4  -3  112.45    5.92
   0   4   3  113.57    4.11
   0   4  -3  115.19    6.24
   0   4  -4    0.42    1.12
   0  -4  -4    3.76    1.54
   0  -4  -4    0.07    0.68
   0  -4   4    2.34    1.43
   0  -4  -4    0.72    1.37
   0  -4  -4   -0.48    0.97
   0   4   4    0.39    0.89
   0   4   4    0.59    0.49
   0   4   4    2.56    0.93
   0  -4   4    0.82    0.92
   0  -4   5  379.98    9.97
   0  -4  -5  399.48   10.35
   0  -4   5  395.14    8.75
   0  -4  -5  377.13   10.36
   0   4   5  393.52   10.00
   0   4   5  396.67    8.77
   0  -4  -5  367.99    9.06
   0  -4  -5  387.99   11.19
   0   4   5  377.85    7.84
   0   4  -5  387.92   11.74
   0   4  -6   -0.08    1.05
   0  -4  -6    0.11    0.89
   0   4   6    0.25    0.77
   0  -4   6    2.57    1.37
   0  -4  -6    2.20    1.72
   0  -4  -6    1.94    1.05
   0  -4  -6   -0.15    0.67
   0  -4   6    1.98    1.10
   0  -4  -6    0.52    0.45
   0   4   6    0.67    0.63
   0   4   7  282.94    7.30
   0  -4  -7  281.46    8.03
   0  -4  -7  278.34   10.01
   0  -4  -7  281.19    8.05
   0  -4   7  282.70    7.23
   0  -4  -7  289.18    9.12
   0  -4  -7  276.90    9.32
   0   4   7  276.75    7.85
   0  -4   7  268.27    8.98
   0   4  -7  269.57   10.26
   0   4  -8   10.27    2.20
   0   4   8   12.16    1.82
   0  -4   8   10.35    1.73
   0  -4  -8   13.00    2.78
   0  -4  -8    9.23    1.91
   0  -4  -8   11.09    2.30
   0  -4  -8   10.20    1.68
   0   4   8    9.04    1.60
   0  -4  -8    9.62    1.65
   0  -4   8   10.65    2.10
   0   4  -9  324.72   11.80
   0  -4  -9  345.10    9.13
   0  -4  -9  336.38   10.23
   0  -4   9  352.79    7.77
   0  -4  -9  327.71   10.71
   0  -4  -9  329.27   11.46
   0   4   9  322.83    9.22
   0   4   9  339.81    8.74
   0  -4   9  340.18   10.63
   0   4  10  263.45    7.93
   0   4  10  264.76    8.69
   0  -4 -10  281.10    9.53
   0  -4  10  275.65    6.74
   0  -4 -10  266.68   10.03
   0  -4 -10  275.92    8.41
   0   4 -10  262.08   10.93
   0  -4  10  280.07   10.18
   0   4  11  600.72   12.44
   0  -4 -11  602.02   12.73
   0  -4  11  586.46    9.68
   0  -4 -11  606.98   14.13
   0  -4 -11  598.91   15.37
   0   4 -11  584.25   16.55
   0  -4  11  576.41   14.84
   0   4  11  576.12   13.26
   0  -4  12   11.04    2.43
   0  -4  12   10.33    1.37
   0  -4 -12    9.18    2.20
   0  -4 -12   14.79    2.16
   0   4 -12   11.49    2.70
   0   4  12   11.07    2.08
   0  -4 -12   11.66    3.15
   0  -4 -13   46.56    3.77
   0  -4 -13   44.38    4.12
   0  -4  13   45.75    2.57
   0  -4  13   44.49    4.50
   0  -4 -13   46.25    4.71
   0   4 -13   45.32    4.94
   0   4  13   42.14    3.73
   0  -4 -14   80.26    5.46
   0  -4  14   81.91    3.25
   0  -4 -14   86.51    6.40
   0   4 -14   72.64    6.34
   0  -4 -14   81.64    5.17
   0  -4  14   73.91    5.93
   0  -4  15    7.58    0.99
   0  -4 -15    8.07    2.16
   0  -4 -15    9.39    2.46
   0  -4  15   11.06    3.02
   0  -4 -15    8.06    1.86
   0   4 -15    6.83    2.17
   0  -4 -16  114.61    7.88
   0  -4 -16  102.91    6.46
   0  -4  16  115.21    7.72
   0   4 -16  111.13    8.21
   0  -4 -16  111.94    6.36
   0  -4 -17  136.03    9.35
   0  -4 -17  133.54    7.66
   0  -4  17  155.18    9.69
   0  -4 -17  117.69    7.28
   0   4 -17  128.76    9.34
   0  -4 -18 1195.58   22.36
   0  -4  18 1153.12   25.11
   0  -4 -18 1160.55   25.99
   0  -4 -18 1194.91   21.96
   0   4 -18 1121.46   27.36
   0  -4 -19  192.51    9.28
   0  -4  19  216.10   11.40
   0  -4 -19  214.45   12.02
   0  -4 -19  186.40    9.26
   0   4 -19  189.54   11.71
   0  -4 -20  257.43   10.86
   0  -4 -20  260.16   13.34
   0   4 -20  260.78   14.00
   0  -4 -20  256.23   10.78
   0  -4  20  257.33   12.49
   0  -4 -21   17.14    4.03
   0  -4 -21   27.09    5.82
   0  -4  21   28.85    5.56
   0   4 -21   15.23    5.00
   0  -4 -21   19.24    4.38
   0  -4 -22  585.09   16.64
   0  -4 -22  558.39   20.17
   0   4 -22  580.49   21.62
   0  -4 -22  585.88   17.15
   0  -4  22  567.97   19.36
   0  -4 -23    4.55    2.88
   0  -4 -23   15.69    5.23
   0  -4  23   16.88    5.08
   0   4 -23   10.24    4.57
   0  -4 -23    4.42    3.45
   0  -4 -24  325.23   12.91
   0  -4 -24  299.14   15.58
   0  -4  24  310.90   15.32
   0  -4 -24  311.87   13.17
   0   4 -24  299.60   16.48
   0  -4  25   75.49    8.11
   0  -4 -25   64.09    6.05
   0  -4 -25   71.58    8.29
   0   4 -25   62.14    7.93
   0  -4 -25   67.49    6.60
   0  -4 -26    1.12    2.07
   0  -4 -26    8.75    3.65
   0  -4  26    4.51    3.35
   0   4 -26    2.42    2.72
   0  -4 -26    1.08    2.31
   0  -4 -27   19.75    3.40
   0  -4  27   25.53    5.36
   0   4 -27   18.93    4.38
   0  -4 -27   28.50    4.57
   0  -4 -27   17.41    4.23
   0  -4  28   -0.09    2.09
   0   4 -28   -1.48    2.81
   0  -4 -28   -2.29    2.20
   0  -4 -28    0.43    2.09
   0  -4  29    1.57    2.48
   0   4 -29    0.47    2.33
   0  -4 -29    1.47    1.80
   0  -4 -29    1.34    2.49
   0  -4  30    8.57    3.51
   0   4 -30    7.87    3.40
   0  -4 -30   18.94    4.11
   0  -4 -30    8.94    3.76
   0  -4  31    5.37    3.16
   0   4 -31    8.89    3.82
   0  -4 -31   11.26    3.31
   0  -4 -31   15.43    4.50
   0  -4  32    5.57    3.13
   0   4 -32    9.43    4.28
   0  -4 -32    4.42    2.68
   0  -4 -32    9.88    4.16
   0  -4  33   18.04    5.02
   0   4 -33   16.06    5.26
   0  -4 -33   12.76    4.01
   0  -4 -33   19.26    5.15
   0  -4  34   24.58    5.82
   0   4 -34   19.48    5.26
   0  -4 -34   27.40    5.28
   0  -4 -34   25.26    6.21
   0  -4  35   23.30    5.48
   0   4 -35   26.80    6.05
   0  -4 -35   24.40    5.01
   0  -4 -35   31.98    6.88
   0  -4 -36    6.11    3.79
   0   4 -36   -2.51    3.01
   0  -4  36    9.93    4.37
   0  -4 -37    7.59    3.93
   0  -4  37   11.33    4.79
   0   4 -37    3.34    2.60
   0  -5   0   -0.50    1.10
   0   5   0    1.24    0.86
   0  -5   0    0.21    0.72
   0  -5   0    0.23    1.01
   0   5   0    0.37    0.59
   0   5   1    0.48    0.63
   0  -5   1   -0.03    0.80
   0  -5  -1    0.72    0.74
   0  -5   1    2.16    1.36
   0  -5  -1    1.36    1.49
   0   5  -1   -0.28    0.63
   0  -5  -1    0.61    1.07
   0   5   1    0.49    0.90
   0   5  -1    0.76    1.64
   0  -5  -1   -0.58    1.43
   0  -5   1   -0.42    0.96
   0  -5   2  302.74    9.27
   0   5   2  323.05    8.48
   0  -5   2  310.79    9.38
   0  -5  -2  310.51    9.86
   0   5  -2  298.56    9.34
   0  -5  -2  317.20    9.92
   0   5   2  314.42    9.43
   0  -5  -2  301.45   10.67
   0  -5   2  307.89   10.81
   0   5  -2  310.62   11.35
   0  -5  -2  294.81    9.02
   0   5   2  306.87    7.12
   0  -5  -3   51.78    4.58
   0   5   3   55.37    3.53
   0  -5   3   54.15    4.07
   0  -5  -3   51.51    4.18
   0   5  -3   51.84    3.94
   0  -5  -3   57.10    4.54
   0  -5   3   56.01    4.08
   0  -5  -3   54.41    3.83
   0  -5   3   50.21    4.50
   0   5  -3   53.22    4.80
   0   5   3   49.01    2.98
   0   5  -4   42.74    4.45
   0  -5  -4   40.02    4.06
   0  -5  -4   39.64    3.29
   0   5   4   41.17    3.05
   0  -5  -4   44.94    4.04
   0   5  -4   42.29    3.67
   0  -5   4   42.68    3.50
   0  -5  -4   38.31    3.60
   0  -5   4   40.21    3.60
   0   5   4   41.23    2.75
   0  -5   5  120.26    6.28
   0   5   5  119.66    5.29
   0  -5  -5  120.76    5.72
   0  -5   5  133.23    5.98
   0  -5  -5  121.36    6.49
   0  -5  -5  131.91    6.83
   0  -5  -5  114.42    6.71
   0   5  -5  120.04    7.40
   0   5   5  133.46    4.95
   0  -5   6  354.03   10.80
   0   5   6  336.93    9.07
   0  -5   6  359.67    9.69
   0  -5  -6  347.94   11.08
   0  -5  -6  345.03   11.08
   0  -5  -6  350.12    9.74
   0  -5  -6  334.42   11.73
   0   5  -6  366.10   12.87
   0   5   6  352.81    8.22
   0  -5   7  279.50    9.94
   0  -5   7  297.49    8.74
   0  -5  -7  319.76   10.91
   0  -5  -7  292.29   10.57
   0  -5  -7  275.66    8.75
   0   5   7  282.59    8.48
   0  -5  -7  292.09   11.17
   0   5  -7  299.48   11.90
   0   5   7  292.89    7.83
   0   5   8 1092.10   15.60
   0  -5  -8 1034.61   17.26
   0  -5  -8 1049.88   21.57
   0   5   8 1040.96   16.65
   0  -5  -8 1067.77   17.11
   0  -5  -8 1045.95   19.62
   0  -5   8 1064.71   16.17
   0  -5  -8 1068.02   20.70
   0  -5   8 1076.26   19.61
   0   5  -8 1045.24   22.55
   0   5   9  310.55    8.63
   0  -5  -9  294.99   11.73
   0   5   9  294.93    9.06
   0  -5  -9  304.38    9.22
   0  -5   9  313.60    8.68
   0  -5  -9  327.22   11.21
   0  -5  -9  302.04   11.29
   0  -5   9  291.72   10.99
   0   5  -9  292.67   12.23
   0   5  10  276.02    8.36
   0  -5 -10  274.81   11.44
   0  -5 -10  274.87    8.86
   0  -5  10  284.25    8.12
   0  -5 -10  269.68   10.30
   0  -5 -10  265.77   10.85
   0   5  10  258.19    8.82
   0   5 -10  264.80   11.81
   0  -5  10  257.27   10.41
   0  -5 -11   47.10    4.75
   0  -5  11   45.74    3.30
   0  -5 -11   41.71    4.53
   0  -5 -11   43.42    3.69
   0   5 -11   39.70    4.78
   0   5  11   42.50    3.62
   0  -5  11   47.81    4.91
   0  -5 -12  242.67    8.73
   0  -5 -12  240.75    9.96
   0  -5  12  245.78    7.24
   0  -5 -12  227.32   10.37
   0   5  12  238.24    8.36
   0   5 -12  228.36   11.47
   0  -5  12  234.93   10.33
   0  -5  13   23.25    3.70
   0  -5 -13   25.16    3.67
   0  -5  13   24.72    2.38
   0  -5 -13   26.71    4.26
   0   5 -13   23.40    3.95
   0   5  13   25.18    3.09
   0  -5 -13   24.63    3.01
   0  -5 -14  102.24    5.97
   0  -5 -14  104.00    6.88
   0  -5  14  100.26    4.47
   0  -5 -14  103.54    7.39
   0   5 -14  100.61    7.85
   0   5  14  103.95    6.03
   0  -5  14  106.79    7.33
   0  -5  15    7.09    1.27
   0  -5 -15    9.81    2.59
   0  -5  15    8.78    2.72
   0  -5 -15   14.18    3.26
   0   5 -15    5.39    2.06
   0  -5 -15    8.76    2.08
   0  -5 -16   52.17    5.12
   0  -5  16   51.63    3.00
   0  -5  16   55.86    5.68
   0  -5 -16   47.19    5.43
   0   5 -16   49.66    5.95
   0  -5 -16   51.19    4.40
   0  -5  17   30.59    2.22
   0  -5 -17   31.70    4.22
   0  -5 -17   31.12    4.67
   0  -5  17   39.72    5.20
   0   5 -17   29.12    4.78
   0  -5 -17   31.79    3.74
   0  -5 -18  118.29    7.81
   0  -5 -18  110.03    8.46
   0  -5 -18  110.61    6.90
   0  -5  18  100.99    7.83
   0   5 -18  101.72    8.74
   0  -5 -19   26.44    4.38
   0  -5 -19   20.05    4.46
   0  -5  19   22.92    4.88
   0  -5 -19   19.95    3.23
   0   5 -19   19.01    4.03
   0  -5 -20  146.34    8.77
   0  -5 -20  133.56    9.91
   0  -5 -20  142.60    8.22
   0   5 -20  138.35   10.61
   0  -5  20  144.61    9.90
   0  -5 -21   24.08    5.32
   0  -5 -21   41.68    7.38
   0  -5  21   39.03    7.16
   0   5 -21   24.67    5.86
   0  -5 -21   22.28    4.39
   0  -5 -22  708.06   19.92
   0  -5 -22  724.60   23.56
   0   5 -22  691.29   24.60
   0  -5 -22  727.83   18.97
   0  -5  22  734.88   22.57
   0  -5 -23    7.44    3.40
   0  -5 -23   22.71    6.34
   0  -5  23   22.30    6.25
   0   5 -23    8.37    5.15
   0  -5 -23    6.50    3.80
   0  -5 -24  429.04   16.04
   0  -5 -24  416.96   18.96
   0  -5 -24  436.10   15.57
   0   5 -24  428.44   20.11
   0  -5  24  440.80   18.30
   0  -5 -25   21.78    5.35
   0  -5  25   18.84    5.12
   0   5 -25   14.29    5.08
   0  -5 -25   17.49    3.76
   0  -5 -25   14.87    3.86
   0  -5 -26   25.15    5.15
   0  -5  26   23.10    4.98
   0   5 -26   24.16    5.28
   0  -5 -26   25.44    4.32
   0  -5 -26   19.67    3.91
   0  -5 -27   38.42    6.41
   0  -5  27   37.10    6.10
   0   5 -27   37.77    6.76
   0  -5 -27   41.50    5.41
   0  -5 -27   36.46    4.95
   0  -5 -28   18.83    4.96
   0  -5  28   17.25    4.60
   0   5 -28   20.30    5.58
   0  -5 -28   10.51    3.07
   0  -5 -28   12.95    3.31
   0  -5 -29   80.02    9.36
   0   5 -29   73.71    9.30
   0  -5  29   75.93    8.81
   0  -5 -29   79.95    7.54
   0  -5 -30    9.40    4.58
   0   5 -30    4.03    2.64
   0  -5  30    3.74    4.04
   0  -5 -30    6.42    3.18
   0  -5 -31   36.24    6.76
   0   5 -31   38.71    7.22
   0  -5  31   40.88    6.82
   0  -5 -31   39.20    5.73
   0  -5 -32   -1.06    3.36
   0   5 -32    4.86    3.60
   0  -5  32    2.07    2.23
   0  -5 -32    3.54    2.28
   0  -5 -33   -0.83    3.09
   0  -5  33    2.63    2.66
   0   5 -33    1.43    2.35
   0  -5 -34   10.53    4.56
   0  -5  34   11.14    4.75
   0   5 -34    7.97    3.58
   0  -5 -35    5.84    3.72
   0  -5  35   -2.18    3.39
   0   5 -35   11.67    4.46
   0  -5 -36    4.67    3.81
   0   5 -36    1.71    2.25
   0   5 -37    1.92    2.47
   0   5 -38   -2.13    3.08
   0  -6   0  537.97   14.08
   0  -6   0  527.06   13.37
   0  -6   0  523.82   15.52
   0  -6   1  161.62    7.85
   0  -6  -1  168.91    8.07
   0  -6  -1  156.04    8.47
   0  -6   1  152.76    8.32
   0   6  -1  150.64    8.75
   0  -6  -1  153.79    7.24
   0  -6   1  147.96    7.28
   0   6  -2    2.09    1.59
   0  -6  -2    1.22    1.49
   0  -6  -2    3.23    1.14
   0  -6   2   10.39    2.40
   0  -6  -2    8.29    2.43
   0  -6  -2    2.80    1.38
   0  -6   2    3.41    1.40
   0  -6   2    4.15    1.34
   0   6   2    4.19    0.84
   0  -6   3  196.09    8.37
   0  -6  -3  192.03    8.67
   0  -6  -3  195.70    8.76
   0  -6   3  201.77    8.30
   0  -6  -3  195.62    8.09
   0  -6  -3  188.80    9.40
   0  -6   3  190.80    9.53
   0   6   3  197.07    6.18
   0   6  -3  190.08    9.82
   0  -6  -4   56.88    5.21
   0  -6   4   58.85    4.70
   0  -6   4   66.24    4.81
   0  -6  -4   60.22    5.13
   0  -6  -4   58.68    4.85
   0  -6   4   53.56    5.00
   0   6   4   58.45    3.44
   0   6  -4   58.91    5.75
   0  -6  -4   57.43    4.41
   0  -6   5  117.36    6.64
   0  -6   5  121.78    6.43
   0  -6  -5  123.41    7.16
   0  -6  -5  119.32    7.02
   0  -6  -5  124.33    6.35
   0  -6  -5  118.63    7.39
   0   6  -5  118.72    8.00
   0   6   5  114.08    4.86
   0   6   6   53.07    3.39
   0  -6  -6   53.37    4.22
   0  -6  -6   50.16    4.74
   0   6  -6   51.28    5.46
   0  -6  -6   56.59    5.33
   0  -6   6   56.21    4.79
   0  -6   6   61.90    4.50
   0  -6  -6   54.67    4.94
   0   6  -7   39.88    4.90
   0  -6  -7   40.41    3.72
   0  -6  -7   43.56    4.45
   0  -6   7   43.66    3.90
   0  -6  -7   37.87    4.13
   0   6   7   39.30    3.04
   0  -6  -7   37.64    4.55
   0  -6   7   38.43    4.12
   0  -6  -8   26.62    3.95
   0   6  -8   32.65    4.57
   0  -6   8   30.72    3.28
   0  -6  -8   27.84    3.86
   0  -6  -8   25.56    3.68
   0  -6   8   26.65    3.64
   0  -6  -8   22.79    2.82
   0   6   8   24.86    2.61
   0   6   9  136.27    5.94
   0  -6  -9  140.21    6.80
   0  -6  -9  132.31    7.71
   0  -6  -9  130.80    7.97
   0  -6   9  137.08    6.51
   0   6  -9  135.74    8.97
   0  -6  -9  134.06    8.46
   0  -6   9  131.91    7.62
   0   6 -10    8.59    2.65
   0  -6  10    6.06    1.59
   0  -6 -10    2.97    1.80
   0  -6 -10    4.82    2.03
   0  -6  10    4.24    1.96
   0  -6 -10    5.02    1.35
   0  -6 -10    8.32    2.43
   0   6  10    5.51    1.39
   0   6 -11   16.40    3.41
   0  -6  11   16.31    3.00
   0  -6  11   15.32    2.24
   0  -6 -11   13.92    2.68
   0  -6 -11   18.77    3.30
   0  -6 -11   14.65    2.36
   0  -6 -11   14.63    3.08
   0   6  11   16.42    2.21
   0  -6 -12   67.49    4.92
   0  -6  12   63.15    4.31
   0  -6 -12   73.82    6.00
   0  -6 -12   62.97    5.92
   0   6  12   63.31    4.47
   0  -6  12   65.56    5.83
   0   6 -12   60.76    6.40
   0  -6 -13   23.44    3.62
   0  -6  13   23.84    2.70
   0  -6 -13   22.78    3.76
   0   6  13   23.10    2.98
   0  -6  13   21.47    3.73
   0  -6 -13   21.34    2.81
   0   6 -13   22.99    4.14
   0  -6  14   12.02    1.94
   0  -6 -14   10.99    2.69
   0  -6 -14   12.20    3.00
   0   6  14   10.46    2.19
   0  -6  14   14.81    3.17
   0  -6 -14   11.20    2.11
   0   6 -14   13.30    3.36
   0  -6 -15   33.04    4.17
   0  -6  15   35.34    3.11
   0  -6 -15   33.79    4.81
   0   6  15   38.89    3.97
   0  -6  15   34.54    4.56
   0   6 -15   34.89    5.14
   0  -6 -15   35.50    3.68
   0  -6 -16   38.95    5.39
   0  -6 -16   42.65    4.26
   0  -6  16   45.08    5.95
   0   6 -16   44.33    6.16
   0  -6  16   39.46    3.29
   0  -6 -16   35.58    4.79
   0  -6 -17  293.59   14.09
   0   6 -17  302.89   15.43
   0  -6  17  300.01   13.76
   0  -6 -17  300.43   11.00
   0  -6  17  303.37    8.55
   0  -6 -17  320.95   13.42
   0  -6 -18  281.46   12.86
   0  -6 -18  273.22   10.74
   0  -6  18  281.55   13.65
   0  -6  18  261.17    7.56
   0   6 -18  279.79   15.16
   0  -6 -18  284.47   14.27
   0  -6 -19   86.94    7.64
   0  -6 -19   82.64    8.10
   0  -6 -19   82.15    6.33
   0   6 -19   79.45    8.47
   0  -6  19   96.80    8.74
   0  -6 -20   79.34    8.28
   0  -6  20   77.05    7.90
   0  -6 -20   68.78    6.12
   0   6 -20   74.09    8.35
   0  -6 -20   69.89    6.76
   0  -6 -21   86.30    8.53
   0  -6  21   82.48    8.13
   0  -6 -21   84.29    6.48
   0   6 -21   80.39    8.94
   0  -6 -21   84.13    7.57
   0  -6 -22   60.16    6.34
   0  -6  22   56.39    6.70
   0  -6 -22   56.80    7.18
   0   6 -22   57.45    7.38
   0  -6 -22   63.93    5.80
   0  -6 -23    3.68    2.82
   0  -6  23    2.96    2.94
   0  -6 -23    2.11    2.67
   0   6 -23   -3.02    3.74
   0  -6 -23    1.27    1.60
   0  -6 -24   27.92    4.75
   0  -6  24   23.56    4.89
   0  -6 -24   20.44    4.94
   0   6 -24   22.63    5.20
   0  -6 -24   20.66    3.59
   0  -6 -25   56.18    6.63
   0  -6  25   50.43    6.78
   0  -6 -25   47.10    6.98
   0   6 -25   46.54    7.32
   0  -6 -25   48.46    5.48
   0  -6 -26   10.24    3.61
   0  -6 -26    6.31    3.92
   0  -6  26    7.54    3.46
   0   6 -26   10.48    4.52
   0  -6 -26    3.16    2.27
   0  -6 -27   88.76    9.65
   0  -6  27   85.37    9.19
   0  -6 -27   96.40    7.84
   0   6 -27   96.18   10.69
   0  -6 -27   92.11    8.39
   0  -6  28    5.70    3.22
   0   6 -28   11.00    4.48
   0  -6 -28   10.08    4.23
   0  -6 -28   14.38    3.57
   0  -6 -28    7.04    2.57
   0  -6  29    1.97    2.61
   0  -6 -29    2.72    2.89
   0   6 -29    5.61    3.16
   0  -6  30    3.41    3.03
   0   6 -30    3.31    3.29
   0  -6 -30    2.96    3.00
   0  -6 -31    2.41    2.55
   0  -6  31   -0.47    2.71
   0   6 -31    3.42    2.19
   0  -6 -32    3.07    2.83
   0  -6  32    1.10    2.61
   0   6 -32    0.15    2.96
   0  -6 -33   11.45    4.43
   0  -6  33   13.19    4.43
   0   6 -33   19.24    5.69
   0  -6 -34   12.20    4.54
   0  -6  34   17.98    5.30
   0   6 -34   18.42    6.06
   0  -6 -35    0.78    3.17
   0  -6  35    5.02    3.49
   0   6 -35    0.81    3.05
   0   6 -36   -0.66    2.87
   0   6 -37    3.38    3.45
   0   6 -38    5.88    5.00
   0  -7   0    3.68    1.56
   0  -7   0   -2.10    2.31
   0   7   0    0.39    1.52
   0  -7   0    1.30    1.73
   0  -7   1    1.00    0.98
   0  -7  -1    3.30    1.61
   0  -7  -1    3.03    2.21
   0  -7   1    3.31    2.04
   0   7  -1   -0.19    1.83
   0  -7   1    0.18    1.71
   0  -7  -1   -1.20    1.97
   0  -7   2  205.59    9.23
   0  -7  -2  207.42    9.83
   0  -7   2  210.34    9.52
   0  -7  -2  217.38    9.33
   0  -7  -2  203.22   10.61
   0  -7   2  197.07   10.47
   0   7   2  205.56    6.64
   0   7  -2  201.64   11.08
   0   7  -3   26.56    4.28
   0  -7  -3   30.61    3.56
   0  -7  -3   33.75    4.28
   0  -7   3   34.83    4.07
   0  -7  -3   32.48    4.04
   0  -7  -3   29.00    4.26
   0  -7   3   31.95    4.34
   0  -7   3   29.80    3.61
   0   7   3   30.23    2.54
   0   7  -4   22.80    3.87
   0  -7  -4   22.11    3.13
   0  -7   4   24.09    3.35
   0  -7  -4   25.44    3.79
   0  -7  -4   18.47    2.98
   0  -7  -4   21.66    3.66
   0  -7   4   21.19    3.54
   0  -7   4   21.36    3.17
   0   7   4   23.28    2.33
   0   7  -5    7.14    2.35
   0  -7  -5   10.68    2.24
   0  -7  -5    8.61    2.46
   0  -7   5   11.65    2.51
   0  -7  -5    9.45    2.20
   0  -7  -5    8.40    2.52
   0  -7   5    8.74    2.71
   0  -7   5    8.55    2.20
   0   7   5   10.55    1.60
   0  -7  -6   10.94    2.65
   0  -7  -6   12.06    2.30
   0  -7  -6   13.02    3.05
   0  -7   6   16.25    2.82
   0  -7  -6    9.48    2.11
   0   7  -6   12.14    3.09
   0   7   6   13.67    1.79
   0  -7   6   13.13    2.65
   0   7   7   69.85    4.09
   0  -7  -7   66.72    5.07
   0  -7  -7   71.40    6.08
   0  -7  -7   71.38    6.07
   0  -7   7   66.10    5.11
   0  -7  -7   74.32    6.62
   0  -7   7   69.66    5.67
   0   7  -7   69.71    6.93
   0   7   8   -0.55    0.92
   0  -7  -8   -0.42    0.94
   0  -7  -8    0.18    1.32
   0  -7  -8    0.13    1.32
   0   7  -8    0.37    1.85
   0  -7   8    0.37    1.23
   0  -7  -8   -0.51    1.86
   0  -7   8    2.13    1.58
   0  -7  -9   59.30    6.17
   0  -7  -9   55.70    4.71
   0  -7  -9   61.33    5.94
   0  -7   9   60.88    4.94
   0  -7  -9   57.35    5.80
   0  -7   9   62.56    5.81
   0   7  -9   58.52    6.58
   0   7   9   56.72    4.02
   0   7  10  176.83    7.12
   0  -7 -10  175.02   10.53
   0  -7 -10  171.10    8.05
   0  -7 -10  181.57   10.19
   0  -7 -10  180.96   10.01
   0  -7  10  189.06    8.49
   0  -7  10  174.81    9.67
   0   7 -10  171.41   11.09
   0   7  11  281.35    9.08
   0  -7 -11  278.03   10.28
   0  -7 -11  288.69   12.94
   0  -7 -11  293.32   12.79
   0  -7  11  296.66   10.52
   0   7 -11  284.48   14.31
   0  -7 -11  271.94   13.22
   0  -7  11  284.09   12.42
   0   7 -12   21.99    5.38
   0   7  12   17.53    3.01
   0  -7 -12   23.38    4.92
   0  -7  12   19.27    3.23
   0  -7 -12   18.83    4.19
   0  -7  12   14.85    3.88
   0  -7 -12   20.38    4.73
   0  -7 -12   13.47    2.56
   0  -7 -13  429.72   12.78
   0  -7  13  444.01   12.50
   0  -7 -13  432.50   15.77
   0  -7 -13  412.06   16.09
   0   7  13  423.06   11.92
   0   7 -13  402.79   17.71
   0  -7  13  406.87   15.44
   0  -7 -14   16.23    3.93
   0  -7  14   10.05    2.20
   0  -7 -14   12.29    3.37
   0   7  14   13.56    2.65
   0  -7 -14    9.27    2.18
   0  -7  14   15.97    4.46
   0   7 -14   12.12    3.83
   0  -7 -15    3.13    2.37
   0  -7  15    5.80    1.84
   0  -7 -15    7.02    3.08
   0   7  15    9.84    2.54
   0  -7 -15    5.01    1.53
   0   7 -15    4.20    2.61
   0  -7  15    5.95    2.86
   0  -7 -16   87.48    8.29
   0   7 -16   97.07    9.43
   0  -7  16  115.09    9.28
   0  -7 -16   89.46    6.23
   0  -7  16   91.80    5.72
   0  -7 -16  103.02    8.62
   0  -7 -17  620.91   21.30
   0  -7  17  612.32   20.36
   0   7 -17  619.35   23.10
   0  -7 -17  664.45   20.62
   0  -7  17  655.58   14.40
   0  -7 -17  644.86   16.39
   0  -7 -18  258.81   14.33
   0  -7 -18  241.55   10.26
   0   7 -18  269.96   15.90
   0  -7  18  258.30   13.78
   0  -7 -18  271.87   13.63
   0  -7  18  237.16    8.54
   0  -7 -19   21.06    5.26
   0  -7 -19   25.63    5.34
   0  -7  19   14.45    2.27
   0  -7  19   22.42    5.35
   0   7 -19   27.42    6.38
   0  -7 -19   15.99    3.05
   0  -7 -20   51.65    7.05
   0  -7 -20   45.08    5.81
   0  -7  20   47.00    6.23
   0   7 -20   51.92    7.56
   0  -7 -20   47.14    4.84
   0  -7 -21    6.91    3.32
   0  -7 -21    5.69    2.42
   0  -7  21   10.39    3.66
   0   7 -21    8.19    3.25
   0  -7 -21   10.25    2.71
   0  -7 -22   24.34    5.34
   0  -7 -22   26.28    4.78
   0  -7  22   26.42    5.18
   0   7 -22   22.04    5.04
   0  -7 -22   24.89    3.81
   0  -7 -23    8.51    3.39
   0  -7 -23    3.12    2.51
   0  -7  23    6.30    3.95
   0   7 -23    5.14    3.10
   0  -7 -23    5.03    2.07
   0  -7 -24   19.68    4.86
   0  -7 -24   22.44    4.28
   0  -7  24   23.14    5.35
   0   7 -24   14.91    4.49
   0  -7 -24   22.78    3.35
   0  -7  25   18.86    4.95
   0   7 -25   17.81    5.06
   0  -7 -25   18.95    4.19
   0  -7 -25   21.27    5.25
   0  -7  26   33.46    6.09
   0   7 -26   39.18    7.26
   0  -7 -26   38.55    6.05
   0  -7 -26   37.78    6.52
   0  -7  27   -0.98    3.29
   0   7 -27    6.29    3.74
   0  -7 -27    0.18    2.23
   0  -7 -27    0.60    2.33
   0  -7  28    7.13    3.64
   0   7 -28    4.02    3.26
   0  -7 -28    1.31    2.38
   0  -7 -28    5.52    3.37
   0  -7  29    2.23    3.34
   0   7 -29    1.00    2.87
   0  -7 -29    1.24    2.02
   0  -7 -29    1.18    2.23
   0  -7 -30   10.74    4.04
   0   7 -30    9.29    3.87
   0  -7  30    8.02    3.86
   0  -7 -31    3.11    3.39
   0   7 -31    6.53    3.73
   0  -7  31    1.89    3.49
   0  -7 -32   31.57    6.88
   0   7 -32   16.57    5.85
   0  -7  32   18.95    5.67
   0  -7  33   45.28    7.71
   0   7 -33   43.75    7.95
   0  -7 -33   39.35    7.88
   0  -7  34    3.07    3.34
   0   7 -34   -5.79    3.74
   0  -7 -34    0.16    2.30
   0   7 -35    9.01    4.99
   0   7 -36    2.80    3.30
   0  -8   0  104.97    7.77
   0  -8   0   93.96    7.73
   0  -8   0   96.43    7.03
   0   8   0   90.88    8.31
   0  -8   1  250.41   11.46
   0  -8  -1  260.34   11.72
   0  -8  -1  243.52   10.76
   0  -8   1  242.05   12.49
   0  -8  -1  235.72   12.27
   0  -8   1  245.28   10.88
   0   8   1  234.29    7.51
   0   8  -1  238.39   12.97
   0   8   1  260.30   13.46
   0   8  -2   53.32    6.21
   0  -8  -2   48.88    4.81
   0  -8  -2   58.69    5.91
   0  -8   2   56.64    5.63
   0  -8  -2   43.54    5.41
   0  -8   2   38.94    5.02
   0   8   2   49.03    3.43
   0  -8   2   46.97    4.83
   0  -8  -3   66.28    6.49
   0  -8   3   72.65    6.09
   0  -8  -3   75.79    6.54
   0  -8   3   72.72    6.06
   0  -8  -3   72.87    5.77
   0  -8   3   71.04    6.79
   0   8   3   68.83    3.94
   0   8  -3   73.81    7.35
   0   8  -4    4.97    2.53
   0  -8  -4    1.66    1.62
   0  -8   4    0.59    1.86
   0  -8  -4    0.97    2.48
   0  -8  -4    2.75    1.87
   0  -8  -4   -2.52    2.85
   0  -8   4   -0.14    1.89
   0   8   4    0.68    0.79
   0  -8   4    1.68    1.33
   0   8  -5   52.85    6.24
   0  -8  -5   39.49    4.97
   0  -8  -5   51.89    4.88
   0  -8   5   51.14    5.20
   0  -8  -5   48.50    5.39
   0  -8  -5   50.84    5.30
   0  -8   5   50.51    5.82
   0   8   5   50.77    3.50
   0  -8   5   52.84    5.25
   0  -8  -6   86.97    7.59
   0  -8   6   86.63    6.79
   0  -8   6   93.88    6.70
   0  -8  -6   99.35    7.55
   0  -8  -6   91.78    7.36
   0  -8  -6   91.64    6.42
   0  -8   6   89.38    7.86
   0   8   6   91.64    4.66
   0   8  -6   91.24    8.24
   0   8  -7   -0.58    2.83
   0  -8  -7   -0.22    1.91
   0  -8  -7    1.70    1.28
   0  -8   7    1.71    1.89
   0  -8  -7    1.73    2.09
   0  -8  -7    0.58    1.61
   0  -8   7    2.02    2.25
   0  -8   7    2.27    1.80
   0   8   7   -1.15    1.12
   0  -8  -8   58.84    6.47
   0  -8   8   55.58    5.72
   0  -8  -8   58.77    6.20
   0  -8   8   63.82    5.66
   0  -8  -8   58.68    6.03
   0   8   8   60.77    4.09
   0   8  -8   61.85    7.17
   0  -8  -8   63.69    5.38
   0  -8   9  122.22    8.54
   0  -8  -9  123.30    8.89
   0  -8  -9  122.56    8.83
   0  -8   9  133.30    7.86
   0  -8  -9  116.31    7.12
   0  -8  -9  125.48    9.42
   0   8   9  125.06    5.93
   0   8  -9  123.86    9.95
   0   8  10   40.63    3.56
   0   8 -10   38.24    6.36
   0  -8 -10   32.33    3.79
   0  -8  10   41.74    4.87
   0  -8 -10   39.79    5.46
   0  -8 -10   42.30    5.40
   0  -8 -10   41.74    5.65
   0  -8  10   40.70    5.18
   0  -8 -11  190.22    9.00
   0   8  11  193.53    7.76
   0  -8 -11  190.46   11.76
   0  -8 -11  210.67   11.62
   0  -8  11  199.61    9.55
   0  -8 -11  189.27   11.24
   0  -8  11  193.42   11.02
   0   8 -11  201.51   12.98
   0  -8 -12  109.21    6.85
   0   8  12  118.92    6.32
   0  -8 -12  120.63    9.79
   0  -8  12  122.20    7.42
   0  -8 -12  114.66    8.85
   0  -8 -12  127.29    9.41
   0  -8  12  115.19    8.91
   0   8 -12  121.20   10.62
   0  -8 -13  138.85    7.85
   0   8  13  144.30    7.16
   0  -8 -13  145.79   10.76
   0  -8  13  134.71    9.54
   0   8 -13  142.77   11.53
   0  -8 -13  123.39    9.60
   0  -8  13  143.96    8.01
   0  -8 -13  148.93   10.28
   0  -8 -14  225.34   12.87
   0  -8 -14  236.99   12.82
   0  -8  14  233.05   10.06
   0  -8 -14  233.12    9.90
   0   8  14  237.17    9.45
   0   8 -14  241.30   14.86
   0  -8  14  252.54   13.15
   0  -8 -15  103.23    8.62
   0  -8  15  109.45    6.81
   0  -8 -15  104.33    9.09
   0   8 -15  112.25   10.52
   0  -8  15  125.50    9.73
   0  -8 -15  104.40    6.76
   0  -8 -16   56.54    6.98
   0   8 -16   59.41    8.12
   0  -8 -16   52.63    4.81
   0  -8  16   58.06    7.11
   0  -8 -16   49.00    6.14
   0  -8  16   52.43    4.84
   0  -8 -17  148.71   11.13
   0  -8 -17  145.45    8.15
   0   8 -17  151.49   12.40
   0  -8 -17  162.17   11.26
   0  -8  17  143.98    7.71
   0  -8  17  153.62   11.01
   0  -8 -18  186.11   12.83
   0  -8 -18  166.51    8.85
   0   8 -18  175.23   13.46
   0  -8  18  170.75    7.95
   0  -8 -18  186.35   12.24
   0  -8  18  185.68   12.31
   0  -8 -19  257.30   15.12
   0  -8 -19  230.17   10.39
   0   8 -19  252.03   16.34
   0  -8  19  239.37   13.98
   0  -8 -19  252.37   14.07
   0  -8 -20   95.48    9.66
   0  -8 -20   95.25    8.82
   0  -8  20   96.82    9.35
   0   8 -20  101.70   10.74
   0  -8 -21    4.11    3.87
   0  -8 -21    0.62    2.37
   0  -8  21   12.69    4.80
   0   8 -21    3.23    3.31
   0  -8 -22   47.83    7.13
   0  -8 -22   44.61    6.51
   0  -8  22   47.66    6.94
   0   8 -22   43.93    7.72
   0  -8 -23   60.50    8.04
   0  -8 -23   60.87    7.45
   0  -8  23   53.93    7.41
   0   8 -23   57.50    8.42
   0  -8 -24    0.69    2.12
   0  -8 -24   -2.56    2.98
   0  -8  24    0.21    2.53
   0   8 -24    2.89    4.10
   0  -8 -25    1.91    2.76
   0  -8 -25    1.66    2.10
   0  -8  25   -0.44    3.30
   0   8 -25   -0.14    2.08
   0  -8 -26    2.34    2.93
   0  -8 -26    3.42    2.55
   0  -8  26    0.57    2.85
   0   8 -26    3.21    3.17
   0  -8 -27    1.54    2.21
   0  -8 -27   10.14    3.75
   0  -8  27    2.47    2.74
   0   8 -27    6.05    4.02
   0  -8 -28    1.87    2.02
   0  -8 -28    0.94    2.67
   0  -8  28   -2.19    3.68
   0   8 -28    4.01    3.59
   0  -8 -29    2.50    2.66
   0  -8 -29    1.08    2.01
   0  -8  29   -3.15    3.94
   0   8 -29    0.92    1.97
   0   8 -30   -3.47    2.52
   0  -8  30   -0.13    2.85
   0  -8 -30   -1.44    2.70
   0   8 -31   -1.79    3.16
   0  -8  31    1.08    3.15
   0  -8 -31    3.74    3.84
   0   8 -32    1.84    4.47
   0  -8  32   -2.65    3.34
   0  -8 -32    0.78    3.33
   0  -8 -33    1.60    2.82
   0   8 -33    4.97    3.88
   0   8 -34   10.57    4.84
   0  -9   0    0.27    1.95
   0  -9   0   -0.56    2.14
   0  -9   0    1.66    1.41
   0   9   0   -1.05    2.54
   0   9   0   -0.63    1.09
   0  -9  -1    1.56    1.86
   0  -9   1    0.79    1.70
   0  -9  -1    0.48    1.76
   0  -9   1    0.24    2.39
   0  -9  -1    2.78    1.73
   0  -9   1    5.18    2.20
   0   9   1    1.31    1.82
   0   9  -1   -0.09    2.44
   0   9   1    1.11    0.85
   0  -9   2    8.13    2.76
   0  -9  -2   10.14    2.91
   0  -9  -2    8.00    2.76
   0  -9   2   12.92    3.07
   0  -9  -2   12.39    3.00
   0  -9   2    4.70    2.01
   0   9   2    7.68    4.09
   0   9  -2    9.85    3.14
   0   9   2    8.39    1.45
   0   9  -3   38.75    6.22
   0  -9  -3   35.56    4.41
   0  -9   3   38.14    5.07
   0  -9  -3   41.70    5.40
   0  -9  -3   30.66    4.79
   0  -9   3   41.37    5.91
   0  -9   3   37.83    4.88
   0   9   3   36.43    3.10
   0  -9   4  174.43   10.13
   0  -9   4  174.40   10.14
   0  -9  -4  186.42   11.04
   0  -9  -4  181.02    9.78
   0  -9   4  182.08   11.71
   0  -9  -4  190.68   11.88
   0   9   4  169.84    6.32
   0   9  -4  204.88   13.15
   0   9  -5    2.03    2.48
   0  -9  -5   -0.06    1.40
   0  -9   5    2.82    2.52
   0  -9  -5    2.36    2.35
   0  -9  -5    1.32    1.82
   0  -9  -5   -2.32    2.02
   0  -9   5    1.58    2.04
   0  -9   5    1.98    2.14
   0   9   5    1.92    1.08
   0   9  -6    7.00    3.97
   0  -9  -6    2.42    1.35
   0  -9   6    4.83    2.47
   0  -9  -6    2.25    2.02
   0  -9  -6    0.93    2.06
   0  -9  -6   -1.78    3.43
   0  -9   6    1.17    2.59
   0  -9   6    2.03    2.03
   0   9   6    1.33    0.97
   0   9  -7   24.59    5.29
   0  -9  -7   11.06    3.11
   0  -9  -7   15.57    3.11
   0  -9   7   20.11    3.98
   0  -9  -7   23.38    4.67
   0  -9  -7   17.41    3.72
   0  -9   7   19.42    4.81
   0  -9   7   15.99    3.45
   0   9   7   21.22    2.48
   0  -9   8  290.23   13.71
   0  -9   8  296.01   12.75
   0  -9  -8  308.67   14.50
   0  -9  -8  283.66   13.96
   0  -9  -8  270.96   11.60
   0  -9  -8  279.72   14.58
   0  -9   8  277.84   14.87
   0   9  -8  284.81   15.91
   0   9   8  286.51    8.70
   0  -9  -9   44.10    6.41
   0   9  -9   47.70    7.18
   0  -9  -9   52.84    6.83
   0  -9   9   54.91    5.96
   0  -9  -9   44.14    5.92
   0  -9   9   58.23    7.79
   0  -9   9   51.67    6.39
   0  -9  -9   37.25    4.47
   0   9   9   46.62    4.10
   0   9  10  186.52    7.39
   0  -9 -10  182.37   12.12
   0  -9  10  201.42   10.49
   0  -9 -10  191.94   11.75
   0  -9 -10  199.34   12.03
   0   9 -10  201.13   13.57
   0  -9  10  197.48   11.58
   0  -9 -10  187.04    9.45
   0  -9 -11   14.00    2.77
   0  -9  11   26.19    4.99
   0  -9 -11   16.03    3.94
   0  -9  11   18.92    3.63
   0  -9 -11   21.65    5.03
   0   9 -11   19.82    5.11
   0  -9 -11   22.38    4.47
   0  -9 -12   51.89    5.14
   0  -9  12   49.83    5.29
   0  -9 -12   54.97    6.70
   0  -9 -12   46.10    6.04
   0   9 -12   58.39    7.87
   0  -9 -12   54.01    6.94
   0  -9  12   57.08    6.83
   0  -9 -13  129.50   10.56
   0  -9 -13  128.41   10.00
   0  -9  13  121.00    7.92
   0  -9 -13  120.50    9.74
   0   9 -13  128.12   11.53
   0  -9  13  113.93    9.27
   0  -9 -13  123.17    7.55
   0  -9 -14   67.77    7.54
   0   9 -14   70.73    8.69
   0  -9  14   63.54    7.29
   0  -9  14   64.44    5.83
   0  -9 -14   61.05    7.09
   0  -9 -14   58.99    5.28
   0  -9 -15    3.38    3.44
   0  -9 -15    0.17    3.26
   0  -9  15    2.00    1.69
   0  -9  15    5.25    3.47
   0   9 -15    2.80    3.69
   0  -9 -16   46.27    6.95
   0  -9  16   42.72    4.79
   0  -9 -16   55.59    7.04
   0  -9  16   46.13    6.50
   0   9 -16   43.70    7.46
   0  -9 -17   68.79    7.95
   0  -9  17   61.54    5.33
   0  -9 -17   63.79    7.65
   0  -9  17   66.47    7.77
   0   9 -17   60.67    8.36
   0  -9 -18    6.00    3.01
   0  -9 -18    4.26    3.63
   0  -9  18    6.84    3.73
   0   9 -18   -2.53    2.36
   0  -9 -19   24.44    4.97
   0  -9 -19   22.64    5.03
   0  -9  19   27.27    5.71
   0   9 -19   24.89    6.16
   0  -9 -20   90.74    9.63
   0  -9 -20   80.17    8.63
   0  -9  20   82.80    8.69
   0   9 -20   83.02    9.97
   0  -9 -21   41.28    6.74
   0  -9 -21   40.93    6.68
   0  -9  21   40.16    6.46
   0   9 -21   42.20    7.87
   0  -9 -22    5.04    3.47
   0  -9 -22    6.08    3.23
   0  -9  22    9.44    4.01
   0   9 -22   -1.89    1.97
   0  -9 -23    2.86    2.96
   0  -9 -23    0.10    2.63
   0  -9  23    2.87    3.26
   0   9 -23   -4.30    3.50
   0  -9 -24    1.85    2.71
   0  -9 -24    0.11    2.73
   0  -9  24    2.51    2.61
   0   9 -24    4.84    3.45
   0  -9 -25    1.54    2.86
   0  -9 -25    2.73    2.53
   0  -9  25    0.83    2.09
   0   9 -25   -0.59    3.20
   0  -9 -26    8.51    4.30
   0  -9 -26    8.18    3.96
   0  -9  26    5.01    3.06
   0   9 -26    5.28    3.21
   0  -9 -27   12.83    4.99
   0  -9 -27    5.25    3.35
   0  -9  27   -1.27    2.33
   0   9 -27    6.22    3.63
   0  -9 -28   26.07    6.25
   0  -9 -28   17.77    4.88
   0  -9  28   22.90    5.62
   0   9 -28   27.33    6.64
   0  -9 -29   10.85    4.20
   0  -9 -29   10.30    4.12
   0  -9  29    7.30    3.71
   0   9 -29   13.31    5.11
   0   9 -30    0.34    3.78
   0  -9  30    0.14    3.28
   0  -9 -30    4.32    4.22
   0   9 -31    3.30    3.60
   0  -9 -31    0.32    2.64
   0   9 -32    3.03    2.59
   0  -9 -32    3.93    3.26
   0 -10   0  101.21    8.51
   0  10   0  112.06   10.30
   0 -10   0  102.57    8.18
   0 -10   0  107.77    9.42
   0 -10  -1   52.45    5.88
   0 -10   1   46.41    5.56
   0  10  -1   55.42    8.23
   0  10   1   56.99    7.62
   0 -10  -1   48.47    6.50
   0 -10   1   48.54    6.53
   0 -10   1   54.28    6.27
   0 -10  -1   48.88    6.19
   0 -10  -2   54.57    6.67
   0 -10  -2   53.91    5.89
   0 -10   2   58.39    6.36
   0 -10   2   56.68    6.89
   0  10   2   79.58    9.11
   0  10  -2   59.69    7.57
   0 -10   2   58.33    6.46
   0 -10  -2   61.19    6.77
   0 -10  -3    2.98    2.13
   0 -10   3    4.84    2.87
   0 -10  -3    3.92    2.37
   0 -10  -3    3.40    2.01
   0 -10   3    3.89    2.45
   0  10  -3    3.91    3.14
   0  10   3    5.58    4.88
   0 -10   3   -1.02    3.28
   0 -10  -4    4.69    2.15
   0 -10   4   11.88    3.16
   0 -10   4    9.06    3.22
   0 -10  -4    7.71    2.72
   0 -10  -4    4.33    1.68
   0  10  -4   13.29    4.18
   0  10   4    9.68    4.25
   0 -10   4    7.76    3.17
   0 -10  -5   40.78    6.12
   0 -10  -5   44.91    5.31
   0 -10   5   52.16    6.39
   0 -10  -5   48.18    6.49
   0 -10   5   51.50    6.30
   0  10  -5   45.65    7.11
   0 -10   5   39.91    6.19
   0 -10   6  217.75   12.25
   0 -10  -6  224.93   12.69
   0 -10  -6  235.96   13.40
   0 -10   6  232.96   12.46
   0 -10  -6  215.18   11.18
   0  10  -6  220.34   14.74
   0 -10  -6  221.30   13.57
   0 -10   6  226.40   14.16
   0 -10  -7    8.40    4.31
   0 -10  -7    4.34    2.39
   0 -10   7   11.33    3.97
   0 -10  -7   20.09    5.52
   0 -10  -7    3.11    2.36
   0 -10   7   13.38    4.89
   0  10  -7    4.51    5.95
   0 -10   7    4.71    3.13
   0 -10   8  144.67   10.27
   0 -10   8  156.13   10.10
   0 -10  -8  150.06   10.70
   0 -10  -8  153.13   11.10
   0 -10  -8  144.56    9.02
   0  10  -8  154.06   12.46
   0 -10  -8  157.29   11.65
   0 -10   8  136.16   11.11
   0 -10   9    1.69    2.65
   0 -10  -9    0.41    1.67
   0 -10   9    1.06    2.41
   0 -10  -9    2.81    2.69
   0 -10   9    2.75    2.41
   0 -10  -9    3.18    3.14
   0  10  -9    1.89    5.22
   0 -10  -9    0.66    2.62
   0 -10  10    8.89    3.26
   0 -10 -10    0.87    2.22
   0 -10 -10    7.21    3.35
   0 -10  10    2.87    2.13
   0 -10 -10    5.64    2.27
   0 -10 -10    4.97    2.81
   0 -10  10    8.15    2.90
   0  10 -10    7.70    3.21
   0 -10 -11    6.46    3.17
   0 -10  11    1.24    1.80
   0 -10 -11    6.15    2.54
   0 -10 -11   -1.26    2.43
   0 -10  11    5.62    2.54
   0 -10  11    6.60    3.21
   0  10 -11    4.38    3.16
   0 -10 -12   18.71    4.13
   0 -10  12   18.13    4.00
   0 -10 -12   23.68    5.07
   0 -10  12   21.35    3.65
   0 -10 -12   19.32    4.35
   0  10 -12   24.45    5.43
   0 -10 -13    3.43    2.11
   0 -10  13    9.19    3.43
   0 -10 -13   13.83    4.29
   0 -10  13   11.72    3.12
   0 -10 -13    6.11    3.05
   0  10 -13    7.66    3.99
   0 -10 -14   31.41    5.39
   0 -10  14   32.39    5.48
   0 -10 -14   31.00    5.83
   0 -10  14   28.01    4.28
   0 -10 -14   37.66    6.16
   0  10 -14   25.34    5.94
   0 -10 -15    7.92    3.40
   0 -10  15    4.01    1.88
   0 -10 -15   10.36    3.89
   0  10 -15   10.34    4.19
   0 -10  15    9.25    3.58
   0 -10 -16    1.34    2.26
   0 -10  16   -0.13    0.33
   0 -10 -16   -5.17    3.29
   0  10 -16    4.21    3.82
   0 -10  16   -0.88    2.27
   0 -10 -17   24.27    5.03
   0 -10 -17   15.57    4.11
   0  10 -17   17.49    5.06
   0 -10  17   21.78    4.66
   0 -10 -18    4.47    3.44
   0 -10 -18   -2.80    3.38
   0  10 -18   -0.13    2.82
   0 -10  18   -0.52    2.32
   0 -10 -19   10.70    4.20
   0 -10 -19    4.14    2.69
   0  10 -19   10.91    4.29
   0 -10  19    7.63    3.08
   0 -10 -20   30.23    5.81
   0 -10 -20   29.26    5.90
   0  10 -20   32.17    6.75
   0 -10  20   30.91    5.97
   0 -10 -21    2.86    2.65
   0 -10 -21    7.09    3.25
   0  10 -21    8.46    4.44
   0 -10  21    5.97    3.86
   0 -10 -22   13.19    4.53
   0 -10 -22   10.57    4.22
   0  10 -22   10.15    4.27
   0 -10  22   14.90    4.29
   0 -10 -23   12.44    4.79
   0 -10 -23    9.26    3.96
   0  10 -23    9.97    4.98
   0 -10  23    8.30    3.46
   0 -10 -24   30.89    6.71
   0 -10 -24   28.88    5.91
   0  10 -24   21.39    5.81
   0 -10  24   18.91    5.08
   0 -10 -25    2.84    3.37
   0 -10 -25    7.02    4.17
   0  10 -25    3.66    3.81
   0 -10  25   -4.21    3.30
   0 -10 -26    4.63    3.27
   0 -10 -26    5.96    3.57
   0  10 -26    5.23    3.30
   0 -10  26   -2.77    2.78
   0 -10 -27    7.81    4.13
   0 -10 -27    8.39    4.60
   0  10 -27    8.88    3.83
   0 -10  27    2.72    3.11
   0 -10 -28   10.79    4.24
   0 -10 -28    9.44    4.38
   0  10 -28   18.07    5.80
   0 -10  28   12.23    4.05
   0  10 -29    1.24    3.12
   0 -10 -29    3.97    3.27
   0 -10 -29   -1.40    2.25
   0 -10 -30   -4.86    3.56
   0 -10 -30   -0.48    2.49
   0 -11   0   -1.86    2.82
   0 -11   0   -4.42    3.60
   0 -11   0    0.08    1.63
   0  11   0   -0.23    2.63
   0 -11   1   14.88    3.74
   0 -11  -1   11.46    3.93
   0 -11   1   16.10    4.32
   0 -11  -1   15.60    4.06
   0 -11  -1   16.54    3.54
   0 -11   1   18.49    3.95
   0  11  -1   22.86    5.18
   0  11   1   14.29    4.44
   0 -11  -2   22.27    4.54
   0 -11   2   25.12    4.88
   0 -11  -2   27.05    5.35
   0 -11   2   24.45    4.91
   0 -11  -2   26.69    4.42
   0 -11   2   29.16    4.65
   0  11  -2   27.68    5.63
   0  11   2   27.43    5.83
   0 -11  -3    8.77    2.50
   0 -11   3   14.73    3.55
   0 -11  -3   18.69    4.32
   0 -11   3   19.22    4.19
   0 -11  -3   14.15    3.59
   0 -11   3   15.33    3.85
   0  11   3   18.37    4.85
   0  11  -3   19.97    4.82
   0 -11   4   -0.42    1.68
   0 -11  -4    1.25    1.64
   0 -11   4    0.94    2.10
   0 -11  -4   -2.23    3.21
   0 -11  -4   -2.12    3.35
   0 -11   4   -6.20    3.80
   0  11   4   -0.23    2.49
   0  11  -4   -1.30    4.37
   0 -11   5   55.15    6.65
   0 -11  -5   44.50    5.57
   0 -11  -5   54.26    7.17
   0 -11   5   51.24    6.53
   0  11  -5   60.74    8.60
   0  11   5   53.45    7.73
   0 -11   5   52.25    7.83
   0 -11  -5   53.94    7.05
   0 -11  -6   51.14    7.17
   0 -11   6   50.70    6.55
   0 -11   6   46.63    6.24
   0  11   6   53.15    7.65
   0  11  -6   59.38    8.61
   0 -11   6   54.62    7.74
   0 -11  -6   48.53    7.22
   0 -11   7   32.16    5.35
   0 -11  -7   27.99    5.79
   0  11  -7   28.10    6.95
   0 -11   7   29.08    5.34
   0 -11   7   34.24    6.56
   0 -11  -7   36.72    6.41
   0 -11   8   81.87    7.94
   0 -11  -8   83.12    8.74
   0 -11  -8   89.72    8.72
   0  11  -8   80.80    9.73
   0 -11   8   85.39    8.47
   0 -11   8   94.14    9.68
   0 -11  -8   84.27    9.18
   0 -11  -9   -0.40    2.85
   0 -11   9    2.68    2.60
   0 -11  -9    4.27    2.79
   0  11  -9    0.38    2.19
   0 -11   9    1.20    2.46
   0 -11   9    0.11    2.70
   0 -11  -9    3.17    2.84
   0 -11  10   -0.32    1.96
   0 -11 -10   -2.93    4.22
   0 -11 -10    4.27    2.78
   0 -11 -10    1.70    2.01
   0 -11  10    3.10    2.28
   0 -11  10   -0.90    2.79
   0  11 -10    5.47    3.45
   0 -11 -11   -6.38    4.54
   0 -11  11   -1.91    2.50
   0 -11 -11   -0.10    2.14
   0 -11 -11   -3.55    3.57
   0 -11  11   -2.49    2.29
   0 -11  11    2.64    2.51
   0  11 -11   -0.39    2.90
   0 -11  12   22.80    4.13
   0 -11 -12   12.74    3.72
   0 -11 -12   21.62    4.85
   0 -11 -12   22.84    4.97
   0 -11  12   17.89    4.14
   0 -11  12   25.00    5.53
   0  11 -12   21.69    5.52
   0 -11  13   -2.51    2.60
   0 -11 -13   -6.36    4.64
   0 -11 -13   -0.84    2.16
   0 -11 -13   -0.33    2.20
   0 -11  13    1.10    2.22
   0 -11  13   -0.83    2.60
   0  11 -13   -0.27    3.31
   0 -11 -14   -2.71    4.00
   0 -11  14    1.70    2.03
   0 -11 -14    1.29    1.58
   0 -11 -14    0.79    2.38
   0 -11  14   -0.52    2.49
   0 -11  14   -0.61    3.07
   0  11 -14    0.41    2.44
   0 -11 -15    4.61    2.27
   0 -11 -15   -0.66    2.41
   0  11 -15   -0.69    2.74
   0 -11  15   -0.95    2.19
   0 -11 -16   18.48    4.51
   0 -11 -16   25.93    5.40
   0  11 -16   31.50    6.92
   0 -11  16   31.34    5.57
   0 -11 -17   15.97    4.23
   0 -11 -17    9.37    3.38
   0  11 -17   13.71    4.44
   0 -11  17   19.67    5.25
   0 -11 -18   -0.83    2.39
   0 -11 -18   -0.93    3.21
   0  11 -18   -0.44    3.07
   0 -11  18    3.75    3.45
   0 -11 -19   -1.71    2.17
   0  11 -19   -2.70    3.36
   0 -11  19    3.63    3.24
   0 -11 -20    3.01    2.57
   0 -11 -20    7.13    3.99
   0  11 -20    6.90    4.20
   0 -11  20   10.30    4.51
   0 -11 -21   21.95    5.54
   0 -11 -21   19.82    5.59
   0  11 -21   29.00    7.24
   0 -11  21   30.16    6.11
   0 -11 -22   13.93    4.44
   0 -11 -22   10.07    3.85
   0  11 -22   17.01    5.90
   0 -11  22   19.43    5.62
   0 -11 -23    7.08    4.14
   0 -11 -23    0.26    2.74
   0  11 -23   11.87    5.45
   0 -11  23    5.34    4.14
   0 -11 -24    9.84    3.88
   0 -11 -24   11.43    5.33
   0  11 -24   13.66    5.39
   0 -11  24    6.45    3.57
   0 -11 -25   25.71    6.11
   0 -11 -25   20.07    5.66
   0  11 -25   20.01    6.03
   0 -11  25   16.09    5.27
   0 -11 -26    5.97    3.59
   0 -11 -26    6.48    4.71
   0  11 -26    0.53    2.06
   0 -11  26    4.40    3.30
   0 -11 -27    7.28    4.59
   0 -11 -27   12.48    4.95
   0 -11 -28   10.28    4.77
   0 -11 -29   10.13    4.29
   0  12   0   19.44    5.71
   0 -12   0   16.76    4.64
   0 -12   0   16.50    4.04
   0 -12   1    1.08    1.69
   0  12   1   -0.77    3.02
   0  12  -1    2.46    3.72
   0 -12  -1    1.82    2.39
   0 -12   1   -2.18    3.27
   0 -12  -1   -2.35    2.67
   0 -12   1   -0.10    2.75
   0 -12   2   16.20    4.24
   0  12   2   15.01    4.70
   0  12  -2   14.76    6.24
   0 -12  -2   17.23    4.57
   0 -12   2   14.36    4.05
   0 -12   2   13.49    3.81
   0 -12  -2   14.48    4.52
   0 -12   3   60.21    7.46
   0  12   3   63.22    8.69
   0  12  -3   68.98    9.30
   0 -12   3   70.19    8.88
   0 -12  -3   60.99    8.07
   0 -12  -3   67.85    8.18
   0 -12   3   61.19    7.56
   0 -12  -4   -0.11    2.82
   0 -12   4   -0.29    2.96
   0 -12   4    6.76    3.36
   0  12   4   19.49    6.75
   0  12  -4    5.18    4.52
   0 -12  -4    5.86    5.36
   0 -12   4    8.56    4.11
   0 -12   5   11.75    3.87
   0 -12  -5   15.29    4.23
   0 -12   5   21.34    4.59
   0  12   5   20.41    5.75
   0  12  -5   26.68    6.64
   0 -12  -5   18.54    4.97
   0 -12   5   22.36    5.06
   0 -12   6   -0.48    2.64
   0 -12  -6   -0.65    2.50
   0 -12   6   -0.20    2.42
   0  12   6    3.05    3.49
   0  12  -6    3.37    4.53
   0 -12  -6    5.12    3.94
   0 -12   6    2.98    5.01
   0 -12  -7   37.45    6.38
   0 -12   7   37.58    6.01
   0  12   7   36.55    6.72
   0  12  -7   47.40    7.92
   0 -12   7   37.93    6.16
   0 -12  -7   40.53    6.76
   0 -12   7   38.25    6.95
   0  12  -8    7.04    4.16
   0  12   8    6.26    4.74
   0 -12   8    1.34    3.57
   0 -12   8    4.67    2.92
   0 -12   8    2.72    2.70
   0 -12  -8   -4.21    4.42
   0 -12  -8    3.35    2.45
   0  12  -9   14.90    5.31
   0 -12   9    1.03    2.10
   0 -12   9    8.29    3.36
   0 -12   9    5.42    2.70
   0 -12  -9    2.92    3.21
   0 -12  -9    8.02    4.00
   0 -12 -10   34.67    6.14
   0 -12  10   43.58    7.39
   0 -12  10   35.76    6.19
   0 -12  10   35.10    5.66
   0 -12 -10   45.87    7.21
   0  12 -10   48.73    8.75
   0 -12 -11   31.50    7.32
   0 -12  11   30.22    6.27
   0 -12  11   29.35    5.58
   0 -12 -11   28.28    5.85
   0 -12  11   24.55    4.87
   0  12 -11   26.00    6.75
   0 -12 -12   12.37    4.44
   0 -12  12    2.32    2.46
   0 -12  12    9.20    3.47
   0 -12  12    0.91    2.10
   0 -12 -12    9.05    3.25
   0  12 -12    9.07    4.30
   0 -12 -13    1.10    2.47
   0 -12  13   -0.13    2.81
   0 -12  13    0.56    2.12
   0 -12  13    4.24    2.41
   0 -12 -13   -2.26    3.87
   0  12 -13   -1.04    2.48
   0 -12 -14   14.98    4.57
   0 -12  14   12.03    4.65
   0 -12  14    7.62    3.58
   0 -12 -14    8.87    3.61
   0  12 -14    8.73    4.10
   0 -12  15    3.00    2.94
   0 -12  15   -1.04    3.11
   0 -12 -15   -1.36    3.06
   0  12 -15    6.59    4.37
   0 -12  16    5.56    3.01
   0 -12  16    6.33    3.18
   0 -12 -16   -3.63    4.15
   0  12 -16   12.65    5.22
   0 -12  17    1.14    2.48
   0 -12  17    3.53    3.08
   0 -12 -17    1.66    2.82
   0  12 -17   -3.81    3.76
   0 -12  18    6.54    3.68
   0 -12  18   10.54    3.75
   0  12 -18    9.55    4.27
   0 -12 -18   10.52    4.62
   0 -12  19    3.72    2.86
   0  12 -19    0.82    4.08
   0 -12 -19    4.78    4.44
   0 -12  20    6.07    3.70
   0  12 -20   -0.50    4.67
   0 -12 -20    5.93    3.61
   0 -12  21   24.77    5.65
   0  12 -21   28.63    6.94
   0 -12 -21   19.48    5.56
   0 -12  22    5.55    3.26
   0 -12  23   -2.14    2.80
   0 -12  24    4.52    3.94
   0 -13   0    1.37    2.76
   0  13   0    6.81    5.31
   0 -13   0    1.26    2.01
   0 -13   1   12.58    4.37
   0 -13  -1   10.98    4.11
   0  13   1   14.41    5.92
   0  13  -1   26.29    7.82
   0 -13  -1   18.97    6.07
   0 -13   1   11.54    4.17
   0 -13  -2   58.61    8.18
   0 -13   2   50.61    7.42
   0  13   2   41.41    7.46
   0  13  -2   66.57    9.84
   0 -13  -2   53.28    7.99
   0 -13   2   60.64    8.59
   0 -13   3    2.35    3.23
   0 -13  -3    2.01    2.51
   0  13   3   -1.28    2.38
   0  13  -3    3.84    4.38
   0 -13  -3    9.57    5.46
   0 -13   3   -2.45    1.83
   0 -13   4    3.87    3.15
   0 -13  -4    4.65    2.75
   0  13  -4    5.21    3.94
   0  13   4    0.57    2.62
   0 -13   4    2.86    3.06
   0 -13  -4   -0.25    1.64
   0 -13   5    3.40    2.61
   0 -13  -5   -0.72    3.41
   0 -13  -5    1.75    2.80
   0 -13   5   -1.05    2.64
   0  13   5   -5.38    4.09
   0  13  -5   -2.84    3.27
   0 -13   6    0.53    1.79
   0 -13   6    3.36    3.01
   0 -13  -6    3.90    3.60
   0 -13  -6    0.38    2.26
   0  13  -6    0.90    2.74
   0  13   6    1.28    2.99
   0 -13   7    2.53    3.32
   0 -13   7    2.26    2.76
   0 -13  -7    3.70    3.56
   0 -13  -7   -1.89    2.13
   0  13  -7    1.52    4.25
   0  13   7    1.99    3.19
   0  13   8   20.90    5.66
   0  13  -8   21.61    5.95
   0 -13  -8   18.83    4.78
   0 -13   8   21.64    4.93
   0 -13   8   18.33    4.55
   0 -13  -8   23.53    5.40
   0 -13   8   22.50    5.57
   0  13  -9    9.22    5.75
   0 -13   9   -0.64    2.41
   0 -13  -9   -2.92    4.17
   0  13   9    7.28    5.09
   0 -13   9    4.14    3.22
   0 -13  -9    6.11    4.95
   0 -13   9   14.72    5.32
   0 -13  10   20.57    5.53
   0 -13  10   17.63    4.63
   0  13  10   21.52    6.55
   0 -13  10   17.32    4.23
   0 -13 -10   20.15    5.25
   0  13 -10   25.32    6.93
   0 -13 -10   14.49    4.67
   0 -13  11   11.90    4.80
   0 -13  11   11.53    4.00
   0  13  11   14.14    5.00
   0 -13  11   16.91    4.57
   0 -13 -11    6.50    3.51
   0  13 -11    9.62    5.20
   0 -13 -11   11.40    4.38
   0 -13 -12    1.44    3.44
   0 -13  12   -0.42    2.20
   0 -13 -12   -4.08    3.88
   0 -13  12    0.85    1.98
   0 -13  12    2.98    3.26
   0  13 -12    7.94    4.44
   0 -13 -13    4.25    2.85
   0 -13 -13   -7.39    5.39
   0 -13  13    3.60    3.71
   0 -13  13    0.62    2.23
   0  13 -13   -0.16    3.58
   0 -13 -14   -2.86    3.45
   0 -13  14   -0.15    2.52
   0 -13  14    1.77    2.36
   0  13 -14    5.16    4.57
   0 -13 -15   18.33    5.30
   0 -13  15   12.87    4.20
   0 -13  15   18.89    5.71
   0  13 -15   23.50    6.95
   0 -13  16   17.95    5.40
   0 -13  16   22.73    6.27
   0  13 -16   16.85    6.36
   0 -13  17   15.91    5.36
   0 -13  17   15.35    4.67
   0 -13  18    4.41    4.14
   0 -13  18    4.11    3.80
   0 -13  19    8.51    4.21
   0 -13  19    1.69    2.85
   0 -13  20    5.58    3.71
   0 -13  20    5.30    2.93
   0 -13  21    3.86    3.90
   0 -13  21    3.24    3.13
   0 -14   0   -4.81    3.70
   0 -14   0   -4.92    4.25
   0  14   0    1.13    2.48
   0 -14  -1   -4.10    4.03
   0 -14   1    3.32    2.78
   0 -14   1   -1.54    2.90
   0 -14  -1   -3.14    3.52
   0  14  -1    0.16    2.92
   0  14   1    1.28    3.49
   0 -14  -2    0.14    1.63
   0 -14   2   -2.23    2.29
   0 -14  -2   -6.55    4.10
   0 -14   2   -2.03    3.10
   0  14   2    0.96    3.21
   0 -14  -3    4.23    3.40
   0 -14   3    5.91    5.38
   0 -14   3    1.51    1.94
   0 -14  -3   -1.59    3.40
   0  14   3    5.27    5.08
   0  14  -3   11.82    6.14
   0 -14  -4   22.26    5.64
   0 -14   4   23.55    5.77
   0 -14  -4   20.99    5.72
   0 -14   4   21.43    5.17
   0  14  -4   27.66    7.00
   0  14   4   17.96    5.90
   0 -14  -5   13.15    5.40
   0 -14   5    4.02    3.26
   0 -14   5    2.96    3.26
   0 -14  -5   -2.59    3.40
   0  14   5    5.22    4.10
   0  14  -5    5.65    5.30
   0 -14   6   20.56    5.85
   0 -14  -6   22.67    5.49
   0 -14   6   28.07    5.86
   0 -14  -6   17.19    5.30
   0  14   6   26.81    6.78
   0 -14  -7    0.83    3.15
   0 -14   7    3.36    4.32
   0 -14   7    5.12    3.29
   0 -14  -8   20.07    5.31
   0 -14   8   16.16    5.04
   0 -14   8    4.72    3.00
   0 -14  -9    1.39    3.61
   0 -14   9    2.65    3.23
   0 -14   9    2.24    2.49
   0 -14 -10   -0.56    3.72
   0 -14  10    1.90    2.22
   0 -14  10   -2.87    2.91
   0 -14 -11   13.82    6.72
   0 -14  11   10.70    4.19
   0 -14 -12   10.52    6.92
   0 -14  12    1.55    2.53
   0 -14 -13    3.17    7.32
   0 -14  13    1.89    2.02
   0 -14  14    0.48    2.17
   0 -14  15   -2.75    3.18
   0 -14  16   -2.79    3.00
   0 -14  17    2.06    3.53
   0 -14  18   10.55    3.93
   0 -15   7    0.14    3.29
   0 -15   8   -1.91    2.45
  -1   0   0   -0.01    0.29
   1   0   0    1.02    0.38
  -1   0   0    0.02    0.22
  -1   0   0    0.19    0.34
   1   0   0   -0.12    0.28
  -1   0   0   -0.02    0.18
   1   0  -1 2257.54   13.48
   1   0  -1 2225.17   15.18
  -1   0  -1 2276.82   16.71
   1   0   1 2237.85   16.68
  -1   0   1 2317.08   15.66
  -1   0  -1 2283.10   15.30
   1   0   1 2170.23   15.17
   1   0  -1 2297.00   15.19
  -1   0   1 2226.17   14.86
  -1   0  -2 1275.29   12.99
   1   0   2 1250.96   13.05
   1   0  -2 1249.45   11.61
  -1   0   2 1276.64   11.77
   1   0   2 1298.71   13.39
  -1   0  -2 1261.35   12.98
   1   0  -2 1231.04   11.04
  -1   0   2 1210.61   11.05
  -1   0   2 1274.24   11.46
   1   0  -2 1254.87   11.14
  -1   0   3 4114.75   20.90
   1   0  -3 4162.37   20.19
   1   0  -3 4056.66   22.25
  -1   0   3 4117.76   21.79
   1   0   3 4022.32   24.92
  -1   0  -3 4140.76   24.67
  -1   0   3 4173.56   22.22
   1   0   3 4062.38   25.64
  -1   0  -3 4073.08   25.38
  -1   0   3 4113.87   23.37
   1   0  -3 4033.63   24.04
  -1   0  -4 3623.69   24.51
   1   0   4 3617.79   24.63
  -1   0   4 3664.99   21.85
   1   0  -4 3563.86   22.04
  -1   0   4 3616.18   22.81
   1   0  -4 3518.11   23.61
   1   0   4 3664.45   26.08
  -1   0  -4 3514.71   25.72
   1   0  -4 3617.23   19.69
  -1   0   4 3607.34   20.11
   1   0  -5  162.83    5.05
   1   0   5  163.94    5.62
  -1   0  -5  158.57    5.45
   1   0  -5  167.10    5.10
   1   0  -5  162.94    5.35
  -1   0   5  165.42    5.09
   1   0  -5  164.74    4.42
  -1   0  -5  211.10    7.08
   1   0   5  184.37    6.50
  -1   0   5  166.66    4.54
   1   0  -6 4143.53   25.98
   1   0   6 4295.11   29.99
  -1   0  -6 4265.11   29.38
   1   0  -6 4217.41   27.30
   1   0   6 4209.25   31.94
   1   0  -6 4237.58   19.07
  -1   0   6 4284.51   18.96
  -1   0  -6 4184.04   31.79
   1   0  -6 4081.70   23.49
  -1   0   6 4173.67   23.89
  -1   0   6 4191.46   26.69
   1   0  -6 4148.09   28.16
  -1   0  -7  652.30   12.02
   1   0   7  633.19   12.22
  -1   0   7  647.96    9.95
   1   0   7  671.12   13.55
  -1   0  -7  654.92   13.53
   1   0  -7  661.70    8.92
  -1   0   7  632.96    8.67
  -1   0   7  701.47   10.63
   1   0  -7  641.04   10.39
   1   0  -7  659.80   11.69
  -1   0   7  672.20   11.19
   1   0   8  377.04    9.90
  -1   0  -8  389.16    9.69
  -1   0   8  388.57    8.15
  -1   0  -8  370.93   10.67
   1   0  -8  384.33    7.51
  -1   0   8  383.20    7.39
   1   0   8  388.01   10.88
  -1   0   8  415.35    8.62
  -1   0   8  362.60    8.49
   1   0  -8  385.06    8.13
   1   0  -8  390.02    9.30
  -1   0   8  388.97    8.99
  -1   0  -9  706.26   13.67
  -1   0   9  697.79   11.73
   1   0  -9  701.34   11.14
  -1   0   9  694.82   10.88
  -1   0  -9  701.86   15.26
  -1   0   9  735.07   12.04
  -1   0   9  683.51   11.90
   1   0  -9  717.04   11.27
  -1   0   9  708.09   12.57
  -1   0 -10  311.35    9.45
  -1   0  10  306.47    8.10
   1   0 -10  301.78    7.89
  -1   0 -10  299.59   10.48
  -1   0  10  296.83    7.83
  -1   0  10  324.24    8.41
  -1   0  10  300.88    8.54
   1   0 -10  312.45    7.66
  -1   0  10  304.43    8.15
  -1   0  11   64.73    3.92
  -1   0 -11   64.84    5.23
  -1   0  11   64.11    3.89
  -1   0 -11   60.22    4.43
  -1   0  11   65.22    4.19
   1   0 -11   68.50    4.07
  -1   0  11   68.83    4.02
  -1   0  12  237.86    7.83
  -1   0 -12  231.36    9.87
  -1   0  12  250.96    8.00
  -1   0 -12  247.14    9.07
  -1   0  12  245.81    8.44
  -1   0  12  233.44    6.23
  -1   0  12  243.99    7.63
  -1   0  13   16.05    2.15
  -1   0 -13   18.55    3.01
  -1   0  13   14.03    1.54
  -1   0  13   19.93    2.50
  -1   0  13   16.16    2.23
  -1   0  13   20.43    2.77
   1   0 -13   20.14    2.71
  -1   0 -13   16.01    2.63
  -1   0  14   18.08    2.29
  -1   0 -14   13.81    2.67
  -1   0  14   15.69    1.66
  -1   0  14   20.04    2.54
  -1   0  14   18.95    2.72
   1   0 -14   20.92    2.62
  -1   0  14   17.05    2.35
  -1   0 -14   17.61    2.63
  -1   0  15    0.93    0.72
  -1   0 -15   -0.22    1.47
  -1   0  15    1.46    0.76
  -1   0 -15    0.45    1.35
   1   0 -15    0.90    0.93
  -1   0 -16   82.54    3.06
  -1   0  16   79.15    3.70
  -1   0 -16   75.43    6.47
   1   0 -16   83.05    5.61
  -1   0 -16   81.62    6.08
  -1   0  17   75.96    3.66
  -1   0 -17   76.84    3.04
  -1   0 -17   77.69    6.68
  -1   0 -17   87.44    6.53
   1   0 -17   82.31    5.83
  -1   0 -18  166.46    4.51
  -1   0  18  163.10    5.28
  -1   0 -18  153.92    9.75
  -1   0 -18  173.28    9.21
   1   0 -18  170.71    8.49
   1   0 -19   48.57    4.86
  -1   0 -19   42.01    4.88
  -1   0  19   37.81    2.66
  -1   0 -19   42.49    2.36
   1   0 -20    8.71    2.40
  -1   0  20    5.16    1.04
  -1   0 -20    7.10    1.09
  -1   0 -20    6.58    2.32
  -1   0 -21   96.41    7.50
   1   0 -21   93.40    6.94
  -1   0 -21   93.50    3.47
  -1   0  21   89.32    6.54
   1   0 -22    5.50    2.35
  -1   0 -22    8.32    3.01
  -1   0 -22    4.17    0.78
  -1   0  22    5.61    1.98
   1   0 -23    0.49    1.63
  -1   0 -23   -1.86    2.09
  -1   0  23   -3.43    2.63
   1   0 -24    4.37    2.01
  -1   0 -24   -2.53    2.50
  -1   0  24   -2.61    2.87
  -1   0 -25   -1.13    2.60
  -1   0  25   -1.50    1.97
  -1   0 -26  124.97    9.73
  -1   0  26  119.31    8.65
  -1   0 -27  159.20   11.34
  -1   0  27  167.64   10.33
  -1   0 -28  159.44   11.52
  -1   0  28  149.99   10.06
  -1   0 -29   92.97    9.16
  -1   0  29   88.90    8.18
  -1   0 -30   60.14    7.49
  -1   0  30   67.65    7.22
  -1   0 -31   33.83    5.77
  -1   0  31   38.09    5.56
  -1   0 -32   13.35    4.42
  -1   0  32   12.41    3.86
  -1   0 -33   18.23    4.59
  -1   0  33   17.72    4.37
  -1   0 -34    7.56    3.37
  -1   0  34    5.72    2.84
  -1   0 -35    0.59    2.39
  -1   0  35    0.77    2.35
  -1   0 -36    9.85    3.96
  -1   0  36    9.27    3.34
  -1   0 -37   10.04    3.68
  -1   0  37    6.56    2.80
  -1   0 -38    8.39    4.13
  -1   0  38    3.35    2.38
  -1   0 -39    5.98    3.44
  -1   0  39   -2.13    2.49
  -1   0 -40   -0.43    2.63
  -1   0  40    1.75    2.35
  -1   0  41    5.79    3.36
  -1  -1 -40   -1.55    2.98
  -1  -1 -39    3.03    2.48
  -1   1  39    4.82    3.05
  -1  -1 -38    9.39    3.90
  -1   1  38    8.20    3.83
  -1  -1 -37    6.23    3.72
  -1   1  37    8.18    3.18
  -1  -1 -36    3.48    2.40
  -1   1  36    2.03    2.43
  -1  -1 -35    5.28    2.94
  -1   1  35    9.18    3.47
  -1  -1 -34    4.73    3.41
  -1   1  34   10.66    3.58
  -1  -1 -33    3.17    3.62
  -1   1  33    6.22    2.95
  -1  -1 -32   66.10    8.07
  -1   1  32   56.60    6.80
  -1  -1 -31   39.62    6.46
  -1   1  31   33.54    5.22
  -1  -1 -30  177.24   12.29
  -1   1  30  142.37    9.95
  -1  -1 -29   40.61    6.30
  -1   1  29   29.61    4.85
  -1  -1 -28   57.17    7.20
  -1   1  28   48.83    5.90
  -1  -1 -27  167.39   11.26
  -1   1  27  153.10    9.50
  -1  -1 -26   12.99    4.09
  -1  -1 -25   71.99    7.26
  -1  -1 -24  149.60    5.85
  -1  -1 -24  158.21   10.21
  -1  -1 -23   22.55    2.34
  -1  -1 -23   18.91    3.75
   1   1 -23   16.44    3.25
  -1  -1 -22   10.53    1.75
  -1  -1 -22    8.84    2.59
   1   1 -22    5.84    1.51
  -1  -1 -21   43.57    3.10
  -1  -1 -21   45.35    5.27
   1  -1  21   44.61    2.80
   1   1 -21   37.42    4.82
  -1  -1 -20  387.61   14.41
  -1  -1 -20  409.32    9.17
   1   1 -20  387.46   14.32
  -1  -1 -19  207.03   10.42
  -1  -1 -19  206.03    6.43
   1   1 -19  188.63    9.79
  -1  -1 -18  121.86    7.77
  -1  -1 -18  134.26    5.20
   1   1 -18  130.07    7.84
  -1  -1 -17   56.00    5.49
  -1   1  17   57.85    5.32
  -1  -1 -17   60.39    3.44
   1   1 -17   56.28    5.19
  -1  -1 -16  610.01   16.13
  -1   1  16  616.45   15.39
  -1   1  16  599.00   11.31
   1   1 -16  613.25   15.63
  -1  -1 -15  116.46    6.94
  -1   1  15  123.50    6.75
   1   1 -15  113.76    6.67
  -1   1  15  114.46    4.95
  -1   1  14  202.89    8.20
  -1   1  14  190.20    6.28
   1   1 -14  190.46    8.23
  -1  -1 -14  186.49    8.56
   1   1 -13  713.47   11.45
  -1   1  13  711.52   14.95
  -1   1  13  710.51   11.92
  -1  -1 -13  706.07   15.84
  -1   1  13  706.33   15.01
   1   1 -13  695.38   14.67
   1   1 -12  166.80    6.97
  -1   1  12  163.20    6.89
   1   1 -12  170.69    5.49
  -1   1  12  173.33    6.46
  -1   1  12  169.82    5.75
  -1  -1 -12  159.36    7.43
  -1   1  12  174.93    7.25
  -1   1  11 1204.63   17.55
   1   1 -11 1190.83   17.42
   1   1 -11 1209.87   14.32
  -1   1  11 1157.32   17.71
  -1   1  11 1158.75   15.68
  -1   1  11 1199.38   14.96
  -1  -1 -11 1246.25   19.69
  -1   1  11 1221.10   18.34
   1   1 -10  429.96    9.80
  -1   1  10  435.35    9.94
   1   1 -10  423.23    8.59
  -1   1  10  416.65   10.38
  -1   1  10  436.21    8.99
  -1   1  10  424.03    8.90
  -1  -1 -10  445.48   11.47
  -1   1  10  450.61   10.84
   1   1  -9   48.31    3.12
  -1   1   9   52.53    3.06
  -1   1   9   48.68    3.51
   1   1  -9   51.01    3.42
  -1   1   9   52.23    2.94
  -1  -1  -9   54.50    3.90
   1   1  -9   50.99    2.94
  -1   1   9   57.43    3.91
   1   1  -8  663.04   10.74
   1  -1   8  682.41   14.36
  -1   1   8  692.37   12.31
  -1   1   8  655.47   10.79
   1   1  -8  686.05   11.85
  -1   1   8  676.32   12.34
  -1   1   8  672.44   13.81
  -1   1   8  677.88    9.50
   1   1  -8  669.39   11.78
  -1   1   8  659.48    9.70
  -1  -1  -8  690.78   13.31
  -1   1   7  758.96    9.57
  -1   1   7  735.63   11.27
  -1   1   7  805.26   13.22
  -1  -1  -7  769.25   13.67
   1  -1   7  731.63   13.00
   1  -1   7  749.91   14.47
   1   1  -7  759.20   10.49
  -1   1   7  740.03   13.85
   1   1  -7  770.81   12.26
  -1   1   7  789.42    9.52
  -1   1   7  764.34   12.66
   1   1  -7  768.46   11.94
  -1   1   6 5089.52   22.47
  -1   1   6 5336.16   32.17
  -1   1   6 5120.99   28.70
  -1  -1  -6 5287.01   34.60
   1  -1   6 5196.60   32.37
  -1   1   6 5252.06   33.03
   1   1  -6 5134.79   25.45
   1  -1   6 5215.63   36.01
  -1   1   6 5314.46   34.91
   1   1  -6 5416.32   30.66
  -1   1   6 5204.02   31.86
   1   1  -6 5137.19   29.03
   1   1  -5  355.85    7.27
  -1   1   5  354.75    8.14
  -1   1   5  362.20    8.74
  -1   1   5  389.54    5.58
  -1   1   5  360.83    8.57
   1  -1   5  386.87    8.40
  -1  -1  -5  343.66    8.49
  -1   1   5  369.57    8.35
  -1   1   5  371.24    5.33
   1   1  -5  361.99    7.68
   1  -1   5  351.16    8.85
   1   1  -5  356.81    6.04
   1   1  -4 7058.92   33.15
  -1   1   4 7137.66   35.14
   1  -1   4 7111.75   33.61
  -1  -1  -4 6965.75   36.97
  -1   1   4 7047.27   35.51
  -1   1   4 7220.80   36.89
   1  -1   4 7074.24   37.63
   1   1  -4 6896.95   24.72
  -1   1   4 7097.92   35.27
   1   1  -4 6838.99   29.96
   1   1  -3 5426.55   28.11
  -1   1   3 5410.21   30.00
   1  -1   3 5420.74   27.51
   1   1  -3 5274.04   20.35
  -1   1   3 5578.12   30.43
  -1   1   3 5473.66   30.86
   1   1  -3 5251.89   24.38
  -1   1   3 5283.39   29.56
  -1  -1  -3 5499.91   31.78
   1  -1   3 5502.78   30.79
  -1   1   2 4000.12   17.59
   1  -1   2 4041.05   24.44
  -1   1   2 3879.50   24.39
  -1   1   2 3932.90   25.06
  -1  -1  -2 4019.80   26.42
   1   1  -2 3989.69   24.00
  -1   1   2 4032.35   25.36
   1  -1   2 3853.21   21.54
   1   1  -1 5366.55   28.08
   1  -1   1 5307.92   25.78
  -1   1   1 5353.81   27.83
  -1   1   1 5277.78   28.67
  -1   1   1 5296.11   21.87
   1  -1   1 5464.51   26.26
  -1  -1  -1 5288.83   29.57
  -1   1   1 5383.18   28.58
   1  -1   1 5362.48   22.91
  -1   1   0   15.85    1.31
   1  -1   0   15.73    1.49
  -1   1   0   15.17    1.10
   1  -1   0   15.02    1.12
   1  -1   0   11.90    1.38
  -1   1   0   12.69    1.44
   1   1   0   16.43    1.62
  -1  -1   0   13.90    1.48
  -1   1   0   15.16    1.50
   1  -1   0   12.92    1.43
   1  -1   0   14.85    1.27
   1  -1  -1 5340.47   21.78
  -1   1  -1 5422.53   26.34
   1  -1  -1 5344.20   27.30
   1  -1  -1 5295.99   28.97
   1   1   1 5373.01   29.38
  -1  -1   1 5312.03   28.74
   1  -1  -1 5357.12   28.61
  -1   1  -1 5150.93   21.96
  -1   1  -2 3959.89   24.49
   1  -1  -2 3870.41   23.84
   1  -1  -2 3946.98   25.48
   1   1   2 3858.54   25.90
  -1  -1   2 3945.39   24.43
   1  -1  -2 3956.04   24.96
  -1  -1   2 3965.05   19.02
  -1   1  -2 3912.79   20.78
  -1   1  -3 5523.23   31.05
  -1  -1   3 5352.31   28.76
   1  -1  -3 5404.68   28.68
   1  -1  -3 5503.54   30.81
   1   1   3 5333.35   31.79
   1  -1  -3 5425.84   30.62
  -1   1  -3 5360.75   26.53
  -1  -1   3 5360.15   23.34
  -1  -1   4 6943.26   28.43
   1  -1  -4 7174.37   36.18
   1  -1  -4 7190.41   36.73
   1   1   4 7036.20   37.54
  -1   1  -4 7191.29   32.99
   1  -1  -4 7046.14   36.37
  -1   1  -4 7194.29   38.13
  -1  -1   4 6936.57   33.79
   1  -1  -4 7181.48   33.90
  -1   1  -5  337.63    8.87
   1  -1  -5  360.83    7.90
  -1   1  -5  348.17    7.94
   1   1   5  368.56    8.86
   1  -1  -5  349.97    8.47
  -1  -1   5  341.53    5.79
   1  -1  -5  354.15    8.68
  -1  -1   5  359.74    6.91
   1  -1  -5  363.61    8.50
  -1  -1   5  363.81    7.95
  -1  -1   6 5264.10   24.29
  -1   1  -6 5259.11   36.70
   1  -1  -6 5211.89   31.27
   1   1   6 5453.57   35.20
   1  -1  -6 5277.01   33.79
   1  -1  -6 5327.63   33.72
  -1  -1   6 5284.32   28.15
  -1  -1   6 5219.34   30.93
  -1   1  -6 5163.20   31.89
  -1   1  -7  753.17   14.60
   1   1   7  802.62   15.18
   1   1   7  738.45   13.63
   1  -1  -7  753.99   13.48
  -1  -1   7  743.73   10.14
   1  -1  -7  764.48   13.41
  -1  -1   7  782.49   11.42
  -1   1  -7  751.56   12.94
  -1  -1   7  775.78   12.35
  -1  -1   8  685.59   12.08
   1   1   8  658.73   13.30
   1  -1  -8  683.13   13.36
  -1  -1   8  636.29   10.26
   1  -1  -8  680.50   13.02
  -1  -1   8  690.10   11.37
  -1  -1   8  730.33   12.81
  -1   1  -8  674.67   12.80
  -1   1  -8  664.37   14.51
   1   1   8  683.85   14.75
  -1  -1   9   49.20    3.43
   1  -1  -9   56.35    3.98
  -1  -1   9   47.41    3.00
  -1  -1   9   49.19    3.36
  -1   1  -9   48.26    3.68
   1  -1  -9   56.43    3.06
  -1   1  -9   50.19    4.18
  -1  -1  10  433.54   10.37
   1  -1 -10  432.90   11.49
  -1  -1  10  434.96    9.40
  -1   1 -10  432.19   11.22
   1  -1 -10  469.72    9.53
  -1   1 -10  427.35   12.56
  -1  -1  10  444.00   10.16
  -1  -1  11 1213.60   17.45
  -1   1 -11 1196.17   21.87
   1  -1 -11 1264.37   16.43
  -1   1 -11 1189.86   19.21
  -1  -1  11 1211.97   18.11
  -1  -1  11 1158.84   16.54
  -1   1 -12  176.80    9.06
  -1   1 -12  190.41    8.53
   1  -1 -12  207.92    7.31
  -1  -1  12  198.85    8.07
  -1  -1  12  163.90    6.62
  -1   1 -13  707.88   18.14
   1  -1 -13  768.17   14.24
  -1   1 -13  735.26   16.29
  -1  -1  13  706.14   15.09
  -1  -1  13  692.83   14.10
  -1   1 -14  189.93    9.83
  -1  -1  14  202.43    8.50
  -1   1 -14  187.28    8.65
   1  -1 -14  219.28    8.10
  -1   1 -15  127.38    8.36
  -1  -1  15  124.11    7.05
  -1   1 -15  123.74    7.42
   1  -1 -15  134.24    6.70
  -1  -1  15  116.91    4.01
  -1   1 -16  611.13   18.53
  -1  -1  16  611.21   15.33
  -1   1 -16  611.92   16.42
   1  -1 -16  651.54   14.95
  -1  -1  16  593.08    9.00
  -1   1 -17   51.72    5.74
  -1  -1  17   64.71    5.58
  -1  -1  17   54.14    2.72
   1  -1 -17   68.14    5.26
  -1   1 -17   61.26    5.60
  -1   1 -18  122.60    8.87
  -1  -1  18  143.45    8.00
  -1  -1  18  133.89    4.17
   1  -1 -18  150.38    7.79
  -1   1 -18  138.92    8.43
  -1   1 -19  191.13   11.37
  -1  -1  19  204.18    9.81
  -1  -1  19  190.93    4.91
  -1   1 -19  210.98   10.65
   1  -1 -19  224.40    9.83
  -1   1 -20  408.05   16.76
  -1  -1  20  399.64   13.84
   1  -1 -20  427.23   13.76
  -1   1 -20  396.74   14.84
  -1  -1  20  383.42    6.82
  -1  -1  21   50.82    5.47
  -1   1 -21   41.80    5.73
  -1   1 -21   48.54    5.70
   1  -1 -21   49.13    5.10
  -1  -1  22    9.32    2.78
  -1   1 -22    4.47    2.27
  -1   1 -22   13.31    3.65
   1  -1 -22   11.03    2.68
  -1  -1  23   19.39    3.80
  -1   1 -23   19.14    4.15
   1  -1 -23   25.47    4.19
  -1   1 -23   23.04    4.28
  -1   1 -24  138.71   10.83
   1  -1 -24  157.46    9.51
  -1   1 -24  156.41   10.31
  -1  -1  24  153.06    9.40
  -1   1 -25   60.74    7.78
  -1  -1  25   58.71    6.31
   1  -1 -25   66.27    6.49
  -1   1 -25   59.03    6.80
  -1  -1  26   16.81    4.19
   1  -1 -26   11.77    3.51
  -1   1 -26   10.23    3.92
  -1   1 -27  180.94   11.84
   1  -1 -27  177.47   10.96
  -1  -1  27  179.97   11.13
  -1  -1  28   63.76    7.20
   1  -1 -28   53.43    6.38
  -1   1 -28   52.67    6.74
  -1  -1  29   35.26    5.88
   1  -1 -29   28.24    5.10
  -1   1 -29   33.15    6.10
  -1   1 -30  160.99   12.20
  -1  -1  30  144.44   10.68
  -1  -1  31   40.36    6.38
  -1   1 -31   35.29    6.62
  -1  -1  32   62.36    7.46
  -1   1 -32   70.19    8.54
  -1  -1  33    4.06    2.54
  -1   1 -33   -1.01    2.42
  -1  -1  34    2.46    3.07
  -1   1 -34    6.28    3.38
  -1  -1  35    7.92    3.19
  -1   1 -35    7.77    3.61
  -1  -1  36    3.38    2.64
  -1   1 -36    2.79    3.13
   1  -1 -36    1.66    2.68
  -1  -1  37    6.90    3.60
  -1   1 -37   10.68    4.55
   1  -1 -37   -0.57    3.81
  -1  -1  38    8.86    3.26
  -1   1 -38    9.23    4.19
   1  -1 -38    4.92    3.14
  -1   1 -39   -1.27    3.33
  -1  -1  39    4.48    3.56
  -1  -1  40    0.49    1.96
  -1  -2 -41    6.97    3.85
  -1  -2 -40    2.66    3.02
   1  -2  39    8.16    3.45
  -1  -2 -39    6.51    3.78
   1  -2  38   11.39    4.58
  -1  -2 -38   16.65    4.73
  -1  -2 -37   10.60    4.44
  -1   2  36    7.54    3.01
  -1  -2 -36    7.27    3.66
  -1   2  35    4.77    2.67
  -1  -2 -35    5.06    3.21
  -1   2  34   19.13    4.29
  -1  -2 -34   25.56    4.99
  -1   2  33   16.78    3.74
  -1  -2 -33   19.85    4.78
  -1   2  32    1.23    1.87
  -1  -2 -32    6.29    3.62
  -1   2  31   40.86    5.43
  -1  -2 -31   37.99    6.06
  -1   2  30   26.71    4.39
  -1  -2 -30   37.94    6.26
  -1  -2 -29   84.49    8.49
   1   2 -28   76.92    8.21
  -1  -2 -28   87.20    8.45
   1   2 -27   68.60    7.61
  -1  -2 -27   68.53    7.66
  -1  -2 -26  113.75    9.19
   1   2 -26  109.38    9.27
  -1  -2 -25   85.77    5.34
   1   2 -25   80.00    7.74
  -1  -2 -25   91.22    8.08
  -1  -2 -24  150.64    9.95
  -1  -2 -24  142.36    6.76
   1   2 -24  142.74   10.02
  -1  -2 -23  143.58    9.59
  -1  -2 -23  135.81    6.52
   1   2 -23  140.64    9.70
  -1  -2 -22  177.78   10.36
   1   2 -22  165.37   10.19
  -1  -2 -22  152.68    6.82
  -1  -2 -21   19.67    2.67
   1   2 -21   17.21    3.54
  -1  -2 -21   22.07    4.28
  -1  -2 -20  200.97   10.48
   1   2 -20  194.34   10.41
  -1  -2 -20  208.28    7.64
  -1  -2 -19   55.53    3.95
  -1  -2 -19   50.13    5.26
   1   2 -19   55.19    5.55
  -1  -2 -18  235.16   10.67
   1   2 -18  217.03   10.44
  -1   2  18  224.56   10.02
  -1  -2 -18  226.91    7.69
   1   2 -17  237.72   10.75
  -1   2  17  251.43   10.32
  -1  -2 -17  259.77   10.86
  -1  -2 -17  257.08    8.03
   1   2 -16  129.69    4.71
  -1  -2 -16  121.72    7.40
  -1   2  16  126.85    7.11
   1   2 -16  115.87    7.15
   1   2 -15   68.20    3.44
  -1  -2 -15   74.61    5.66
  -1   2  15   73.02    5.38
   1   2 -15   72.95    5.47
   1   2 -14  774.64   11.44
  -1  -2 -14  781.17   17.49
  -1   2  14  781.98   16.54
   1   2 -14  771.73   17.00
   1   2 -13  513.05    9.40
   1   2 -13  514.71   13.32
  -1  -2 -13  524.20   13.99
  -1   2  13  513.21   11.20
  -1   2  13  534.82   13.22
  -1  -2 -12   46.24    4.22
   1   2 -12   44.84    2.86
   1   2 -12   42.74    3.77
  -1   2  12   43.56    3.89
  -1   2  12   49.71    3.45
  -1   2  11  954.46   16.73
  -1  -2 -11  940.35   17.74
  -1   2  11  895.05   13.09
   1   2 -11  927.98   16.44
  -1   2  10  705.85   13.95
  -1  -2 -10  706.66   14.89
  -1   2  10  690.63   10.66
   1   2 -10  692.07   13.62
   1  -2   9  227.65    3.80
  -1   2   9  217.95    6.94
  -1   2   9  216.73    7.63
   1   2  -9  223.60    7.09
  -1  -2  -9  216.02    8.11
  -1   2   9  221.24    5.61
   1   2  -9  207.47    7.24
   1  -2   8  267.47    4.40
   1   2  -8  264.06    7.66
  -1   2   8  261.58    7.45
   1   2  -8  256.92    7.11
  -1   2   8  250.31    7.86
  -1  -2  -8  264.47    8.62
  -1   2   8  260.66    5.48
   1  -2   7   94.22    2.87
  -1   2   7   94.43    5.11
  -1   2   7   82.64    4.17
   1   2  -7   83.18    4.16
  -1   2   7   80.20    5.03
  -1   2   7   88.87    2.91
  -1  -2  -7   81.29    4.65
  -1   2   7   86.96    4.58
   1   2  -7   87.38    3.91
   1   2  -6 1521.54   15.25
  -1   2   6 1565.91   18.75
  -1   2   6 1510.59   20.89
   1   2  -6 1482.86   16.81
   1  -2   6 1499.56   20.55
   1  -2   6 1519.73   18.06
   1  -2   6 1567.33   11.99
  -1   2   6 1504.56   18.78
  -1   2   6 1511.24   17.27
  -1   2   6 1542.49   19.61
  -1   2   6 1510.86   10.05
  -1  -2  -6 1507.64   19.54
   1   2  -6 1582.25   18.62
   1   2  -5 3284.05   24.09
   1  -2   5 3369.65   29.52
   1  -2   5 3232.84   24.70
  -1   2   5 3206.07   27.17
   1  -2   5 3348.69   18.38
  -1   2   5 3246.66   24.82
  -1   2   5 3284.59   27.85
  -1  -2  -5 3244.17   28.29
  -1   2   5 3296.03   29.86
   1   2  -5 3297.37   26.51
  -1   2   5 3310.76   26.54
   1   2  -5 3188.88   20.63
   1   2  -4  448.28    8.58
   1  -2   4  459.38   10.55
   1  -2   4  473.76    8.91
  -1   2   4  463.91   10.01
   1  -2   4  477.73    7.41
  -1   2   4  484.58    9.52
  -1   2   4  470.83   10.36
  -1  -2  -4  445.09   10.26
  -1   2   4  474.87   10.91
   1   2  -4  455.22    7.11
  -1   2   4  452.14    9.62
   1   2  -4  476.59    9.75
   1  -2   3 1018.71   14.97
   1  -2   3 1009.85   11.98
  -1   2   3 1019.09   14.24
   1  -2   3 1034.52   11.38
  -1   2   3 1011.74   13.49
  -1   2   3 1022.41   14.98
  -1  -2  -3 1029.42   15.33
  -1   2   3 1023.81   15.78
   1   2  -3 1015.34    9.57
   1   2  -3 1045.18   14.16
   1  -2   2 1827.11   14.89
  -1   2   2 1932.58   18.99
   1  -2   2 1942.77   16.34
  -1   2   2 1837.18   17.88
  -1   2   2 1898.31   20.10
  -1  -2  -2 1899.90   20.41
   1  -2   2 1892.99   19.49
  -1   2   2 1870.09   17.03
  -1   2   2 1942.29   20.94
  -1  -2  -2 1893.43   12.46
   1   2  -2 1848.54   19.03
   1   2  -2 1846.47   11.82
  -1   2   1 8909.71   38.56
  -1   2   1 9097.06   43.72
  -1  -2  -1 8915.94   43.44
   1   2  -1 9216.94   42.27
  -1   2   1 8968.29   38.08
  -1   2   1 9356.75   45.47
   1  -2   1 9078.99   44.77
  -1   2   1 9017.43   39.64
   1  -2   1 9065.98   36.57
  -1   2   0 4965.37   33.07
   1  -2   0 5084.73   33.57
  -1   2   0 4972.22   28.56
   1  -2   0 5022.61   32.86
  -1   2   0 5040.29   28.50
  -1   2   0 5083.35   32.80
  -1  -2   0 5041.96   32.31
  -1   2   0 5047.49   18.26
  -1   2   0 5043.92   29.65
   1  -2   0 5122.46   29.62
   1   2   0 5037.54   31.47
   1  -2   0 4999.50   19.01
  -1   2  -1 8899.68   37.34
  -1   2  -1 9116.01   44.26
   1  -2  -1 9021.00   44.69
  -1   2  -1 9033.10   37.21
   1   2   1 8975.14   42.97
  -1  -2   1 8985.59   43.16
   1  -2  -1 9411.34   45.71
  -1   2  -1 9180.71   41.43
  -1   2  -2 1885.09   19.63
  -1   2  -2 1879.75   16.56
   1  -2  -2 1890.94   20.50
  -1   2  -2 1923.68   16.86
   1   2   2 1855.43   19.63
  -1   2  -2 1937.31   14.86
   1   2   2 1904.80   12.68
   1  -2  -2 1877.36   20.82
  -1  -2   2 1926.94   19.76
  -1  -2   2 1941.84   10.67
  -1   2  -3 1007.56   15.02
  -1   2  -3 1013.41   11.92
  -1   2  -3  996.71   11.75
   1  -2  -3 1000.24   15.21
   1   2   3 1007.93   14.96
  -1   2  -3 1037.57   11.90
   1   2   3  984.69   10.25
   1  -2  -3 1009.93   15.53
  -1  -2   3  999.38   14.45
  -1  -2   3 1032.70    8.81
  -1   2  -4  450.04   10.53
  -1   2  -4  481.19    8.83
   1  -2  -4  487.40   10.05
  -1   2  -4  477.19    8.04
  -1   2  -4  450.00    7.60
   1  -2  -4  448.21   10.40
   1   2   4  450.77   10.28
   1  -2  -4  459.11   10.67
   1   2   4  458.98    7.76
  -1  -2   4  451.58    6.62
  -1  -2   4  458.18    9.85
  -1   2  -5 3279.83   24.29
  -1   2  -5 3244.88   20.14
   1  -2  -5 3204.09   25.53
  -1  -2   5 3283.06   19.54
   1  -2  -5 3349.43   29.92
   1   2   5 3305.81   28.37
   1  -2  -5 3316.74   29.10
  -1   2  -5 3322.92   29.87
  -1  -2   5 3353.85   27.02
  -1   2  -6 1463.86   17.57
  -1   2  -6 1524.41   13.39
   1  -2  -6 1494.57   17.86
  -1  -2   6 1498.84   14.34
   1  -2  -6 1516.25   19.27
   1  -2  -6 1526.36   20.73
   1   2   6 1492.76   19.95
   1  -2  -6 1456.15   19.92
  -1   2  -6 1510.39   20.99
  -1  -2   6 1514.28   16.34
  -1  -2   6 1547.58   18.95
   1  -2  -7   89.69    2.84
  -1   2  -7  102.16    5.10
  -1   2  -7   95.18    3.31
   1  -2  -7  100.17    4.96
   1  -2  -7   88.47    4.84
   1  -2  -7   83.31    4.93
  -1  -2   7   89.19    4.75
   1   2   7   84.04    4.84
   1  -2  -7   85.43    5.14
  -1  -2   7   84.07    4.05
  -1   2  -7   80.31    5.14
  -1   2  -8  260.47    5.14
  -1  -2   8  272.22    8.41
  -1  -2   8  254.58    7.29
  -1   2  -8  250.43    9.35
   1   2   8  257.46    8.77
  -1   2  -8  245.67    7.99
   1  -2  -8  267.86    5.49
   1  -2  -8  253.87    8.83
   1  -2  -9  208.64    8.32
  -1   2  -9  224.21    4.59
  -1  -2   9  211.58    6.92
  -1   2  -9  224.51    9.21
  -1   2  -9  221.12    7.95
   1  -2  -9  223.02    5.58
  -1  -2   9  220.60    7.96
  -1  -2  10  676.60   14.26
   1  -2 -10  691.15   15.44
  -1   2 -10  698.64    7.63
  -1  -2  10  684.76   13.02
   1  -2 -10  710.54   10.64
  -1   2 -10  689.50   14.47
  -1   2 -10  684.22   16.59
  -1  -2  11  936.05   17.09
  -1   2 -11  923.64    8.16
   1  -2 -11  906.27   18.34
  -1   2 -11  879.44   19.68
  -1   2 -11  945.28   17.47
   1  -2 -11  939.64   13.06
  -1  -2  11  906.21   15.68
  -1  -2  12   57.03    5.48
  -1   2 -12   41.83    1.60
  -1  -2  12   44.00    3.64
   1  -2 -12   42.12    4.99
   1  -2 -12   56.76    3.72
  -1   2 -12   54.36    5.14
  -1   2 -12   47.82    5.02
   1  -2 -13  537.74   14.96
  -1  -2  13  518.65   13.73
  -1   2 -13  516.60   14.02
   1  -2 -13  542.31   11.15
  -1   2 -13  505.08   15.94
   1  -2 -14  801.84   18.85
  -1  -2  14  771.08   17.17
  -1   2 -14  798.71   17.97
   1  -2 -14  794.51   14.32
  -1   2 -14  799.78   20.57
   1  -2 -15   75.82    6.39
  -1  -2  15   81.82    6.12
  -1   2 -15   75.01    5.96
   1  -2 -15   84.29    5.08
  -1   2 -15   77.76    6.73
   1  -2 -16  143.77    8.63
  -1  -2  16  132.87    7.75
  -1   2 -16  121.59    8.61
  -1   2 -16  134.73    7.94
   1  -2 -16  129.76    6.44
   1  -2 -17  245.00   11.65
  -1   2 -17  248.47   11.06
   1  -2 -17  260.80    9.27
  -1  -2  17  248.95   10.70
  -1   2 -17  258.84   12.63
  -1   2 -18  234.91   11.09
   1  -2 -18  233.01    9.16
  -1  -2  18  228.09   10.44
  -1   2 -18  217.91   11.98
  -1  -2  18  216.88    4.75
  -1   2 -19   54.01    6.35
   1  -2 -19   59.47    5.05
  -1  -2  19   52.07    2.14
  -1  -2  19   70.24    6.18
  -1   2 -19   64.39    6.32
   1  -2 -20  206.48    9.31
  -1   2 -20  207.06   10.93
  -1  -2  20  211.09   10.52
  -1   2 -20  205.43   12.18
  -1  -2  20  190.93    3.71
  -1   2 -21   18.22    4.51
  -1  -2  21   26.78    4.66
   1  -2 -21   20.01    3.45
  -1   2 -21   25.16    4.78
   1  -2 -22  170.15    9.01
  -1   2 -22  163.23   10.32
  -1   2 -22  152.58   11.26
  -1  -2  22  163.91    9.82
  -1   2 -23  153.01   10.29
   1  -2 -23  148.13    8.91
  -1   2 -23  140.42   10.92
  -1  -2  23  143.93    9.58
   1  -2 -24  162.92    9.63
  -1   2 -24  145.43   10.25
  -1  -2  24  151.10    9.84
  -1   2 -24  145.78   11.48
  -1   2 -25   83.48    9.03
  -1   2 -25   91.63    8.49
  -1  -2  25   97.23    8.21
   1  -2 -25   98.80    7.67
  -1  -2  26  112.63    9.05
  -1   2 -26  112.41   10.51
  -1   2 -26  118.68    9.77
   1  -2 -26  117.20    8.62
  -1   2 -27   70.33    8.83
  -1   2 -27   77.52    8.37
  -1  -2  27   74.46    7.52
   1  -2 -27   74.76    7.11
  -1   2 -28   87.71    9.77
   1  -2 -28   91.92    8.07
  -1   2 -28   89.44    8.86
  -1  -2  28   85.69    8.33
   1  -2 -29   80.64    9.16
  -1   2 -29   82.27    9.68
   1  -2 -29   86.21    7.91
  -1   2 -29   77.80    8.80
  -1  -2  29   87.16    8.65
   1  -2 -30   40.07    7.17
  -1   2 -30   36.60    7.22
   1  -2 -30   34.81    5.57
  -1   2 -30   29.27    5.70
  -1  -2  30   47.80    6.74
   1  -2 -31   47.70    6.20
  -1  -2  31   38.97    6.09
   1  -2 -31   53.50    7.99
  -1   2 -31   44.95    6.86
  -1  -2  32    7.95    3.95
   1  -2 -32    8.32    4.00
  -1   2 -32    3.47    2.57
  -1  -2  33   18.02    4.74
  -1   2 -33   12.94    4.96
   1  -2 -33   14.20    4.32
  -1   2 -34   26.46    5.67
  -1  -2  34   17.38    4.71
   1  -2 -34   17.15    5.59
  -1   2 -35    1.99    3.00
  -1  -2  35    5.80    3.05
   1  -2 -35    0.68    3.09
  -1   2 -36    5.81    3.44
  -1  -2  36    2.56    2.60
   1  -2 -36   10.23    4.08
  -1   2 -37   -0.13    2.35
  -1  -2  37    2.42    2.95
  -1  -2  38    5.62    3.12
  -1   2 -38   -1.81    3.74
  -1  -2  39    9.44    3.81
  -1   2 -39    8.50    3.86
  -1  -3 -41    3.64    3.66
  -1  -3 -40    4.87    3.38
  -1  -3 -39   12.96    4.57
  -1  -3 -38    5.73    3.39
   1  -3  38    3.59    2.62
  -1  -3 -37   14.00    4.54
   1  -3  37   13.04    4.85
  -1  -3 -36   21.81    5.53
   1  -3  36   20.96    5.21
  -1  -3 -35   12.77    4.29
   1  -3  35    2.60    2.80
  -1  -3 -34   11.42    3.98
   1  -3  34    4.45    2.68
  -1  -3 -33   31.82    5.77
   1   3 -33   26.08    5.53
  -1   3  33   15.78    3.35
  -1  -3 -32   16.29    4.16
   1   3 -32   15.50    4.20
  -1   3  32   11.67    2.93
  -1  -3 -31   23.37    4.82
   1   3 -31   25.72    5.36
  -1  -3 -30    9.87    3.54
   1   3 -30    5.61    3.00
  -1  -3 -29   65.94    7.39
   1   3 -29   66.82    7.97
  -1  -3 -28   30.26    5.55
   1   3 -28   27.77    5.35
  -1  -3 -27  148.19   10.57
   1   3 -27  132.03   10.63
   1   3 -26  146.58   10.99
  -1  -3 -26  158.53   10.75
  -1  -3 -26  144.44    7.85
   1   3 -25  129.97   10.17
  -1  -3 -25  127.88    7.30
  -1  -3 -25  145.21   10.20
   1   3 -24   26.03    4.61
  -1  -3 -24   30.33    3.80
  -1  -3 -24   31.86    5.17
   1   3 -23  163.19   10.68
  -1  -3 -23  175.79    8.29
  -1  -3 -23  161.82   10.21
   1   3 -22   48.72    6.07
  -1  -3 -22   47.95    4.41
  -1  -3 -22   51.13    5.71
   1   3 -21  189.20   11.18
  -1  -3 -21  197.50    8.52
  -1  -3 -21  195.10   10.69
   1   3 -20  424.13   16.06
  -1   3  20  418.33   14.58
  -1  -3 -20  430.22   12.14
  -1  -3 -20  424.33   15.19
   1   3 -19  118.81    8.46
  -1  -3 -19  121.77    6.52
  -1   3  19  136.51    8.38
  -1  -3 -19  126.09    8.34
   1   3 -18  205.25   10.58
  -1   3  18  210.10    9.86
  -1  -3 -18  210.13   10.15
  -1  -3 -18  205.21    8.21
  -1   3  17   15.74    3.64
  -1  -3 -17    9.59    2.33
   1   3 -17   12.19    2.98
   1   3 -17    8.52    1.28
  -1  -3 -17    8.93    2.63
  -1  -3 -16  685.94   14.37
   1   3 -16  672.52   17.93
  -1  -3 -16  679.21   17.41
  -1   3  16  658.48   16.33
   1   3 -16  646.36   10.12
   1   3 -15  196.21    9.47
  -1  -3 -15  191.22    9.18
  -1   3  15  200.65    8.93
   1   3 -15  188.84    5.68
  -1  -3 -14  392.57   12.74
  -1   3  14  385.89   10.16
   1   3 -14  392.63   12.94
  -1   3  14  408.77   12.26
  -1  -3 -13  560.03   14.86
  -1   3  13  559.46   11.54
   1   3 -13  545.84   14.88
  -1   3  13  576.35   14.18
  -1  -3 -12  215.59    9.00
  -1   3  12  198.18    6.56
   1   3 -12  199.75    8.77
  -1   3  12  205.86    8.41
  -1   3  11  580.68   10.50
  -1  -3 -11  583.98   14.39
   1   3 -11  556.39   14.08
  -1   3  11  573.14   13.43
  -1  -3 -10   24.71    2.91
   1   3 -10   29.10    3.21
  -1   3  10   30.37    2.28
  -1   3  10   29.89    3.30
  -1  -3  -9  957.20   17.64
  -1   3   9  953.85   11.38
   1   3  -9  972.41   17.51
  -1   3   9  965.44   16.61
   1   3  -9  943.53   14.30
  -1  -3  -9 1003.01   13.93
  -1   3   8  109.62    3.55
  -1  -3  -8  106.75    5.84
   1   3  -8  115.31    4.79
  -1  -3  -8  125.37    4.74
  -1   3   8  112.14    5.58
   1   3  -8  113.44    5.85
  -1   3   7  659.98    7.55
  -1  -3  -7  636.99   13.97
   1   3  -7  650.87   10.37
  -1   3   7  645.97   13.06
  -1  -3  -7  670.46    9.95
   1   3  -7  637.67   13.27
   1   3  -6 1550.48   14.96
  -1   3   6 1589.80   20.03
  -1  -3  -6 1552.99   13.96
  -1  -3  -6 1595.62   21.69
   1   3  -6 1558.92   20.29
  -1  -3  -5  181.28    4.37
  -1   3   5  168.28    6.44
   1   3  -5  171.08    4.63
  -1  -3  -5  167.91    6.94
   1  -3   5  186.83    6.47
   1   3  -5  168.74    6.50
   1  -3   4 2019.91   19.59
  -1  -3  -4 2096.09   12.85
  -1   3   4 2041.28   21.95
   1   3  -4 2095.72   14.44
  -1  -3  -4 2092.03   19.14
  -1  -3  -4 2041.98   24.04
  -1   3   4 2074.95   24.25
  -1  -3  -4 2062.37   17.25
   1  -3   4 2116.18   19.84
   1   3  -4 2078.92   22.39
   1  -3   3  590.72   11.03
   1   3  -3  606.97    6.80
  -1  -3  -3  611.68    9.90
  -1   3   3  592.91   13.65
  -1  -3  -3  600.22   12.84
  -1   3   3  598.28   12.84
  -1  -3  -3  609.34    8.58
   1  -3   3  614.84   13.18
   1  -3   3  625.03   10.19
   1  -3   2 3983.12   32.67
   1  -3   2 3938.31   23.73
   1  -3   2 3814.44   27.89
  -1   3   2 3957.26   28.90
  -1   3   2 3933.55   32.66
  -1  -3  -2 4087.64   20.42
  -1  -3  -2 4006.74   24.20
  -1   3   2 4062.09   34.60
   1   3  -2 4017.85   30.97
  -1  -3  -2 4039.97   32.81
   1   3  -2 4070.48   14.78
   1  -3   1  227.80    5.22
  -1   3   1  222.48    7.29
   1  -3   1  219.29    7.41
  -1   3   1  231.96    7.08
  -1  -3  -1  196.69    4.05
  -1   3   1  213.20    7.56
   1  -3   1  232.73    7.36
   1  -3   1  224.98    5.05
  -1  -3  -1  217.92    7.60
  -1   3   1  208.63    7.81
  -1  -3  -1  215.26    5.52
   1  -3   1  209.71    7.92
   1   3  -1  230.16    7.45
  -1  -3   0   11.30    1.70
  -1   3   0   13.01    1.71
   1  -3   0   12.71    1.97
  -1   3   0   18.90    2.15
  -1   3   0   10.09    1.59
   1  -3   0    8.91    1.47
   1   3   0   11.83    1.71
   1  -3   0   12.57    1.13
  -1  -3   0   12.83    1.47
   1  -3   0   11.47    1.99
  -1   3   0   11.00    1.69
   1  -3   0   11.80    1.10
  -1   3  -1  216.22    7.51
   1  -3  -1  213.48    4.14
  -1   3  -1  234.40    7.08
   1   3   1  211.29    7.12
   1  -3  -1  219.07    3.99
  -1  -3   1  242.63    7.99
  -1   3  -1  213.64    7.58
   1  -3  -1  210.91    7.62
  -1   3  -1  241.22    6.95
   1  -3  -1  237.67    7.77
   1   3   1  203.31    5.41
   1  -3  -1  210.75    8.04
  -1   3  -2 3930.43   32.92
   1  -3  -2 3961.82   30.29
   1  -3  -2 3868.57   33.35
  -1   3  -2 3940.01   32.94
  -1   3  -2 3924.94   26.94
  -1   3  -2 4178.01   24.39
  -1   3  -2 3946.49   26.95
   1  -3  -2 3994.08   34.79
   1   3   2 3925.14   24.23
  -1  -3   2 3953.55   32.15
   1   3   2 3978.64   31.46
  -1   3  -3  587.46   13.14
   1  -3  -3  654.49   12.97
  -1   3  -3  642.03   10.79
   1  -3  -3  589.79   13.18
  -1   3  -3  645.24   10.37
   1   3   3  594.44   12.39
  -1   3  -3  602.95   10.29
   1   3   3  597.51    9.89
   1  -3  -3  602.42   13.63
  -1  -3   3  609.88   12.71
  -1   3  -4 2076.00   25.23
  -1   3  -4 2060.50   18.79
   1  -3  -4 2084.00   25.03
   1  -3  -4 2023.68   22.69
  -1   3  -4 2126.87   19.70
   1   3   4 2098.38   23.53
  -1   3  -4 2015.74   18.31
   1   3   4 2071.06   19.45
   1  -3  -4 2059.75   25.47
  -1  -3   4 2003.06   23.32
  -1   3  -5  173.64    7.54
  -1   3  -5  171.64    5.12
  -1   3  -5  192.15    5.77
   1  -3  -5  193.82    7.49
   1  -3  -5  167.67    7.23
  -1   3  -5  176.81    6.30
   1   3   5  172.28    6.97
   1   3   5  174.49    5.96
   1  -3  -5  172.69    7.55
  -1  -3   5  167.27    6.78
  -1   3  -6 1534.67   23.17
  -1   3  -6 1558.90   14.86
  -1   3  -6 1567.92   15.63
   1  -3  -6 1565.51   20.59
   1  -3  -6 1609.58   22.74
  -1   3  -6 1544.17   18.91
   1   3   6 1588.96   21.52
   1  -3  -6 1564.96   23.27
   1   3   6 1571.01   18.78
  -1  -3   6 1538.62   21.14
  -1   3  -7  647.19   12.87
  -1   3  -7  647.12    9.75
   1  -3  -7  658.86   13.62
   1  -3  -7  646.91   14.98
  -1   3  -7  640.79    9.20
   1   3   7  661.37   12.84
   1  -3  -7  633.24   15.19
  -1  -3   7  669.63   13.10
  -1   3  -7  635.83   15.41
  -1  -3   7  638.70   13.92
  -1  -3   8  113.93    6.04
   1  -3  -8  119.19    6.60
  -1   3  -8  117.64    4.11
   1  -3  -8  129.52    6.45
   1   3   8  116.00    5.63
   1  -3  -8  109.46    6.53
   1  -3  -8  121.14    3.39
  -1   3  -8  127.76    6.20
  -1  -3   8  110.85    5.53
  -1   3  -8  107.86    6.57
  -1  -3   9  976.00   17.90
   1  -3  -9  981.09   19.18
  -1   3  -9  970.55   20.12
   1  -3  -9  988.53   19.83
   1   3   9  964.19   17.07
  -1   3  -9  994.78   11.31
   1  -3  -9  971.99   17.16
  -1   3  -9  986.65   17.18
   1  -3  -9  970.03   10.59
   1  -3 -10   28.38    3.71
  -1  -3  10   32.46    3.63
  -1   3 -10   41.29    4.31
   1  -3 -10   31.60    2.42
  -1   3 -10   26.79    3.54
  -1   3 -10   30.87    1.98
   1  -3 -10   38.80    3.94
   1  -3 -11  582.63   15.58
  -1  -3  11  582.23   14.49
  -1   3 -11  560.97   16.37
  -1   3 -11  582.32   14.23
   1  -3 -11  570.63    9.67
  -1   3 -11  599.23    8.00
   1  -3 -11  577.60   13.64
   1  -3 -12  225.43   10.25
  -1  -3  12  235.90    9.89
  -1   3 -12  213.19   10.34
   1  -3 -12  226.01    8.78
  -1   3 -12  224.86    9.49
   1  -3 -12  214.12    6.46
   1  -3 -13  566.36   16.27
  -1  -3  13  560.28   15.19
  -1   3 -13  549.01   17.09
  -1   3 -13  575.64   15.19
   1  -3 -13  557.60   10.93
   1  -3 -13  541.16   13.71
  -1   3 -14  411.61   13.41
   1  -3 -14  407.95    9.77
  -1   3 -14  398.16   14.91
  -1  -3  14  400.13   13.05
   1  -3 -14  393.45   13.94
   1  -3 -14  393.17   11.93
  -1   3 -15  207.32    9.85
   1  -3 -15  216.73    7.59
  -1   3 -15  186.20   10.70
  -1  -3  15  223.36   10.37
   1  -3 -15  201.73   10.36
   1  -3 -15  189.18    8.53
   1  -3 -16  688.79   13.92
  -1   3 -16  688.03   18.12
   1  -3 -16  674.36   19.04
  -1   3 -16  676.42   20.61
   1  -3 -16  647.05   15.60
  -1  -3  16  652.46   17.47
  -1   3 -17   14.47    4.23
   1  -3 -17   20.02    4.82
  -1  -3  17   25.28    4.90
   1  -3 -17   15.83    2.86
  -1   3 -17   23.76    4.54
   1  -3 -18  210.95   11.26
  -1  -3  18  202.66   10.33
  -1   3 -18  195.77   10.32
   1  -3 -18  205.38    8.27
  -1   3 -18  193.14   11.81
   1  -3 -19  137.38    9.76
  -1  -3  19  137.45    8.91
   1  -3 -19  131.35    7.00
  -1   3 -19  126.87    8.73
  -1   3 -19  125.00    9.80
   1  -3 -20  436.20   17.02
  -1  -3  20  436.97   15.76
   1  -3 -20  429.07   12.83
  -1   3 -20  431.01   15.96
  -1   3 -20  394.12   17.55
   1  -3 -21  221.76   12.57
   1  -3 -21  196.58    9.23
  -1   3 -21  203.49   11.50
  -1   3 -21  183.81   12.42
  -1  -3  21  212.54   11.34
  -1  -3  22   70.51    7.09
   1  -3 -22   67.79    7.70
  -1   3 -22   57.14    6.48
   1  -3 -22   58.48    5.42
  -1   3 -22   59.74    7.46
   1  -3 -23  185.20   11.95
  -1   3 -23  178.95   11.10
   1  -3 -23  175.52    9.20
  -1   3 -23  168.65   12.13
  -1  -3  23  179.94   10.85
  -1  -3  24   39.75    5.77
   1  -3 -24   40.77    6.43
  -1   3 -24   25.35    5.37
   1  -3 -24   40.25    4.91
  -1   3 -24   34.52    5.80
  -1  -3  25  128.55    9.68
   1  -3 -25  140.69   11.15
   1  -3 -25  131.77    8.53
  -1   3 -25  128.55   10.26
  -1   3 -25  123.24   11.02
   1  -3 -26  161.66   12.37
  -1  -3  26  154.28   10.97
  -1   3 -26  169.30   12.14
   1  -3 -26  148.49    9.49
  -1   3 -26  152.69   12.68
   1  -3 -27  153.54   12.15
  -1   3 -27  151.72   11.40
   1  -3 -27  143.35    9.51
  -1  -3  27  138.66   10.67
  -1   3 -27  144.72   12.66
   1  -3 -28   40.65    6.87
  -1   3 -28   29.10    6.14
   1  -3 -28   27.14    4.66
  -1   3 -28   30.31    5.61
  -1  -3  28   35.08    6.06
   1  -3 -29   67.26    8.57
  -1   3 -29   65.56    8.86
   1  -3 -29   66.74    6.91
  -1   3 -29   63.12    7.92
  -1  -3  29   63.28    7.36
  -1   3 -30    9.59    4.21
   1  -3 -30    8.33    2.92
  -1   3 -30    9.80    4.34
  -1  -3  30    8.78    3.96
   1  -3 -30   12.49    4.62
   1  -3 -31   25.04    4.44
  -1   3 -31   21.78    5.43
  -1   3 -31   26.09    5.99
  -1  -3  31   25.69    5.36
   1  -3 -31   30.39    6.63
   1  -3 -32   17.86    4.21
  -1   3 -32   14.75    4.44
  -1   3 -32   19.22    5.52
  -1  -3  32   19.56    5.15
   1  -3 -32   22.12    5.37
   1  -3 -33   27.28    4.91
  -1   3 -33   21.85    5.46
  -1   3 -33   24.24    6.18
  -1  -3  33   26.63    5.29
   1  -3 -33   34.41    6.76
  -1   3 -34    3.93    2.73
  -1   3 -34    2.04    3.10
  -1  -3  34    7.89    3.41
   1  -3 -34   11.57    4.78
  -1   3 -35    2.42    3.32
  -1  -3  35    8.18    3.91
   1  -3 -35   12.95    5.69
  -1   3 -36   21.07    5.35
   1  -3 -36   24.10    6.26
  -1  -3  36   21.83    5.27
   1  -3 -37   11.82    4.60
  -1  -3  37    9.16    3.76
  -1  -3  38    5.31    3.28
  -1  -4 -38    3.05    2.84
  -1  -4 -37    3.54    2.92
  -1  -4 -37   -3.34    3.32
   1  -4  37    1.89    2.72
  -1  -4 -36    2.84    3.08
   1  -4  36    4.16    2.96
  -1  -4 -36   -4.09    3.55
  -1  -4 -35    4.60    3.42
   1   4 -35   -0.52    5.48
   1  -4  35    3.75    2.88
  -1  -4 -34    6.33    2.45
   1   4 -34    1.64    2.47
   1  -4  34    6.75    3.88
  -1  -4 -33    9.77    3.39
   1   4 -33    9.52    3.99
   1  -4  33   12.84    4.65
  -1  -4 -32   30.89    5.54
   1   4 -32   32.56    6.08
   1  -4  32   30.85    5.78
  -1  -4 -31    7.84    2.94
   1   4 -31    7.92    3.82
   1  -4  31    9.22    3.40
  -1  -4 -30   18.65    4.18
   1   4 -30   20.10    4.58
   1  -4  30   16.23    4.05
  -1  -4 -29   -0.44    1.81
   1   4 -29    2.35    1.82
  -1  -4 -28    9.87    3.46
   1   4 -28    4.94    2.46
  -1  -4 -27   55.81    6.70
   1   4 -27   51.16    6.87
   1   4 -26  102.42    9.50
  -1  -4 -26  113.02    7.72
  -1  -4 -26  108.52    8.85
   1   4 -25    4.92    2.57
  -1  -4 -25    8.16    3.26
  -1  -4 -25   11.58    2.90
   1   4 -24   36.04    5.52
  -1  -4 -24   41.08    5.56
  -1  -4 -24   41.54    4.58
   1   4 -23   12.14    3.55
  -1  -4 -23   16.53    3.79
  -1  -4 -23   15.85    2.95
   1   4 -22   43.21    5.79
  -1  -4 -22   43.46    4.53
  -1  -4 -22   47.61    5.57
   1   4 -21  176.85   11.20
  -1  -4 -21  190.34   10.54
  -1  -4 -21  177.82    8.78
  -1   4  21  198.33   10.44
  -1  -4 -20   13.70    3.30
  -1  -4 -20   14.42    2.87
  -1   4  20   19.40    4.07
   1   4 -20   18.69    3.89
   1   4 -19   56.58    6.12
   1   4 -19   61.60    2.75
  -1  -4 -19   61.74    5.92
  -1   4  19   65.08    5.84
  -1  -4 -19   56.00    4.98
  -1  -4 -18   84.27    5.84
  -1   4  18   92.74    6.62
   1   4 -18   83.83    3.41
   1   4 -18   83.87    7.15
  -1  -4 -18   88.49    6.85
  -1  -4 -17   12.28    2.30
   1   4 -17   13.56    1.54
  -1  -4 -17   11.99    2.73
   1   4 -17   13.40    3.07
  -1   4  17   14.99    3.05
   1   4 -16   33.16    4.27
  -1  -4 -16   34.59    4.12
  -1   4  16   31.89    3.73
  -1  -4 -16   37.18    3.88
   1   4 -15   18.33    3.27
  -1   4  15   20.44    2.52
  -1  -4 -15   19.50    2.98
  -1  -4 -15   23.22    3.08
  -1   4  15   23.23    3.24
  -1  -4 -14   90.36    6.35
  -1   4  14   92.55    5.09
  -1   4  14   93.07    6.08
   1   4 -14   94.65    6.90
  -1   4  13  251.21    8.01
  -1  -4 -13  276.72   10.76
  -1   4  13  274.99   10.09
   1   4 -13  254.67   10.99
  -1   4  12  325.33    8.41
  -1  -4 -12  326.32   11.63
   1   4 -12  315.70   11.96
  -1   4  12  335.61   10.85
  -1  -4 -11  342.73   11.49
   1   4 -11  339.53   12.00
  -1   4  11  350.02   10.92
  -1   4  11  345.82    8.12
  -1  -4 -10  215.73    9.07
  -1   4  10  223.43    6.13
   1   4 -10  222.41    9.60
  -1   4  10  234.38    8.69
  -1  -4 -10  251.27    7.63
  -1  -4  -9 1451.58   20.71
  -1  -4  -9 1455.99   23.10
  -1   4   9 1501.80   14.23
   1   4  -9 1459.53   23.91
  -1   4   9 1482.05   21.37
  -1  -4  -9 1505.90   17.53
   1  -4   8  455.34   10.13
  -1  -4  -8  455.86   11.24
  -1  -4  -8  472.79   13.04
  -1   4   8  456.13    7.15
   1   4  -8  485.89    9.51
  -1  -4  -8  482.14    9.34
  -1   4   8  472.86   12.00
   1   4  -8  460.95   13.13
   1   4  -7  357.19   11.25
  -1  -4  -7  345.22    9.40
  -1   4   7  354.13    5.57
  -1  -4  -7  339.28   11.22
  -1   4   7  349.47   10.10
  -1  -4  -7  351.23    7.49
   1   4  -7  377.78    7.88
   1  -4   7  348.41    9.15
  -1   4   6 2814.85   13.93
   1  -4   6 2725.67   26.32
   1  -4   6 2771.99   25.54
  -1  -4  -6 2816.19   25.28
  -1  -4  -6 2858.48   31.23
  -1  -4  -6 2763.18   27.41
   1   4  -6 2685.94   19.48
  -1   4   6 2734.20   28.04
  -1  -4  -6 2733.93   19.42
   1   4  -6 2756.54   30.70
  -1   4   5  424.20    5.09
   1  -4   5  413.78    9.85
   1  -4   5  417.62   10.08
  -1  -4  -5  409.90    9.21
  -1  -4  -5  413.24   11.84
  -1  -4  -5  418.74   10.32
   1   4  -5  418.00    7.05
  -1  -4  -5  415.19    6.84
  -1   4   5  415.14   10.68
   1   4  -5  409.07   11.72
   1  -4   4  259.84    7.57
  -1   4   4  262.14    4.11
   1  -4   4  298.66    8.08
   1  -4   4  247.99    7.97
  -1  -4  -4  258.06    7.00
  -1  -4  -4  254.94    7.79
   1   4  -4  260.50    9.27
  -1  -4  -4  247.65    9.16
   1   4  -4  250.02    4.89
  -1  -4  -4  252.50    4.78
  -1   4   4  240.80    8.08
  -1  -4  -3  165.29    5.35
   1  -4   3  159.86    6.47
  -1  -4  -3  157.26    7.28
   1  -4   3  167.46    5.72
  -1   4   3  168.27    3.59
  -1  -4  -3  159.22    6.03
   1  -4   3  171.54    5.84
   1   4  -3  158.84    3.38
   1  -4   2  280.45   10.29
  -1  -4  -2  278.70    7.84
  -1  -4  -2  283.54    9.60
   1  -4   2  285.35    6.99
   1  -4   2  285.51    8.73
  -1  -4  -2  292.23    6.71
   1   4  -2  279.95    5.88
   1  -4   2  285.20    7.14
  -1   4   2  297.11    9.76
  -1  -4  -1  204.62    6.74
   1  -4   1  199.80    8.63
  -1  -4  -1  225.45    8.42
   1  -4   1  214.39    5.78
  -1   4   1  214.20    8.37
   1  -4   1  217.50    7.72
  -1  -4  -1  217.71    5.52
   1   4  -1  217.72    4.93
   1  -4   1  223.18    5.91
  -1  -4   0  569.57   11.36
   1  -4   0  598.01   14.94
  -1  -4   0  591.80   13.85
   1   4   0  609.40    8.17
   1  -4   0  594.57   13.00
  -1   4   0  597.31   13.94
   1  -4   0  602.28    9.02
   1  -4   0  621.36    9.22
  -1  -4   1  210.23    6.83
   1  -4  -1  206.19    8.84
   1   4   1  216.15    5.07
   1  -4  -1  231.66    5.17
   1  -4  -1  221.56    5.19
  -1  -4   1  216.96    8.26
  -1   4  -1  211.37    8.52
   1  -4  -1  215.06    8.58
   1  -4  -1  222.21    8.16
   1  -4  -2  275.93    9.81
   1  -4  -2  279.76    9.12
  -1   4  -2  272.82    9.88
   1  -4  -2  312.59    5.57
  -1  -4   2  273.34    9.37
   1  -4  -2  295.74    5.70
   1  -4  -2  274.37   10.22
   1   4   2  277.53    7.81
  -1   4  -3  162.30    7.77
   1  -4  -3  164.76    4.11
  -1  -4   3  173.19    7.41
   1   4   3  155.81    6.05
   1  -4  -3  159.25    7.88
   1  -4  -3  158.43    7.53
   1  -4  -3  168.70    7.29
   1  -4  -4  255.33    9.00
   1  -4  -4  239.66    9.39
  -1   4  -4  245.32    9.70
   1  -4  -4  225.77    4.51
   1   4   4  258.58    7.86
   1  -4  -4  250.70    9.97
  -1   4  -4  264.27    7.55
  -1  -4   4  244.39    9.01
   1  -4  -5  423.79   12.64
  -1   4  -5  443.39    9.66
   1  -4  -5  463.41   12.59
  -1  -4   5  420.51   11.88
  -1   4  -5  424.42    9.36
   1   4   5  408.46   10.32
   1  -4  -5  417.62   13.03
  -1   4  -5  420.55   12.99
  -1   4  -6 2820.24   34.07
  -1   4  -6 2790.16   23.68
   1  -4  -6 2804.82   32.87
   1  -4  -6 2836.81   30.48
  -1   4  -6 2913.71   27.69
   1  -4  -6 2745.73   33.58
   1   4   6 2775.77   27.81
  -1   4  -6 2651.80   22.91
  -1  -4   6 2782.15   30.65
  -1   4  -7  355.92   12.59
  -1   4  -7  345.60    7.97
   1  -4  -7  352.97   12.03
  -1   4  -7  377.31    8.57
   1  -4  -7  386.60   11.76
  -1   4  -7  404.32   11.05
   1  -4  -7  363.17   12.61
   1   4   7  354.81   10.39
  -1  -4   7  343.13   11.13
   1  -4  -7  339.31    5.31
  -1   4  -8  453.64   14.55
  -1   4  -8  456.58    8.72
  -1   4  -8  486.94    9.46
   1  -4  -8  480.03   13.22
   1  -4  -8  455.11   13.90
  -1   4  -8  502.58   12.67
   1  -4  -8  491.93   14.71
  -1  -4   8  462.33   13.23
   1  -4  -8  472.45    6.77
   1  -4  -9 1442.81   12.97
  -1   4  -9 1470.26   22.41
  -1   4  -9 1444.32   16.09
   1  -4  -9 1483.03   23.10
   1  -4  -9 1475.56   25.34
  -1   4  -9 1426.73   14.80
   1  -4  -9 1447.24   25.85
  -1   4  -9 1447.53   26.41
  -1  -4   9 1471.72   23.56
  -1   4 -10  256.07    9.92
   1  -4 -10  217.84    5.47
   1  -4 -10  242.71    9.81
   1  -4 -10  240.79   10.65
  -1   4 -10  221.63    5.52
   1  -4 -10  243.37   10.92
  -1   4 -10  241.03   11.08
  -1  -4  10  220.94    9.93
  -1  -4  11  324.65   11.71
   1  -4 -11  354.15   11.68
   1  -4 -11  336.09    7.28
  -1   4 -11  388.09   12.30
   1  -4 -11  342.89   13.20
  -1   4 -11  350.14   13.54
   1  -4 -11  339.97   12.68
  -1  -4  12  322.92   12.01
   1  -4 -12  336.38   11.67
   1  -4 -12  299.99    7.57
  -1   4 -12  343.81   12.10
  -1   4 -12  309.89   13.22
   1  -4 -12  326.66   12.82
  -1  -4  13  262.67   11.13
  -1   4 -13  261.21   12.41
   1  -4 -13  262.69   11.67
   1  -4 -13  262.11    7.27
  -1   4 -13  285.56   11.31
   1  -4 -13  273.45   10.58
   1  -4 -14   94.74    6.52
   1  -4 -14   97.49    7.29
   1  -4 -14   93.66    4.65
  -1   4 -14  107.27    7.21
  -1  -4  14   97.46    7.09
  -1   4 -14   91.30    7.63
   1  -4 -15   22.44    3.52
   1  -4 -15   17.30    3.47
  -1  -4  15   21.77    3.53
  -1   4 -15   22.14    3.73
   1  -4 -15   21.39    2.46
  -1   4 -15   19.01    3.83
   1  -4 -16   34.22    4.02
   1  -4 -16   31.91    4.50
  -1  -4  16   35.89    4.26
  -1   4 -16   40.89    4.85
   1  -4 -16   35.13    3.15
  -1   4 -16   33.58    4.91
   1  -4 -17   11.15    2.26
  -1  -4  17   13.26    2.95
   1  -4 -17   16.43    3.81
  -1   4 -17   15.90    3.24
   1  -4 -17   13.65    2.23
  -1   4 -17   13.54    3.45
  -1   4 -18   92.60    8.37
   1  -4 -18   92.05    7.78
   1  -4 -18   88.37    6.54
  -1  -4  18   91.28    7.20
   1  -4 -18   91.99    5.40
  -1   4 -18   97.69    7.78
  -1   4 -19   67.33    6.71
   1  -4 -19   62.43    4.67
   1  -4 -19   67.24    7.06
  -1  -4  19   63.24    6.29
  -1   4 -19   58.66    6.96
   1  -4 -19   53.78    5.18
  -1  -4  20   17.92    3.94
   1  -4 -20   21.64    4.82
   1  -4 -20   17.82    2.91
  -1   4 -20   20.69    4.50
  -1   4 -20   12.85    3.87
   1  -4 -21  183.67   11.79
  -1   4 -21  181.99   12.49
  -1  -4  21  179.28   10.90
   1  -4 -21  182.80    8.62
  -1   4 -21  196.22   11.53
   1  -4 -22   52.47    6.89
  -1   4 -22   43.52    6.28
  -1  -4  22   46.31    5.93
  -1   4 -22   48.82    6.27
   1  -4 -22   43.86    4.63
  -1   4 -23   19.30    4.40
   1  -4 -23   19.80    4.84
  -1   4 -23   18.63    4.60
  -1  -4  23   18.57    4.21
   1  -4 -23   16.03    3.10
  -1   4 -24   43.95    6.04
   1  -4 -24   43.22    6.64
  -1   4 -24   37.41    6.57
  -1  -4  24   43.42    5.89
   1  -4 -24   43.63    4.63
  -1   4 -25   15.16    4.33
   1  -4 -25   12.85    4.39
  -1   4 -25    9.32    3.81
   1  -4 -25    9.20    2.77
  -1  -4  25   10.16    3.96
   1  -4 -26  111.81   10.24
  -1   4 -26   94.52   10.14
  -1  -4  26  114.07    9.75
  -1   4 -26  105.40    9.49
   1  -4 -26  116.30    8.03
  -1   4 -27   55.65    7.42
  -1   4 -27   45.38    7.11
   1  -4 -27   54.27    7.57
   1  -4 -27   56.54    5.88
  -1  -4  27   53.68    6.99
  -1   4 -28    6.57    3.66
  -1   4 -28    8.36    3.91
   1  -4 -28    5.25    3.30
   1  -4 -28    8.42    2.72
  -1  -4  28    9.64    3.88
  -1   4 -29   -0.10    2.09
  -1   4 -29    2.59    3.20
   1  -4 -29    3.73    3.25
   1  -4 -29    2.69    2.38
  -1  -4  29    2.82    2.62
   1  -4 -30   30.49    6.18
  -1   4 -30   13.04    4.69
  -1  -4  30   23.42    4.98
  -1   4 -30   14.18    4.02
   1  -4 -30   25.21    4.22
   1  -4 -31    4.18    3.87
  -1   4 -31    5.55    3.49
  -1  -4  31    8.48    3.79
  -1   4 -31    5.07    3.20
   1  -4 -31    8.05    2.94
   1  -4 -32   40.57    7.40
  -1   4 -32   42.51    8.05
  -1  -4  32   30.51    5.85
   1  -4 -32   31.40    4.76
   1  -4 -33   12.74    5.18
  -1   4 -33   13.86    5.61
  -1  -4  33   12.38    4.27
   1  -4 -34    5.02    3.32
  -1   4 -34    8.36    4.62
  -1  -4  34    5.38    3.38
   1  -4 -35    0.30    2.54
  -1   4 -35   -2.35    2.36
  -1  -4  35    2.67    2.04
   1  -4 -36    3.87    3.29
  -1   4 -36   -2.74    3.87
  -1  -4  36   -4.51    3.15
  -1   4 -37   -5.64    3.61
  -1  -4  37   -5.31    3.81
  -1  -5 -36   13.88    5.39
   1  -5  36    9.02    4.46
  -1  -5 -35    9.87    4.77
  -1  -5 -35    6.61    2.25
   1  -5  35    4.75    3.19
   1  -5  34   23.92    5.62
  -1  -5 -34   23.54    4.85
  -1  -5 -34   29.88    6.54
   1   5 -34   27.92    6.00
   1  -5  33    7.11    4.04
  -1  -5 -33    8.90    3.36
  -1  -5 -33   12.75    5.13
   1   5 -33    2.35    2.06
   1  -5  32    2.01    2.63
  -1  -5 -32    6.44    2.98
  -1  -5 -32   14.39    5.18
   1   5 -32    3.42    2.76
   1  -5  31    7.28    3.74
  -1  -5 -31   10.92    3.30
  -1  -5 -31    7.27    3.62
   1   5 -31    6.85    3.29
   1  -5  30   22.70    5.54
  -1  -5 -30   22.06    4.36
  -1  -5 -30   25.99    5.84
   1   5 -30   20.82    4.60
   1  -5  29   -1.05    2.81
  -1  -5 -29    6.76    3.13
   1   5 -29    3.43    2.84
  -1  -5 -29    7.70    3.27
   1  -5  28   63.59    7.85
   1   5 -28   73.66    8.77
  -1  -5 -28   82.26    8.17
  -1  -5 -28   63.67    8.17
  -1  -5 -27   47.23    5.58
   1  -5  27   54.50    7.55
   1   5 -27   46.12    7.02
  -1  -5 -27   63.36    7.36
  -1  -5 -27   50.73    7.21
  -1  -5 -26   33.65    4.77
   1  -5  26   30.16    5.73
   1   5 -26   28.81    5.62
  -1  -5 -26   29.33    5.06
  -1  -5 -26   36.58    6.13
  -1  -5 -25   31.12    4.57
   1  -5  25   40.15    6.38
   1   5 -25   31.84    5.31
  -1  -5 -25   34.72    5.08
  -1  -5 -25   38.77    6.33
  -1  -5 -24   27.07    4.27
   1  -5  24   24.76    4.69
   1   5 -24   29.77    5.37
  -1  -5 -24   25.99    4.48
  -1  -5 -24   27.60    5.32
  -1  -5 -23   38.21    4.86
   1   5 -23   40.38    6.08
   1  -5  23   34.51    5.63
  -1  -5 -23   41.56    5.63
  -1  -5 -23   36.97    5.84
  -1  -5 -22  134.50   10.09
   1  -5  22  141.78   10.09
  -1  -5 -22  146.98    9.64
   1   5 -22  132.73   10.41
  -1  -5 -22  142.60    8.77
  -1  -5 -21    4.59    2.53
   1   5 -21    5.86    2.78
  -1   5  21    9.72    3.13
  -1  -5 -21    4.64    3.08
   1  -5  21    7.11    3.18
  -1  -5 -21   12.17    3.46
  -1  -5 -20   31.51    5.05
   1   5 -20   29.22    1.63
  -1  -5 -20   33.52    4.62
   1   5 -20   26.14    5.00
   1  -5  20   36.72    5.47
  -1   5  20   37.50    4.89
  -1  -5 -20   29.78    4.57
   1   5 -19  326.86   15.25
   1  -5  19  323.19   14.10
   1   5 -19  314.24    6.49
  -1  -5 -19  336.29   12.78
  -1  -5 -19  329.39   14.32
  -1   5  19  332.17   12.95
  -1  -5 -19  331.25   13.55
   1   5 -18   58.97    6.44
   1  -5  18   70.88    6.78
  -1  -5 -18   71.88    6.34
  -1  -5 -18   68.47    5.99
  -1   5  18   71.24    6.07
  -1  -5 -18   66.35    6.50
   1   5 -17   60.62    6.25
   1  -5  17   61.21    6.03
  -1  -5 -17   56.08    5.32
  -1  -5 -17   62.45    5.45
  -1   5  17   56.55    5.05
  -1  -5 -17   60.98    6.08
   1   5 -16   30.01    4.48
   1  -5  16   31.23    4.50
  -1  -5 -16   32.91    4.07
  -1  -5 -16   27.08    3.72
  -1   5  16   26.85    3.67
  -1  -5 -16   34.37    4.55
  -1  -5 -15   74.57    5.99
  -1  -5 -15   84.74    6.16
  -1  -5 -15   68.75    6.12
   1   5 -15   72.64    6.69
  -1   5  15   70.13    4.59
  -1   5  15   76.98    5.81
   1  -5  15   80.05    6.45
  -1  -5 -14  102.75    7.03
  -1  -5 -14   96.17    6.58
  -1  -5 -14  100.27    7.00
  -1   5  14  104.93    6.65
  -1   5  14   94.27    5.12
   1   5 -14   95.25    7.45
   1  -5  14   98.42    7.08
  -1  -5 -13   71.99    5.90
  -1   5  13   67.98    5.26
  -1  -5 -13   61.37    5.40
  -1   5  13   62.99    3.92
   1   5 -13   58.71    5.77
   1  -5  13   65.72    5.72
  -1  -5 -12  243.53   10.36
  -1  -5 -12  240.85   10.01
   1  -5  12  262.46   10.65
  -1   5  12  241.43    7.17
   1   5 -12  253.53   11.51
  -1   5  12  255.47    9.88
  -1  -5 -11   81.11    5.98
  -1   5  11   85.58    5.69
  -1   5  11   86.41    4.01
  -1  -5 -11   97.88    6.30
   1   5 -11   86.95    6.67
   1  -5  11   87.25    6.13
   1   5 -10   16.46    3.12
  -1   5  10   13.92    2.18
  -1  -5 -10   15.00    2.05
  -1  -5 -10   14.37    2.50
   1  -5  10   16.81    2.24
   1  -5  10   16.51    2.72
  -1  -5 -10   16.72    2.75
  -1   5  10   15.19    1.57
   1  -5   9   57.88    4.00
   1   5  -9   61.46    5.46
  -1  -5  -9   59.67    4.59
   1  -5   9   60.60    4.83
  -1   5   9   59.30    2.88
  -1  -5  -9   59.54    3.69
  -1   5   9   58.51    4.46
  -1  -5  -9   60.19    5.06
   1  -5   8  235.60    8.98
  -1   5   8  226.14    5.23
   1  -5   8  238.77    8.31
  -1  -5  -8  236.18    8.69
  -1  -5  -8  236.03    9.78
  -1  -5  -8  238.42    6.96
  -1   5   8  238.25    8.84
   1   5  -8  230.08    6.66
   1   5  -8  231.57   10.19
   1  -5   7   90.81    5.49
  -1   5   7   96.28    3.21
   1  -5   7   92.33    5.33
  -1  -5  -7   90.08    5.24
  -1  -5  -7   95.48    6.38
  -1  -5  -7   95.51    5.86
   1   5  -7   97.33    6.65
  -1  -5  -7   90.29    4.09
   1   5  -7   99.56    4.13
  -1   5   7   93.06    5.47
   1  -5   6   53.04    4.15
  -1   5   6   56.77    2.38
  -1  -5  -6   53.60    4.65
   1  -5   6   57.59    4.23
  -1  -5  -6   56.24    4.06
  -1  -5  -6   56.20    4.38
  -1   5   6   59.44    4.33
  -1  -5  -6   51.94    2.90
   1   5  -6   59.66    2.97
   1   5  -6   61.93    5.26
   1  -5   5  123.48    5.83
  -1   5   5  123.96    3.58
   1  -5   5  125.96    6.31
  -1  -5  -5  121.31    5.69
  -1  -5  -5  124.42    6.35
  -1   5   5  123.71    6.18
   1   5  -5  129.07    3.93
  -1  -5  -5  126.39    7.01
   1   5  -5  131.89    7.42
   1   5  -4  299.08    7.82
  -1  -5  -4  323.65    8.88
   1  -5   4  311.97    9.98
  -1  -5  -4  315.08   11.15
  -1   5   4  325.58    5.92
   1  -5   4  314.28    8.93
  -1  -5  -4  315.18    9.84
   1   5  -4  319.50   11.49
  -1   5   4  320.87    9.84
   1   5  -4  325.73    5.57
   1  -5   3  703.12   12.78
   1  -5   3  701.33   14.97
  -1  -5  -3  707.76   12.70
   1   5  -3  690.50   11.31
  -1  -5  -3  690.90   16.35
  -1  -5  -3  690.15   14.41
   1  -5   3  692.33   17.77
   1   5  -3  699.72    7.12
  -1   5   3  694.80    9.35
   1   5  -2   14.97    0.95
  -1   5   2   18.19    3.31
  -1  -5  -2   10.50    1.85
   1  -5   2   16.02    2.12
   1  -5   2   26.13    3.63
  -1  -5  -2   18.87    1.98
   1   5  -2   11.29    1.38
  -1  -5  -2   15.19    2.51
   1  -5   2   14.11    2.04
   1  -5   2    5.89    1.62
   1  -5   1  937.70   13.80
   1  -5   1  931.65   17.56
   1   5  -1  913.35   12.21
  -1  -5  -1  883.86   13.46
   1  -5   1  909.01   13.53
  -1  -5  -1  909.18   18.69
  -1   5   1  917.75   19.45
   1  -5   1  918.80   20.48
  -1  -5  -1  899.67   16.19
   1  -5   0  299.21    7.43
   1  -5   0  310.30   10.51
   1   5   0  281.56    6.80
   1  -5   0  292.19    7.43
  -1  -5   0  275.65   10.36
  -1   5   0  295.00   11.20
  -1  -5   0  284.47    9.14
   1  -5   0  278.92   11.32
   1  -5  -1  993.94   12.79
   1  -5  -1  937.94   18.09
   1  -5  -1  905.23   19.36
   1   5   1  903.17   12.46
  -1  -5   1  889.68   18.61
   1  -5  -1  904.99   12.65
  -1   5  -1  922.62   19.69
   1  -5  -1  906.37   20.34
  -1  -5   1  885.68   16.28
   1   5   2   24.08    2.06
   1  -5  -2   12.19    2.56
  -1  -5   2   12.47    1.93
   1  -5  -2   14.44    1.64
  -1  -5   2   14.96    2.68
   1  -5  -2   12.53    2.62
   1  -5  -2   28.28    4.13
  -1   5  -2   17.36    3.12
   1  -5  -2   16.92    1.65
  -1  -5   3  686.51   16.41
   1  -5  -3  697.10   10.62
   1  -5  -3  706.61   16.15
   1  -5  -3  703.59   17.29
  -1   5  -3  721.42   17.93
   1   5   3  696.63   14.50
   1  -5  -3  714.09   18.31
  -1  -5   4  306.93   11.10
   1  -5  -4  320.85    6.88
   1  -5  -4  326.86   11.82
   1  -5  -4  328.81   11.28
  -1   5  -4  319.62   12.26
   1   5   4  300.01    9.79
   1  -5  -4  327.46   12.43
  -1  -5   5  129.06    7.13
   1  -5  -5  135.63    7.38
   1  -5  -5  130.25    7.60
   1  -5  -5  125.00    4.17
   1  -5  -5  122.77    7.70
  -1   5  -5  124.87    7.79
   1  -5  -6   56.77    2.71
   1  -5  -6   57.96    4.93
   1  -5  -6   52.32    4.97
   1  -5  -6   59.06    5.35
  -1   5  -6   54.41    5.32
  -1  -5   6   53.06    4.84
  -1  -5   7   97.98    6.65
  -1   5  -7   95.67    4.77
   1  -5  -7   93.90    6.99
   1  -5  -7   95.94    6.78
   1  -5  -7   97.42    6.39
   1  -5  -7  103.79    3.56
  -1   5  -7   94.66    7.19
  -1  -5   8  232.30   10.05
  -1   5  -8  234.35    7.23
   1  -5  -8  238.79   10.02
   1  -5  -8  228.01   10.51
   1  -5  -8  230.16   11.08
   1  -5  -8  237.30    5.54
  -1   5  -8  235.30   11.28
  -1   5  -9   60.22    5.89
   1  -5  -9   59.99    5.39
   1  -5  -9   56.75    5.45
  -1   5  -9   55.71    3.39
  -1  -5   9   54.08    5.01
   1  -5  -9   57.66    5.68
   1  -5  -9   55.79    2.81
  -1   5 -10   13.47    3.07
  -1   5 -10   13.83    1.69
   1  -5 -10   15.14    2.84
   1  -5 -10   11.97    2.85
  -1  -5  10   12.15    2.72
   1  -5 -10   13.80    3.07
   1  -5 -10   13.43    1.48
   1  -5 -11   86.26    3.79
   1  -5 -11   89.87    6.60
   1  -5 -11   92.16    7.15
  -1   5 -11   88.57    3.96
   1  -5 -11   85.26    7.05
  -1   5 -11   87.92    7.43
  -1  -5  11   92.97    6.93
   1  -5 -12  247.95    6.62
  -1   5 -12  242.48    6.23
   1  -5 -12  264.52   10.98
   1  -5 -12  257.69   12.03
   1  -5 -12  240.19   12.00
  -1   5 -12  250.37   12.59
  -1  -5  12  260.80   11.32
   1  -5 -13   63.42    6.28
   1  -5 -13   63.93    3.68
  -1  -5  13   63.63    5.90
   1  -5 -13   66.81    5.87
  -1   5 -13   64.68    6.82
   1  -5 -14  103.49    7.22
   1  -5 -14   95.44    7.80
  -1   5 -14  101.58    8.52
  -1  -5  14   98.63    7.30
  -1   5 -14  103.06    7.35
   1  -5 -14   93.68    4.56
   1  -5 -15   76.77    7.07
  -1   5 -15   72.48    7.27
   1  -5 -15   70.74    4.14
  -1   5 -15   81.31    6.61
  -1  -5  15   76.74    6.64
   1  -5 -15   71.33    6.17
   1  -5 -16   30.87    4.36
   1  -5 -16   29.62    4.64
   1  -5 -16   27.77    2.77
  -1   5 -16   35.11    4.92
  -1  -5  16   28.05    4.23
  -1   5 -16   30.13    5.24
   1  -5 -17   60.54    6.51
  -1   5 -17   55.04    6.76
   1  -5 -17   58.05    4.09
  -1   5 -17   61.92    6.23
  -1  -5  17   60.49    6.02
   1  -5 -17   54.50    5.68
   1  -5 -18   80.10    8.00
  -1   5 -18   63.11    7.43
  -1   5 -18   80.70    7.37
   1  -5 -18   67.24    4.58
  -1  -5  18   73.61    7.07
   1  -5 -18   69.65    6.37
  -1  -5  19  333.27    7.38
   1  -5 -19  301.71   14.97
   1  -5 -19  328.14   13.59
   1  -5 -19  331.89   10.30
  -1   5 -19  355.56   15.16
  -1  -5  19  338.41   14.76
  -1   5 -19  326.75   16.66
  -1  -5  20   31.06    2.20
   1  -5 -20   24.92    4.01
   1  -5 -20   39.46    6.30
   1  -5 -20   33.61    3.71
  -1   5 -20   46.82    6.41
  -1  -5  20   33.64    5.56
  -1   5 -20   31.92    5.63
   1  -5 -21    5.38    2.04
   1  -5 -21   10.65    4.06
   1  -5 -21   11.47    2.47
  -1   5 -21   13.25    4.10
  -1  -5  21   10.16    3.68
  -1   5 -21    7.83    3.50
  -1   5 -22  138.92   11.55
   1  -5 -22  144.56   11.04
  -1   5 -22  160.05   11.08
   1  -5 -22  141.07    7.61
  -1  -5  22  139.13   10.18
   1  -5 -22  127.45    8.87
   1  -5 -23   37.76    6.22
  -1   5 -23   42.01    6.72
  -1   5 -23   41.44    6.02
  -1  -5  23   45.86    6.55
   1  -5 -23   40.67    4.37
  -1  -5  24   22.98    4.70
   1  -5 -24   20.47    4.81
   1  -5 -24   29.70    3.95
  -1   5 -24   18.60    5.06
  -1  -5  25   37.44    6.10
   1  -5 -25   30.86    5.88
   1  -5 -25   35.72    4.38
  -1   5 -25   35.35    6.55
  -1  -5  26   27.98    5.63
   1  -5 -26   31.22    6.01
   1  -5 -26   29.23    4.07
  -1   5 -26   32.28    6.30
  -1  -5  27   55.78    7.72
   1  -5 -27   43.12    7.16
   1  -5 -27   49.55    5.31
  -1   5 -27   53.64    8.25
  -1  -5  28   86.55    9.19
  -1   5 -28   73.63    9.58
   1  -5 -28   81.72    9.51
   1  -5 -28   73.48    6.56
  -1  -5  29    1.99    3.33
  -1   5 -29   -1.36    2.98
   1  -5 -29    5.79    3.76
  -1  -5  30   30.58    5.90
  -1   5 -30   22.85    5.51
   1  -5 -30   22.96    5.78
  -1  -5  31    9.21    3.66
  -1   5 -31   13.72    5.22
   1  -5 -31   12.55    4.62
  -1  -5  32    2.33    2.42
  -1   5 -32    4.53    3.23
   1  -5 -32    6.66    3.63
  -1  -5  33    4.46    3.31
  -1   5 -33    1.40    3.00
   1  -5 -33   11.11    4.43
  -1  -5  34   31.03    6.44
  -1   5 -34   29.83    6.79
   1  -5 -34   30.11    6.74
  -1  -5  35   12.63    4.53
  -1   5 -35    9.06    4.38
   1  -5 -35   10.11    4.32
  -1  -5  36    9.49    4.36
  -1   5 -36    5.24    3.28
  -1   5 -37   -2.26    2.81
   1  -6  35   -2.19    2.88
  -1  -6 -35   -1.37    2.65
   1  -6  34    1.06    2.93
   1   6 -34    4.30    2.91
  -1  -6 -34    5.23    4.08
   1  -6  33   25.80    6.11
   1   6 -33   26.31    6.12
  -1  -6 -33   34.52    6.97
  -1  -6 -32   12.22    4.78
   1   6 -32    4.72    3.30
  -1  -6 -32    7.78    3.02
   1  -6  32   15.60    4.88
  -1  -6 -31   24.71    4.72
   1  -6  31   28.18    5.82
  -1  -6 -31   30.30    6.28
   1   6 -31   32.04    6.20
  -1  -6 -30   14.75    3.92
   1  -6  30   20.14    5.50
  -1  -6 -30   18.43    5.15
   1   6 -30   12.56    4.12
  -1  -6 -29   18.25    4.46
   1  -6  29   14.28    4.79
  -1  -6 -29   22.05    5.37
   1   6 -29   18.19    4.97
   1   6 -28   13.78    4.55
  -1  -6 -28   11.15    3.57
   1  -6  28   18.36    5.08
  -1  -6 -28    9.10    3.33
  -1  -6 -28   14.08    4.36
   1   6 -27   19.54    4.45
  -1  -6 -27   28.32    4.95
   1  -6  27   20.97    4.89
  -1  -6 -27   20.68    4.19
  -1  -6 -27   27.06    5.68
   1   6 -26    7.99    3.24
  -1  -6 -26    9.11    3.27
   1  -6  26    7.75    3.52
  -1  -6 -26   10.22    3.24
  -1  -6 -26   10.60    4.19
   1   6 -25   44.18    6.65
  -1  -6 -25   44.37    5.90
   1  -6  25   45.81    6.65
  -1  -6 -25   45.17    5.72
  -1  -6 -25   45.75    6.64
   1   6 -24   17.46    4.52
  -1  -6 -24   25.45    4.54
   1  -6  24   25.11    5.47
  -1  -6 -24   13.56    3.34
  -1  -6 -24   21.12    4.77
   1   6 -23   37.54    6.23
  -1  -6 -23   37.48    5.21
   1  -6  23   42.03    6.20
  -1  -6 -23   31.19    4.86
  -1  -6 -23   35.21    5.71
  -1   6  22   83.02    7.32
  -1  -6 -22   69.60    6.71
   1   6 -22   65.61    7.74
   1  -6  22   71.24    7.69
  -1  -6 -22   69.06    7.52
  -1  -6 -22   79.88    7.17
  -1   6  21  130.18    8.90
  -1  -6 -21  120.29    9.57
  -1  -6 -21  120.85    8.60
  -1  -6 -21  124.41    8.78
   1   6 -21  125.11   10.47
   1  -6  21  124.34    9.82
  -1   6  20  187.54   10.40
  -1  -6 -20  168.58   11.17
  -1  -6 -20  162.45    9.95
  -1  -6 -20  152.82    9.94
   1   6 -20  162.77   11.77
   1  -6  20  167.33   11.23
  -1   6  19  458.64   15.40
  -1  -6 -19  447.29   15.84
   1  -6  19  431.64   17.00
  -1  -6 -19  410.51   16.69
  -1  -6 -19  447.88   16.01
   1   6 -19  418.73   18.13
   1   6 -18    4.06    2.71
   1  -6  18    7.43    3.81
  -1  -6 -18   -0.73    1.83
  -1  -6 -18    4.21    3.51
  -1   6  18    8.28    4.57
  -1  -6 -18    3.81    3.67
   1   6 -17    2.95    2.03
   1  -6  17    6.42    3.04
  -1  -6 -17   16.15    3.60
  -1  -6 -17    4.72    2.00
  -1   6  17    6.90    2.25
  -1  -6 -17    8.00    2.92
  -1   6  16  232.74   10.29
  -1  -6 -16  235.98   11.19
  -1  -6 -16  235.72   11.03
  -1  -6 -16  230.20   11.56
   1  -6  16  217.22   11.30
   1   6 -16  232.23   12.83
   1  -6  15   26.53    4.61
  -1  -6 -15   33.29    4.60
  -1  -6 -15   27.11    4.10
  -1  -6 -15   22.68    4.17
  -1   6  15   25.69    3.88
   1   6 -15   23.51    4.54
  -1  -6 -14  222.16   10.65
  -1  -6 -14  228.49   10.64
  -1  -6 -14  212.34   10.59
  -1   6  14  225.55    9.82
   1   6 -14  222.01   12.03
   1  -6  14  215.15   10.71
   1  -6  13   21.92    3.74
  -1  -6 -13   31.26    4.40
  -1  -6 -13   24.68    3.93
  -1   6  13   18.91    2.95
  -1  -6 -13   15.55    2.90
  -1   6  13   17.30    2.06
   1   6 -13   19.69    3.70
   1  -6  12   52.18    4.20
  -1  -6 -12   60.67    5.69
  -1  -6 -12   46.19    4.85
  -1   6  12   53.02    4.79
  -1   6  12   48.90    3.18
  -1  -6 -12   53.98    5.07
   1  -6  12   61.88    5.63
   1   6 -12   52.78    5.92
  -1   6  11  187.62    8.46
   1  -6  11  183.98    7.82
  -1  -6 -11  194.64    9.50
  -1  -6 -11  181.19    8.94
  -1  -6 -11  180.51    9.27
   1  -6  11  175.33    8.95
   1   6 -11  188.16   10.61
  -1   6  11  179.43    5.62
   1   6 -10   86.41    7.19
   1  -6  10   84.98    6.15
  -1  -6 -10   77.14    6.18
   1  -6  10   82.17    5.38
  -1  -6 -10   75.22    5.71
  -1  -6 -10   79.02    4.66
  -1   6  10   82.92    5.58
  -1   6  10   76.42    3.50
   1  -6   9  104.50    6.81
  -1   6   9   93.51    3.73
   1  -6   9  102.78    6.10
  -1  -6  -9   97.11    6.34
  -1  -6  -9   96.37    6.82
  -1  -6  -9   98.58    6.83
  -1   6   9  103.33    6.20
  -1  -6  -9   95.29    4.94
   1   6  -9  110.68    7.92
   1  -6   8  470.27   13.36
  -1   6   8  464.50    7.93
   1  -6   8  477.27   13.08
  -1  -6  -8  472.52   13.49
  -1  -6  -8  471.51   14.73
  -1  -6  -8  458.90   14.29
   1   6  -8  479.84   16.18
   1   6  -8  450.09    9.43
  -1   6   8  482.26   13.02
  -1  -6  -8  467.62   10.30
   1   6  -7    8.40    2.85
   1   6  -7   16.73    2.10
  -1  -6  -7    7.11    2.03
  -1  -6  -7    8.06    2.26
   1  -6   7   12.66    2.99
  -1  -6  -7    8.47    2.04
   1  -6   7   10.80    2.51
  -1   6   7    6.95    1.11
  -1   6   7    9.97    2.10
  -1   6   6  765.64   10.13
  -1  -6  -6  769.46   16.10
   1  -6   6  757.43   16.76
  -1  -6  -6  750.09   18.47
   1  -6   6  747.10   15.95
  -1  -6  -6  757.16   17.49
   1   6  -6  750.34   19.79
  -1   6   6  755.61   16.07
   1   6  -6  753.25   10.46
   1  -6   5  113.27    6.17
   1   6  -5  109.48    5.44
   1  -6   5  125.42    7.16
  -1  -6  -5  113.72    6.10
  -1  -6  -5  108.97    7.14
  -1   6   5  108.11    3.95
  -1  -6  -5  111.03    6.72
   1   6  -5  121.31    8.04
  -1   6   5  112.37    6.36
   1   6  -5  112.88    3.87
   1  -6   4  106.89    5.65
  -1  -6  -4  111.84    5.80
   1   6  -4  104.73    5.12
   1  -6   4  108.97    6.61
  -1  -6  -4   99.74    6.80
  -1  -6  -4  103.12    6.24
   1  -6   4   97.52    7.52
   1   6  -4  112.19    7.54
  -1   6   4  102.87    3.96
  -1   6   4  107.24    5.93
  -1  -6  -3   50.15    4.30
  -1  -6  -3   51.13    4.95
   1  -6   3   57.78    4.23
  -1   6   3   56.21    3.08
   1   6  -3   48.55    3.26
  -1  -6  -3   52.79    3.91
   1  -6   3   65.55    5.36
   1   6  -3   58.78    5.70
   1  -6   3   47.79    5.26
   1  -6   2  752.27   14.32
   1   6  -2  747.64   12.88
  -1  -6  -2  786.30   14.47
   1  -6   2  782.27   17.61
  -1  -6  -2  736.57   18.13
  -1   6   2  788.96   19.71
  -1  -6  -2  743.15   16.65
   1  -6   2  765.55   20.45
   1  -6   1  463.07   10.96
   1  -6   1  472.24   13.97
   1   6  -1  463.77   10.03
  -1  -6  -1  471.30   14.49
  -1   6   1  477.85   15.55
  -1  -6  -1  461.19   13.12
   1  -6   1  460.89   15.89
   1  -6   0   18.24    2.26
   1  -6   0   27.02    4.30
   1   6   0   12.64    1.75
  -1  -6   0   19.30    3.30
   1  -6   0   17.80    2.30
  -1   6   0   18.72    3.67
   1  -6   0   16.64    3.15
  -1  -6   0   12.73    2.16
   1  -6  -1  525.38   10.52
   1   6   1  469.16   10.08
   1  -6  -1  503.28   14.51
   1  -6  -1  472.12   10.66
  -1  -6   1  448.37   14.31
  -1   6  -1  473.27   15.84
   1  -6  -1  477.46   16.03
  -1  -6   1  464.29   13.24
   1  -6  -2  837.33   12.62
  -1  -6   2  749.49   18.32
   1  -6  -2  747.25   13.19
   1  -6  -2  754.98   19.13
   1  -6  -2  794.78   18.27
   1   6   2  738.33   12.88
  -1   6  -2  762.62   20.01
   1  -6  -2  736.52   20.05
  -1  -6   2  759.36   17.09
  -1  -6   3   49.04    4.45
   1  -6  -3   51.21    3.40
  -1  -6   3   59.73    5.40
   1  -6  -3   56.76    5.28
   1   6   3   54.73    3.61
   1  -6  -3   67.99    6.02
  -1   6  -3   58.23    6.05
   1  -6  -3   49.98    5.21
  -1  -6   4  109.56    7.02
   1  -6  -4  108.10    4.80
   1  -6  -4  104.89    7.26
   1  -6  -4  112.09    7.13
  -1   6  -4  110.97    7.86
   1  -6  -4   97.90    7.36
  -1  -6   5  119.75    7.49
   1  -6  -5  108.79    4.70
   1  -6  -5  112.79    7.92
   1  -6  -5  134.04    8.22
  -1   6  -5  124.88    8.61
   1  -6  -5  118.35    8.21
  -1  -6   6  755.51   18.84
   1  -6  -6  771.79   18.87
   1  -6  -6  752.88   19.95
   1  -6  -6  761.01   11.95
  -1   6  -6  756.56   20.93
   1  -6  -6  792.45   21.04
   1  -6  -7    7.62    1.18
   1  -6  -7   17.76    3.95
   1  -6  -7   12.43    3.28
  -1   6  -7    8.25    2.70
  -1  -6   7   15.76    3.37
   1  -6  -7    8.98    2.90
   1  -6  -8  462.85   15.99
   1  -6  -8  490.62   15.32
   1  -6  -8  478.00   16.86
  -1   6  -8  471.87   17.01
   1  -6  -8  487.39    8.99
  -1  -6   8  479.65   15.37
   1  -6  -9  102.79    7.77
   1  -6  -9  110.82    7.62
  -1   6  -9  102.88    8.24
   1  -6  -9  100.06    7.99
  -1  -6   9  106.15    7.59
   1  -6  -9  101.81    4.16
   1  -6 -10   79.03    3.65
   1  -6 -10   86.34    6.82
   1  -6 -10   76.93    6.84
  -1   6 -10   78.66    7.36
   1  -6 -10   79.79    7.18
  -1  -6  10   77.79    6.60
  -1  -6  11  170.27    9.60
  -1   6 -11  175.53    6.50
   1  -6 -11  191.53   10.05
   1  -6 -11  183.30   10.54
   1  -6 -11  187.12   11.12
  -1   6 -11  183.69   11.25
   1  -6 -11  184.15    5.65
  -1   6 -12   47.71    3.31
   1  -6 -12   55.61    5.66
   1  -6 -12   52.30    5.86
   1  -6 -12   51.94    5.98
  -1  -6  12   52.40    5.65
  -1   6 -12   50.14    6.18
   1  -6 -12   50.65    3.08
  -1   6 -13   17.79    1.94
   1  -6 -13   23.13    4.14
   1  -6 -13   18.69    4.09
   1  -6 -13   18.69    3.73
  -1  -6  13   27.94    4.64
  -1   6 -13   23.40    4.59
   1  -6 -13   20.98    2.13
  -1   6 -14  209.07    6.14
   1  -6 -14  243.99   11.72
   1  -6 -14  226.33   12.37
  -1   6 -14  222.15   12.94
   1  -6 -14  225.55    6.94
  -1  -6  14  235.68   11.81
   1  -6 -15   29.40    4.80
   1  -6 -15   23.55    4.94
  -1  -6  15   27.96    4.96
   1  -6 -15   23.00    2.48
  -1   6 -15   30.11    5.59
   1  -6 -16  248.27   12.13
   1  -6 -16  220.16   12.57
  -1   6 -16  233.94   13.89
   1  -6 -16  223.75    7.54
  -1  -6  16  225.28   12.05
   1  -6 -17   10.84    3.19
  -1  -6  17    7.17    1.58
  -1  -6  17    7.86    2.95
   1  -6 -17   12.23    4.35
   1  -6 -17    7.08    1.78
  -1   6 -17   19.39    4.94
   1  -6 -18    3.54    2.98
  -1  -6  18    1.66    1.39
   1  -6 -18   -0.26    3.00
  -1  -6  18    6.24    4.28
   1  -6 -18    0.85    1.55
  -1   6 -18    3.37    2.90
  -1  -6  19  427.26    9.97
   1  -6 -19  448.68   16.92
  -1   6 -19  426.39   19.97
   1  -6 -19  406.75   18.17
  -1  -6  19  416.15   17.39
   1  -6 -19  435.41   11.66
  -1  -6  20  163.15    5.81
   1  -6 -20  157.87   10.49
   1  -6 -20  195.69   13.31
  -1   6 -20  166.80   12.76
  -1  -6  20  167.62   11.70
   1  -6 -20  163.98    7.52
   1  -6 -21  115.13   10.33
  -1   6 -21  123.98   11.22
   1  -6 -21  117.60    6.55
  -1  -6  21  115.74    9.70
   1  -6 -21  120.99    9.14
   1  -6 -22   66.73    8.07
  -1   6 -22   55.05    7.92
   1  -6 -22   74.95    5.41
  -1  -6  22   69.19    7.53
   1  -6 -22   70.01    7.09
   1  -6 -23   34.69    6.09
  -1   6 -23   30.20    5.87
  -1  -6  23   31.26    5.61
   1  -6 -23   38.98    4.10
   1  -6 -23   38.18    5.50
   1  -6 -24   21.83    5.14
  -1   6 -24   21.51    5.55
  -1  -6  24   12.51    3.91
   1  -6 -24   19.95    3.15
   1  -6 -24   18.16    3.78
   1  -6 -25   45.27    7.31
  -1   6 -25   42.65    7.01
  -1  -6  25   42.75    6.86
   1  -6 -26    7.43    4.15
  -1   6 -26    8.07    4.22
  -1  -6  26    7.75    4.12
   1  -6 -27   20.65    5.21
  -1   6 -27   30.91    6.73
  -1  -6  27   28.81    5.79
   1  -6 -28   14.12    4.85
  -1   6 -28   14.79    5.44
  -1  -6  28   11.36    4.28
   1  -6 -29   17.03    5.04
  -1   6 -29   12.70    4.95
  -1  -6  29    5.15    3.09
   1  -6 -30   16.09    5.04
  -1   6 -30   21.01    5.83
  -1  -6  30   16.82    5.00
  -1  -6  31   33.44    6.75
  -1   6 -31   14.47    5.11
   1  -6 -31   21.22    5.44
  -1  -6  32   19.23    5.47
  -1   6 -32   14.46    4.88
   1  -6 -32    4.82    3.14
  -1  -6  33   24.14    5.99
  -1   6 -33   32.63    7.37
   1  -6 -33   32.74    7.34
  -1  -6  34    5.47    3.24
  -1   6 -34    3.72    4.30
   1  -6 -34    8.02    4.05
  -1   6 -35   -1.04    2.43
  -1  -6  35   -2.62    2.81
  -1   6 -36    9.28    4.70
  -1  -7 -34    7.91    4.42
   1   7 -34    4.73    8.37
  -1  -7 -33    1.17    3.04
   1   7 -33   10.85    4.05
   1  -7  33    3.10    3.62
  -1  -7 -32    3.10    2.56
   1   7 -32    6.36    3.77
   1  -7  32    9.75    4.38
  -1  -7 -31   -1.35    2.33
   1   7 -31    5.49    3.37
   1  -7  31    7.53    4.12
  -1  -7 -30   22.47    5.38
   1   7 -30   21.61    5.53
   1  -7  30   23.00    5.28
  -1  -7 -29    7.23    3.55
   1  -7  29   10.39    4.45
   1   7 -29    5.97    3.35
   1   7 -28    6.04    3.05
  -1  -7 -28    8.64    2.64
  -1  -7 -28    8.13    3.40
  -1  -7 -28    1.87    2.05
   1  -7  28    6.86    4.07
   1   7 -27   -0.12    2.70
  -1  -7 -27   12.43    3.53
  -1  -7 -27   13.97    4.24
  -1  -7 -27    8.09    2.88
   1  -7  27   15.92    4.94
   1   7 -26   25.43    5.93
  -1  -7 -26   20.22    4.20
  -1  -7 -26   16.66    4.56
  -1  -7 -26   22.11    4.50
   1  -7  26   24.18    5.41
   1   7 -25   20.88    5.18
  -1  -7 -25   20.94    4.25
  -1  -7 -25   20.14    4.79
  -1  -7 -25   17.00    4.21
   1  -7  25   19.96    5.21
   1   7 -24   85.01    9.60
  -1  -7 -24   95.24    8.26
  -1  -7 -24   99.34    9.65
  -1  -7 -24   85.79    8.16
   1  -7  24   93.65    9.36
   1   7 -23   11.14    4.49
  -1  -7 -23   10.90    3.19
  -1  -7 -23   13.66    4.29
  -1  -7 -23   12.41    3.53
   1  -7  23   17.05    4.46
  -1   7  22   28.27    4.44
   1   7 -22   26.10    5.33
  -1  -7 -22   22.21    4.07
  -1  -7 -22   19.46    4.22
  -1  -7 -22   25.71    4.53
   1  -7  22   22.43    4.61
  -1   7  21   34.83    4.83
  -1  -7 -21   21.44    4.13
   1   7 -21   21.17    4.76
  -1  -7 -21   25.98    4.37
   1  -7  21   20.08    4.39
  -1  -7 -21   19.87    4.25
   1   7 -20    7.72    4.09
  -1  -7 -20    6.21    3.24
  -1  -7 -20    4.40    2.77
  -1  -7 -20    9.04    3.08
   1  -7  20    6.31    3.25
  -1   7  20   10.55    3.51
  -1  -7 -19  214.55   11.33
  -1  -7 -19  203.57   11.55
  -1  -7 -19  199.75   12.08
  -1   7  19  209.64   10.57
   1  -7  19  204.82   12.06
   1   7 -19  196.15   13.22
  -1   7  18   11.12    3.83
  -1  -7 -18   11.79    3.98
  -1  -7 -18    9.76    3.78
  -1  -7 -18    5.57    2.59
   1   7 -18    1.76    2.49
   1  -7  18   13.48    4.08
  -1   7  17   65.59    5.84
  -1  -7 -17   68.06    6.72
  -1  -7 -17   71.49    7.29
  -1  -7 -17   67.86    6.42
   1   7 -17   65.07    7.70
   1  -7  17   76.89    7.40
  -1  -7 -16  282.05   12.61
  -1  -7 -16  271.43   12.81
  -1  -7 -16  275.26   13.22
  -1   7  16  274.49   11.37
   1  -7  16  268.77   13.02
   1   7 -16  280.45   15.02
  -1  -7 -15   15.49    4.42
  -1  -7 -15   12.47    3.82
  -1   7  15    9.55    3.21
  -1  -7 -15   12.39    3.49
   1   7 -15   13.46    4.72
   1  -7  15   17.88    4.74
  -1  -7 -14  247.09   11.49
  -1  -7 -14  247.96   12.04
  -1  -7 -14  234.33   11.71
  -1   7  14  243.27   10.43
   1   7 -14  239.66   13.48
   1  -7  14  228.55   11.57
   1  -7  13   75.26    5.52
  -1  -7 -13   79.63    6.84
  -1  -7 -13   72.43    6.44
  -1   7  13   78.38    5.97
  -1  -7 -13   71.58    6.35
   1  -7  13   73.28    6.48
   1   7 -13   70.67    7.45
   1  -7  12   20.64    2.94
  -1  -7 -12   27.83    4.36
  -1  -7 -12   26.97    3.98
  -1   7  12   25.55    3.43
  -1  -7 -12   26.92    3.81
   1   7 -12   25.35    4.58
   1  -7  12   24.96    4.06
  -1  -7 -11  121.01    8.07
  -1  -7 -11  128.44    8.32
   1  -7  11  122.74    7.12
  -1  -7 -11  123.39    8.00
   1  -7  11  117.78    7.74
  -1   7  11  119.82    7.00
   1   7 -11  126.61    9.42
  -1  -7 -10   54.06    5.54
   1  -7  10   47.29    4.90
  -1  -7 -10   55.91    5.83
   1  -7  10   46.13    4.57
  -1  -7 -10   44.86    4.81
  -1   7  10   46.67    4.50
  -1  -7 -10   41.17    4.71
   1   7 -10   51.61    6.14
  -1  -7  -9  131.24    8.35
   1  -7   9  122.73    7.22
  -1  -7  -9  122.72    7.52
  -1  -7  -9  118.09    7.94
  -1  -7  -9  123.90    8.15
  -1   7   9  115.60    6.72
   1   7  -9  123.53    9.00
  -1   7   9  116.38    4.41
   1  -7   9  115.05    7.19
   1   7  -8   63.57    6.46
  -1  -7  -8   75.51    6.48
   1  -7   8   70.34    5.66
  -1  -7  -8   67.48    5.52
  -1   7   8   66.96    3.35
  -1  -7  -8   65.52    6.03
  -1  -7  -8   69.66    5.94
  -1   7   8   67.07    5.14
   1   7  -8   64.84    3.70
   1  -7   8   71.35    5.58
   1   7  -7    7.16    1.41
   1   7  -7    5.24    2.25
  -1  -7  -7    4.05    1.96
  -1  -7  -7    4.23    1.81
   1  -7   7    7.54    2.60
  -1  -7  -7    5.65    1.85
  -1   7   7    5.04    1.74
  -1   7   7    3.26    0.80
   1  -7   7    6.90    2.03
  -1   7   6  230.49    9.17
   1   7  -6  221.84    5.82
   1  -7   6  228.89   12.35
  -1  -7  -6  220.45   10.30
  -1  -7  -6  244.93    9.96
   1  -7   6  247.17   10.39
  -1  -7  -6  232.93   10.96
   1  -7   6  222.01    9.31
   1   7  -6  229.95   11.86
  -1   7   6  216.11    6.14
  -1   7   5  193.90    8.48
  -1  -7  -5  196.85    9.68
   1  -7   5  196.77   11.31
  -1  -7  -5  193.29   10.03
  -1  -7  -5  199.74    8.74
   1  -7   5  209.72    9.82
   1   7  -5  186.14    7.65
  -1   7   5  196.85    5.95
   1   7  -5  192.34   10.78
   1  -7   5  188.36    8.53
   1   7  -4   12.68    3.06
  -1  -7  -4   10.39    2.45
   1  -7   4   13.34    3.01
  -1  -7  -4   12.83    2.25
   1   7  -4   10.96    1.94
  -1  -7  -4    7.41    1.88
   1  -7   4   10.04    3.01
  -1   7   4    9.00    1.98
   1  -7   4   12.29    2.26
  -1   7   4   10.15    1.54
  -1  -7  -3   11.32    2.50
   1  -7   3   10.11    2.42
   1   7  -3    9.82    1.70
  -1  -7  -3   10.56    2.06
  -1  -7  -3   12.63    2.61
   1  -7   3    8.39    1.96
  -1   7   3   10.74    1.58
   1   7  -3   10.90    2.88
  -1   7   3    9.49    2.75
   1  -7   3    6.83    2.21
  -1  -7  -2    0.60    1.13
   1  -7   2    0.26    1.51
   1   7  -2    0.75    0.65
  -1  -7  -2   -0.57    1.29
   1  -7   2    0.41    0.93
  -1   7   2    1.50    1.90
   1  -7   2   -1.46    1.96
  -1  -7  -1    7.34    1.99
  -1  -7  -1    5.86    2.01
   1  -7   1    8.72    2.40
   1   7  -1    6.88    1.48
   1  -7   1    7.37    1.79
  -1   7   1    8.31    2.79
   1  -7   1    2.92    1.88
   1  -7   0   94.07    5.45
   1  -7   0   97.94    7.02
   1   7   0   88.84    4.92
  -1  -7   0   90.46    7.00
  -1   7   0  103.80    8.05
  -1  -7   0   92.84    6.54
   1  -7   0   93.98    7.69
   1  -7  -1    8.20    2.47
   1   7   1    7.00    1.43
   1  -7  -1    7.13    1.75
  -1  -7   1    7.79    2.39
  -1   7  -1    8.59    2.75
  -1  -7   1    7.72    1.81
   1  -7  -1    2.99    1.68
   1  -7  -2   -1.33    1.95
   1  -7  -2   -0.22    2.02
   1  -7  -2    0.61    0.73
  -1  -7   2    2.36    1.66
  -1   7  -2    1.30    1.49
  -1  -7   2   -0.62    1.48
   1   7   2    0.18    0.81
   1  -7  -3   12.27    3.05
   1  -7  -3   13.32    2.99
   1  -7  -3    8.90    2.57
   1  -7  -3   11.06    1.98
  -1  -7   3   12.27    2.78
  -1   7  -3   12.88    3.13
  -1  -7   3    7.76    1.91
   1  -7  -4   12.94    3.38
   1  -7  -4   10.76    1.81
   1  -7  -4   16.48    3.49
   1  -7  -4   11.02    2.95
  -1  -7   4   12.84    2.86
  -1   7  -4   11.67    3.40
  -1  -7   4   10.22    2.76
  -1  -7   5  200.84   10.33
   1  -7  -5  199.35    7.12
   1  -7  -5  200.12   10.87
   1  -7  -5  217.53   10.80
  -1   7  -5  198.89   11.52
   1  -7  -5  196.77   11.34
  -1  -7   5  196.46    9.94
  -1  -7   6  221.85   11.09
   1  -7  -6  239.03   11.52
   1  -7  -6  234.11   11.81
   1  -7  -6  226.48    7.39
  -1   7  -6  234.36   12.49
   1  -7  -6  226.65   12.30
   1  -7  -7   10.46    3.39
   1  -7  -7    5.33    2.30
  -1   7  -7    3.93    2.43
  -1  -7   7    4.45    2.52
   1  -7  -7    2.53    2.20
   1  -7  -7    4.93    1.06
   1  -7  -8   69.79    3.89
   1  -7  -8   69.74    6.42
   1  -7  -8   66.25    6.58
  -1   7  -8   61.85    6.77
  -1  -7   8   63.24    6.24
   1  -7  -8   56.49    6.34
   1  -7  -9  118.54    4.98
   1  -7  -9  115.64    8.65
   1  -7  -9  127.03    8.60
   1  -7  -9  119.64    9.18
  -1  -7   9  120.96    8.43
  -1   7  -9  107.58    8.91
   1  -7 -10   48.10    3.19
   1  -7 -10   47.39    5.64
   1  -7 -10   43.67    5.52
  -1   7 -10   48.18    6.25
  -1  -7  10   47.79    5.57
   1  -7 -10   48.75    6.20
   1  -7 -11  120.96    4.92
   1  -7 -11  119.46    8.95
   1  -7 -11  122.09    8.64
   1  -7 -11  118.11    9.28
  -1  -7  11  124.62    8.75
  -1   7 -11  119.15    9.57
   1  -7 -12   27.91    2.46
   1  -7 -12   26.38    4.44
   1  -7 -12   28.24    4.52
  -1  -7  12   34.53    5.33
  -1   7 -12   27.90    5.15
   1  -7 -12   26.53    4.86
   1  -7 -13   73.79    4.02
   1  -7 -13   76.01    7.15
   1  -7 -13   83.12    8.55
  -1   7 -13   81.42    8.31
   1  -7 -13   79.95    7.95
  -1  -7  13   82.99    7.92
  -1  -7  14  236.35   12.66
  -1  -7  14  248.94    9.35
   1  -7 -14  250.78   13.71
   1  -7 -14  241.69   12.48
   1  -7 -14  247.87   14.05
  -1   7 -14  260.50   14.73
   1  -7 -14  235.83    7.23
   1  -7 -15   13.32    4.74
  -1  -7  15   11.91    2.79
   1  -7 -15   27.56    6.81
  -1  -7  15   16.24    5.33
   1  -7 -15    8.65    1.86
  -1   7 -15    9.14    4.63
  -1  -7  16  291.08    9.86
   1  -7 -16  269.12   13.64
   1  -7 -16  294.31   15.35
  -1   7 -16  273.45   15.84
   1  -7 -16  270.37    8.20
  -1  -7  16  299.54   14.61
   1  -7 -17   74.19    8.14
   1  -7 -17   67.16    4.38
  -1  -7  17   71.76    7.53
  -1   7 -17   81.02    9.03
  -1  -7  17   67.28    4.75
   1  -7 -17   76.62    7.59
   1  -7 -18    9.31    3.74
  -1  -7  18    6.11    1.73
   1  -7 -18   14.16    4.41
  -1  -7  18   26.99    6.35
   1  -7 -18    8.13    2.02
  -1   7 -18    8.86    4.51
  -1  -7  19  208.75    7.93
   1  -7 -19  215.86   12.67
   1  -7 -19  221.44   13.99
  -1   7 -19  203.18   14.28
  -1  -7  19  197.64   12.62
   1  -7 -19  184.36    7.20
  -1   7 -20    6.77    4.11
  -1  -7  20   12.11    4.81
   1  -7 -20    4.60    2.99
   1  -7 -20   11.88    4.32
  -1   7 -21   18.10    4.80
  -1  -7  21   19.89    4.82
   1  -7 -21   24.28    4.72
   1  -7 -21   27.52    5.55
  -1   7 -22   23.60    5.49
  -1  -7  22   25.76    5.13
   1  -7 -22   26.74    4.91
   1  -7 -22   23.25    5.19
  -1   7 -23   12.66    4.62
  -1  -7  23   17.94    5.04
   1  -7 -23   12.22    4.18
   1  -7 -23   12.51    4.57
  -1   7 -24   88.93   10.45
  -1  -7  24   88.25    9.60
   1  -7 -24   86.77    8.53
   1  -7 -24   87.75    9.64
  -1   7 -25   17.32    5.30
  -1  -7  25   22.75    5.50
   1  -7 -25   19.29    4.68
   1  -7 -25   16.29    5.02
  -1   7 -26   28.01    6.69
   1  -7 -26   19.77    5.29
  -1  -7  26   13.51    4.42
  -1   7 -27    7.32    4.08
   1  -7 -27    9.64    4.17
  -1  -7  27    7.11    4.00
  -1   7 -28   -4.61    4.31
   1  -7 -28    8.01    3.75
  -1  -7  28    8.52    3.78
  -1   7 -29    8.44    4.66
   1  -7 -29    6.66    3.37
  -1  -7  29   10.51    4.66
  -1   7 -30   18.51    6.17
   1  -7 -30   33.12    6.90
  -1  -7  30   29.86    6.30
  -1   7 -31    2.12    3.61
   1  -7 -31    5.98    3.89
  -1  -7  31    4.00    3.91
  -1   7 -32    5.88    4.29
  -1  -7  32    1.20    3.02
   1  -7 -32    2.33    3.87
  -1  -7  33    9.65    4.44
  -1   7 -33   -2.59    2.57
   1  -7 -33    3.22    4.39
  -1   7 -34    8.55    4.15
  -1   7 -35    3.66    3.55
   1   8 -33   -0.80    1.41
  -1  -8 -33    2.45    2.32
   1   8 -32    8.25    4.70
   1  -8  32    8.79    4.85
  -1  -8 -32    1.77    3.10
   1   8 -31   46.55    8.32
   1  -8  31   38.63    7.25
  -1  -8 -31   47.49    8.00
   1   8 -30   15.79    5.45
   1  -8  30   16.03    5.22
  -1  -8 -30   14.45    5.10
   1  -8  29    5.45    3.44
  -1  -8 -29    5.37    3.21
   1   8 -29   -3.72    3.41
  -1  -8 -29    6.57    3.36
   1  -8  28   15.04    4.30
  -1  -8 -28   16.85    4.88
   1   8 -28   14.75    4.63
  -1  -8 -28   12.91    4.11
   1  -8  27    9.90    3.86
  -1  -8 -27    8.08    3.80
   1   8 -27    8.52    4.37
  -1  -8 -27    9.97    3.19
   1  -8  26   14.10    4.19
  -1  -8 -26   10.60    4.10
   1   8 -26   10.48    3.78
  -1  -8 -26   12.58    3.97
   1  -8  25   16.04    4.37
  -1  -8 -25   18.20    4.64
   1   8 -25   20.76    5.35
  -1  -8 -25   17.10    4.62
  -1  -8 -24   14.20    3.87
  -1  -8 -24   12.77    3.66
  -1  -8 -24   16.79    4.17
   1   8 -24   20.91    4.79
   1  -8  24    9.48    3.61
  -1  -8 -23    3.02    2.52
  -1  -8 -23    7.29    2.74
  -1  -8 -23    1.13    2.43
   1   8 -23    6.84    3.69
   1  -8  23    3.87    2.44
  -1  -8 -22    4.40    2.33
  -1  -8 -22    7.99    2.81
  -1  -8 -22    9.94    3.11
   1   8 -22    6.06    3.19
   1  -8  22    9.44    3.57
  -1   8  21    3.20    2.21
  -1  -8 -21    0.38    2.91
  -1  -8 -21    0.17    2.35
  -1  -8 -21    3.65    1.94
   1   8 -21    2.93    3.16
   1  -8  21    3.12    3.11
  -1   8  20   26.76    4.18
  -1  -8 -20   28.19    5.16
  -1  -8 -20   19.98    4.29
  -1  -8 -20   25.57    4.19
   1   8 -20   28.27    5.39
   1  -8  20   29.63    5.13
  -1   8  19    1.98    1.81
  -1  -8 -19    2.35    2.45
  -1  -8 -19    0.72    2.21
  -1  -8 -19    2.68    1.94
   1   8 -19   -2.87    3.79
   1  -8  19    3.40    2.56
  -1   8  18   14.01    3.18
  -1  -8 -18   12.71    3.88
  -1  -8 -18   14.55    3.92
  -1  -8 -18   15.05    3.40
   1   8 -18   11.91    3.82
   1  -8  18   17.89    4.36
  -1  -8 -17  105.02    8.79
  -1  -8 -17   86.77    8.17
  -1  -8 -17   92.56    7.59
  -1   8  17  102.59    7.32
   1   8 -17   99.33    9.78
   1  -8  17   94.84    8.57
  -1  -8 -16  214.35   11.47
  -1  -8 -16  223.07   12.39
  -1  -8 -16  224.94   12.69
  -1   8  16  210.61   10.25
   1  -8  16  221.81   12.41
   1   8 -16  221.54   14.10
  -1  -8 -15   33.55    5.91
  -1  -8 -15   34.55    5.80
  -1   8  15   27.19    4.15
  -1  -8 -15   25.59    4.39
   1  -8  15   32.56    5.17
   1   8 -15   35.03    6.27
   1  -8  14  209.00    9.87
  -1  -8 -14  218.12   12.05
  -1  -8 -14  218.57   11.92
   1   8 -14  219.53   13.93
  -1   8  14  233.04   10.35
  -1  -8 -14  213.32   11.21
   1  -8  14  220.38   11.90
   1  -8  13  139.89    8.37
  -1  -8 -13  161.60   10.41
  -1  -8 -13  141.07    9.55
   1   8 -13  148.75   11.36
   1  -8  13  137.91    9.35
  -1   8  13  135.50    7.83
  -1  -8 -13  137.68    9.02
  -1  -8 -12  130.12    9.34
  -1  -8 -12  130.08    8.84
   1   8 -12  129.86   10.33
   1  -8  12  135.85    9.02
  -1   8  12  129.31    7.64
  -1  -8 -12  131.09    8.76
   1  -8  12  127.38    7.97
  -1   8  11  160.42    8.22
  -1  -8 -11  158.32    9.63
  -1  -8 -11  181.43   10.72
   1  -8  11  164.55    9.08
  -1  -8 -11  158.00    9.77
   1   8 -11  146.87   10.87
   1  -8  11  152.03    9.25
   1  -8  10  211.10   10.66
  -1  -8 -10  208.11   11.32
  -1  -8 -10  206.14   10.58
   1  -8  10  205.53   10.17
  -1  -8 -10  188.43   10.49
  -1  -8 -10  210.19   11.40
  -1   8  10  207.99    9.24
   1   8 -10  208.83   12.66
  -1  -8  -9   40.05    5.24
   1  -8   9   40.22    4.96
   1  -8   9   42.77    4.89
  -1  -8  -9   51.39    6.04
  -1  -8  -9   42.38    4.81
  -1   8   9   44.61    4.42
  -1  -8  -9   38.12    4.96
   1   8  -9   43.19    5.87
  -1  -8  -8   79.81    6.85
   1  -8   8   93.89    6.97
  -1  -8  -8   86.08    7.18
  -1  -8  -8   96.68    7.67
   1  -8   8   91.99    7.12
  -1  -8  -8   89.84    6.89
   1  -8   8   86.55    8.51
  -1   8   8   83.74    5.89
   1   8  -8   88.57    8.23
   1  -8   7  235.94   10.69
  -1  -8  -7  242.12   10.78
  -1  -8  -7  269.00   12.42
   1  -8   7  245.39   11.32
  -1  -8  -7  245.29   12.00
   1  -8   7  239.88   13.62
  -1  -8  -7  234.56   11.61
  -1   8   7  241.62    9.74
   1   8  -7  256.17   13.67
   1   8  -6    9.89    3.75
  -1  -8  -6    6.37    2.75
  -1  -8  -6    9.02    2.98
  -1  -8  -6   21.10    4.74
   1  -8   6   14.06    3.54
  -1  -8  -6    5.74    2.24
   1  -8   6   13.29    4.24
  -1   8   6    7.71    2.24
   1  -8   6   12.54    3.17
  -1  -8  -5  228.07   11.27
  -1  -8  -5  222.10    9.93
   1  -8   5  235.66   11.19
  -1  -8  -5  232.91   11.67
  -1   8   5  222.58    9.26
   1  -8   5  212.29   12.51
  -1  -8  -5  229.31   11.14
   1  -8   5  215.39    9.83
   1   8  -5  219.40   12.63
  -1  -8  -4   97.07    7.43
  -1  -8  -4   86.03    6.11
   1  -8   4   95.00    7.39
  -1  -8  -4   84.38    7.22
  -1  -8  -4   85.95    6.86
   1  -8   4   86.79    8.02
   1  -8   4   93.22    6.33
  -1   8   4   76.88    5.46
   1   8  -4   95.82    8.37
  -1   8   4   89.32    7.94
   1   8  -3   22.67    4.35
  -1   8   3   23.76    4.45
  -1  -8  -3   28.36    4.38
   1  -8   3   26.53    4.07
  -1  -8  -3   20.40    3.39
   1  -8   3   20.93    4.09
  -1  -8  -3   20.60    3.83
  -1   8   3   21.12    2.84
   1  -8   3   24.81    3.28
  -1  -8  -2   78.59    6.63
   1  -8   2   78.01    6.60
   1  -8   2   73.23    7.28
  -1  -8  -2   66.23    6.25
   1  -8   2   72.92    5.53
  -1   8   2   74.26    7.20
   1   8  -2   91.05    8.07
  -1  -8  -2   64.73    5.99
  -1  -8  -1  102.99    7.57
   1  -8   1  100.30    8.46
  -1  -8  -1  102.32    7.94
   1  -8   1  104.33    6.37
  -1   8   1  111.45    8.90
  -1  -8  -1  114.53    7.78
   1  -8   1  100.23    7.57
  -1  -8   0   -1.26    2.15
   1  -8   0    1.74    1.67
   1  -8   0   -0.08    2.06
  -1  -8   0    4.19    2.03
  -1   8   0    3.33    2.12
   1  -8   0    2.06    1.22
  -1  -8   1  101.68    7.40
   1  -8  -1  100.13    8.54
  -1  -8   1  108.79    8.19
   1  -8  -1  111.60    8.03
  -1   8  -1  111.26    8.95
   1  -8  -1  107.53    6.35
  -1  -8   2   75.90    6.89
  -1  -8   2   70.38    6.32
   1  -8  -2   69.74    4.99
   1  -8  -2   71.31    6.68
  -1   8  -2   77.37    7.78
   1  -8  -2   71.66    7.14
   1  -8  -3   28.17    3.22
  -1  -8   3   28.17    4.49
   1  -8  -3   25.37    4.20
  -1  -8   3   20.87    3.67
  -1   8  -3   24.11    4.61
   1  -8  -3   23.94    4.24
  -1  -8   4   89.39    7.51
   1  -8  -4   94.22    7.74
   1  -8  -4   88.82    7.77
   1  -8  -4   83.44    5.32
   1  -8  -4   90.92    8.10
  -1  -8   4   81.93    6.90
  -1   8  -4   90.15    8.77
   1  -8  -5  213.54   11.98
   1  -8  -5  222.55   11.74
   1  -8  -5  231.97   12.97
  -1  -8   5  217.70   11.26
   1  -8  -5  213.51    8.25
  -1  -8   5  215.85   11.49
  -1   8  -5  221.93   13.07
   1  -8  -6   12.49    4.09
   1  -8  -6    6.58    1.55
   1  -8  -6   15.56    4.21
   1  -8  -6   14.16    3.67
  -1  -8   6    9.79    3.20
  -1  -8   6   13.44    3.55
  -1   8  -6   11.01    4.11
  -1  -8   7  264.01   11.10
   1  -8  -7  253.34   13.26
   1  -8  -7  247.76   12.60
  -1  -8   7  243.66   12.18
   1  -8  -7  251.25   13.65
   1  -8  -7  246.99    8.37
  -1   8  -7  250.70   13.94
  -1  -8   7  254.65   12.61
  -1   8  -8   90.92    9.05
  -1  -8   8   97.15    6.89
   1  -8  -8   93.52    7.87
   1  -8  -8   77.08    7.58
   1  -8  -8   80.39    4.74
   1  -8  -8   82.06    8.04
  -1  -8   8   83.25    7.70
  -1  -8   9   32.80    4.94
  -1  -8   9   48.76    4.96
   1  -8  -9   52.41    6.12
   1  -8  -9   32.88    5.23
  -1   8  -9   45.62    6.72
   1  -8  -9   33.56    5.34
   1  -8  -9   37.71    3.18
  -1   8 -10  232.88   13.91
   1  -8 -10  200.35   12.25
   1  -8 -10  205.11   11.91
  -1  -8  10  203.69    9.58
   1  -8 -10  206.39   12.74
   1  -8 -10  212.25    7.15
  -1  -8  10  208.70   11.97
  -1   8 -11  160.60   11.86
   1  -8 -11  164.85   11.68
  -1  -8  11  170.16    8.81
   1  -8 -11  161.47   11.22
   1  -8 -11  168.60   11.00
  -1  -8  11  157.86   10.63
   1  -8 -11  160.93    6.08
   1  -8 -12  131.29    5.44
  -1  -8  12  139.17    7.99
   1  -8 -12  136.01   10.50
   1  -8 -12  138.67   10.08
   1  -8 -12  147.10   11.22
  -1   8 -12  136.70   11.24
  -1  -8  12  137.32   10.34
   1  -8 -13  147.23   10.94
   1  -8 -13  138.86   10.36
  -1  -8  13  154.30    8.21
   1  -8 -13  160.85   11.94
  -1   8 -13  157.52   12.23
   1  -8 -13  143.49    5.69
  -1  -8  13  140.35   10.18
  -1  -8  14  225.88    9.78
   1  -8 -14  224.19   12.98
   1  -8 -14  219.83   13.47
  -1   8 -14  222.54   14.45
   1  -8 -14  242.06   14.54
  -1  -8  14  222.16   13.10
   1  -8 -15   30.77    5.99
  -1   8 -15   31.45    6.89
   1  -8 -15   39.20    7.27
  -1  -8  15   32.19    4.06
   1  -8 -15   33.29    5.98
  -1  -8  15   43.79    7.21
  -1   8 -16  245.70   15.65
  -1  -8  16  202.47   12.69
   1  -8 -16  214.57   13.66
  -1  -8  16  218.31    9.44
   1  -8 -16  220.80   13.11
   1  -8 -17  106.40    9.31
  -1  -8  17   93.64    6.18
  -1   8 -17   87.42    9.67
  -1  -8  17  106.00    9.39
   1  -8 -17   92.42    9.60
  -1  -8  18   12.80    2.48
   1  -8 -18   15.97    4.17
  -1   8 -18   11.08    4.77
  -1  -8  18   16.03    4.57
   1  -8 -18   19.04    5.18
   1  -8 -19    0.36    2.71
  -1   8 -19    6.78    4.32
  -1  -8  19    1.51    3.13
   1  -8 -19    6.57    3.69
   1  -8 -20   23.87    4.95
  -1   8 -20   36.58    7.09
  -1  -8  20   31.99    5.50
   1  -8 -20   26.40    5.36
   1  -8 -21    2.47    2.79
  -1   8 -21    0.13    2.37
  -1  -8  21    1.92    2.74
   1  -8 -21    3.12    3.00
   1  -8 -22   10.77    3.73
  -1   8 -22    2.62    2.48
  -1  -8  22   15.13    4.81
   1  -8 -22    5.90    3.31
   1  -8 -23    1.39    2.14
  -1   8 -23    7.97    3.95
  -1  -8  23    8.90    4.02
   1  -8 -23   10.42    4.41
   1  -8 -24   10.24    3.55
  -1   8 -24   15.89    5.13
  -1  -8  24   22.09    5.36
   1  -8 -24   16.15    4.47
   1  -8 -25   18.88    4.89
  -1   8 -25   22.31    6.10
  -1  -8  25   24.58    6.04
   1  -8 -25   14.18    4.97
   1  -8 -26   12.29    3.66
  -1   8 -26   17.57    5.67
  -1  -8  26   20.99    5.60
   1  -8 -26   11.23    4.56
  -1   8 -27    9.51    4.34
  -1  -8  27   27.80    6.42
   1  -8 -27   19.84    5.62
  -1   8 -28   16.48    5.39
  -1  -8  28   17.52    5.63
   1  -8 -28   21.15    6.02
  -1   8 -29    4.74    3.60
  -1  -8  29   10.94    5.11
   1  -8 -29    8.36    4.42
  -1   8 -30   17.00    5.48
  -1  -8  30   18.84    5.84
   1  -8 -30   18.95    6.00
  -1   8 -31   41.40    8.41
  -1  -8  31   50.43    8.58
   1  -8 -31   48.79    8.95
  -1   8 -32    2.49    2.99
  -1  -8  32    5.16    4.48
   1  -8 -32    2.79    4.01
  -1   8 -33   -1.10    2.81
   1   9 -32    8.87    3.79
  -1  -9 -32    2.32    2.34
   1   9 -31    2.45    3.06
  -1  -9 -31    0.15    2.39
   1   9 -30   -1.59    3.28
  -1  -9 -30    5.32    3.41
  -1  -9 -29    5.49    3.17
   1   9 -29    4.19    3.94
   1  -9  29   -2.37    2.88
  -1  -9 -29    1.94    3.05
  -1  -9 -28    2.36    2.70
   1   9 -28    2.56    2.92
   1  -9  28    2.04    3.07
  -1  -9 -28    0.40    2.44
  -1  -9 -27   -0.44    3.44
   1   9 -27    4.40    2.22
   1  -9  27   -1.47    3.49
  -1  -9 -27   -2.32    2.71
  -1  -9 -26   -1.18    2.05
   1   9 -26    1.71    2.23
   1  -9  26   -1.54    3.43
  -1  -9 -26    0.25    2.34
  -1  -9 -25   20.67    5.01
   1   9 -25    8.77    4.03
   1  -9  25   10.87    4.03
  -1  -9 -25    7.72    3.41
  -1  -9 -24   11.00    4.17
   1   9 -24    4.33    3.56
   1  -9  24    5.65    3.14
  -1  -9 -24    4.84    2.55
  -1  -9 -23    9.60    3.30
   1   9 -23   10.02    4.27
   1  -9  23    5.77    3.21
  -1  -9 -23    8.41    3.85
  -1  -9 -22    2.73    2.32
   1   9 -22    6.29    3.71
   1  -9  22    4.32    2.98
  -1  -9 -22    7.63    3.04
   1  -9  21    4.37    2.72
  -1  -9 -21   -2.56    3.53
   1   9 -21    3.86    3.83
  -1   9  21    1.47    2.15
  -1  -9 -21    5.67    3.13
   1  -9  20   25.99    4.96
  -1  -9 -20   34.14    5.98
  -1  -9 -20   25.90    5.05
   1   9 -20   26.26    5.45
  -1   9  20   26.58    4.21
   1  -9  19   15.26    4.15
  -1  -9 -19   19.93    4.85
  -1  -9 -19   17.89    4.12
  -1  -9 -19   18.00    3.50
   1   9 -19   13.73    4.16
  -1   9  19   21.83    3.78
   1  -9  18   14.15    3.82
  -1  -9 -18   16.77    4.13
  -1  -9 -18    8.41    3.21
  -1  -9 -18   10.78    3.03
   1   9 -18   10.76    3.43
  -1   9  18   11.26    2.79
   1  -9  17    2.05    3.04
  -1  -9 -17    3.15    2.87
  -1  -9 -17    2.09    2.27
  -1  -9 -17   -0.35    1.87
   1   9 -17    2.82    2.88
  -1   9  17    1.88    1.87
   1  -9  16   45.56    6.05
  -1  -9 -16   48.82    6.32
  -1  -9 -16   51.43    6.56
  -1  -9 -16   52.51    5.97
   1   9 -16   45.08    6.95
  -1   9  16   42.39    4.74
   1  -9  15    7.41    3.22
  -1  -9 -15    8.08    3.24
  -1  -9 -15    7.97    3.24
  -1  -9 -15    6.87    2.57
   1   9 -15    9.13    3.87
  -1   9  15    7.65    2.28
   1  -9  14   57.24    5.86
  -1  -9 -14   60.29    7.04
  -1  -9 -14   62.27    6.79
  -1   9  14   58.41    5.43
  -1  -9 -14   52.55    5.97
   1  -9  14   53.86    6.31
   1   9 -14   51.16    7.34
   1  -9  13   17.56    3.65
  -1  -9 -13   21.70    5.13
  -1  -9 -13   16.02    3.90
  -1  -9 -13   14.73    3.84
   1   9 -13   20.51    5.33
   1  -9  13   25.79    4.93
  -1   9  13   17.34    3.40
   1   9 -12  215.67   14.21
  -1  -9 -12  226.67   12.78
  -1  -9 -12  217.08   12.05
   1  -9  12  219.17   12.01
   1  -9  12  208.82   11.02
  -1   9  12  203.28    9.64
  -1  -9 -12  202.40   11.34
  -1   9  11  129.10    7.49
  -1  -9 -11  129.76    9.75
  -1  -9 -11  118.70    8.74
  -1  -9 -11  135.14    9.94
  -1  -9 -11  123.70    8.96
   1  -9  11  129.47    8.80
   1   9 -11  119.57   10.38
   1  -9  11  113.81    8.58
  -1  -9 -10   32.18    5.10
   1  -9  10   37.41    4.99
   1  -9  10   36.67    4.79
  -1  -9 -10   38.30    5.76
  -1  -9 -10   35.87    4.94
  -1  -9 -10   24.32    3.87
   1  -9  10   37.40    6.54
  -1   9  10   34.17    4.04
   1   9 -10   29.53    5.79
  -1  -9  -9  116.88    9.16
  -1  -9  -9  106.72    7.99
   1  -9   9  119.52    8.50
  -1  -9  -9  111.40    8.57
  -1  -9  -9  108.68    8.56
   1  -9   9  129.30   10.76
   1   9  -9  108.06    9.80
   1  -9   9  103.07    7.95
  -1   9   9  111.26    6.91
   1  -9   8   85.55    7.08
  -1  -9  -8   78.66    7.32
   1  -9   8   86.89    7.31
  -1  -9  -8   91.27    8.30
  -1  -9  -8   81.89    6.96
  -1  -9  -8   75.35    7.21
   1  -9   8   81.15    9.29
  -1   9   8   80.54    5.91
   1   9  -8   85.04    8.53
   1   9  -7   28.31    5.71
  -1  -9  -7   25.36    4.55
  -1  -9  -7   25.77    4.46
   1  -9   7   31.50    4.93
  -1  -9  -7   40.05    5.79
  -1  -9  -7   30.76    4.36
   1  -9   7   31.80    5.94
  -1   9   7   27.72    3.67
   1  -9   7   29.61    4.37
  -1  -9  -6  172.77   10.76
  -1  -9  -6  161.98    9.27
   1  -9   6  160.43   10.14
  -1  -9  -6  166.99   10.45
  -1   9   6  150.67    7.88
  -1  -9  -6  158.91   10.32
   1  -9   6  156.05   11.67
   1  -9   6  152.83    9.11
  -1   9   6  172.38   12.58
   1   9  -6  166.31   11.85
  -1  -9  -5  230.55   12.31
  -1  -9  -5  240.03   11.08
   1  -9   5  244.74   12.28
  -1  -9  -5  236.32   12.55
   1  -9   5  213.58   13.50
  -1  -9  -5  218.12   11.72
   1  -9   5  221.50   10.78
  -1   9   5  220.57    9.46
   1   9  -5  211.33   13.19
  -1   9   5  247.12   14.08
  -1   9   4   15.74    4.49
   1   9  -4    8.43    3.63
   1  -9   4   14.26    3.97
  -1  -9  -4   15.66    4.15
  -1  -9  -4    5.57    1.96
   1  -9   4    4.77    3.47
  -1  -9  -4    7.99    2.44
  -1   9   4    6.45    2.00
   1  -9   4    7.02    2.37
  -1   9   3   30.71    5.32
   1   9  -3   23.79    4.56
   1  -9   3   29.03    4.49
  -1  -9  -3   28.43    4.60
  -1  -9  -3   22.33    3.75
   1  -9   3   21.72    4.72
  -1  -9  -3   26.58    4.27
  -1   9   3   22.01    2.78
   1  -9   3   23.92    3.34
  -1   9   2    2.21    2.74
   1   9  -2    0.53    2.74
   1  -9   2    1.90    1.95
  -1  -9  -2    0.66    2.18
  -1  -9  -2    2.13    1.68
   1  -9   2   -0.45    2.63
  -1  -9  -2    1.32    1.60
  -1   9   2   -1.58    1.80
   1  -9   2   -1.41    1.81
  -1  -9  -1   59.95    6.15
   1  -9   1   65.33    6.50
  -1  -9  -1   61.86    6.25
   1  -9   1   60.13    6.81
  -1   9   1   65.11    7.32
   1   9  -1   66.03    7.41
  -1  -9  -1   60.63    6.46
   1  -9   1   65.22    5.59
  -1  -9   0    1.12    1.81
  -1  -9   0    0.89    2.19
   1  -9   0    0.70    1.26
   1  -9   0    1.43    2.05
  -1  -9   0    2.65    2.22
   1  -9   0   -1.72    2.39
   1   9   0    2.72    2.54
  -1   9   0    4.93    4.54
   1  -9  -1   61.10    7.15
  -1  -9   1   55.56    6.17
   1  -9  -1   64.58    5.39
   1  -9  -1   69.60    6.81
  -1  -9   1   64.95    6.31
  -1  -9   1   61.75    6.28
  -1   9  -1   70.61    7.80
   1  -9  -2   -0.82    1.92
   1  -9  -2    2.94    2.28
  -1  -9   2    2.21    1.86
  -1  -9   2   -1.27    1.90
  -1   9  -2    5.14    3.61
  -1  -9   2    5.28    2.44
   1  -9  -2    0.80    1.28
   1  -9  -3   27.35    5.05
   1  -9  -3   24.45    4.34
  -1  -9   3   29.49    4.27
  -1  -9   3   29.87    4.73
  -1   9  -3   30.39    5.22
  -1  -9   3   26.39    4.57
   1  -9  -3   26.76    3.37
   1  -9  -4   10.09    3.72
  -1  -9   4   12.42    3.74
   1  -9  -4    7.77    2.02
   1  -9  -4    8.92    3.53
  -1  -9   4   10.04    3.17
  -1   9  -4   16.56    5.41
  -1  -9   4   10.31    3.20
  -1  -9   5  230.84   12.68
   1  -9  -5  223.85    9.17
  -1  -9   5  236.92   11.58
   1  -9  -5  223.27   13.04
   1  -9  -5  241.82   12.98
  -1   9  -5  236.54   14.24
  -1  -9   5  224.39   12.38
   1  -9  -5  221.53   13.65
  -1  -9   6  154.03   10.50
  -1  -9   6  170.22    9.81
   1  -9  -6  171.22   11.43
   1  -9  -6  164.69   11.05
   1  -9  -6  152.06    7.34
  -1   9  -6  161.79   12.40
  -1  -9   6  151.96   10.14
   1  -9  -6  156.76   11.83
  -1  -9   7   30.28    5.12
   1  -9  -7   25.96    3.12
   1  -9  -7   37.97    5.88
  -1  -9   7   32.26    4.87
   1  -9  -7   23.81    4.59
  -1   9  -7   29.56    6.60
   1  -9  -7   27.35    5.12
  -1  -9   7   24.59    4.75
   1  -9  -8   79.46    5.02
  -1  -9   8   93.72    7.32
   1  -9  -8   90.87    8.50
   1  -9  -8   80.48    8.12
   1  -9  -8   85.63    8.60
  -1  -9   8   79.69    7.66
  -1  -9   8   78.58    7.70
  -1   9  -8   85.62    9.10
   1  -9  -9   96.38    5.22
  -1  -9   9  110.33    7.78
   1  -9  -9  108.02    9.07
   1  -9  -9  100.63    9.28
  -1   9  -9  119.15   11.15
  -1  -9   9  100.06    8.76
   1  -9  -9  104.80    9.63
  -1  -9   9  108.56    9.05
   1  -9 -10   33.57    5.72
  -1  -9  10   36.09    4.85
   1  -9 -10   29.44    5.36
  -1   9 -10   35.32    6.21
   1  -9 -10   37.90    6.15
  -1  -9  10   29.14    5.10
  -1   9 -11  130.77   11.67
   1  -9 -11  129.88   10.67
  -1  -9  11  128.65    8.42
   1  -9 -11  134.87   10.48
  -1  -9  11  119.96    9.62
   1  -9 -11  120.35   10.56
  -1  -9  12  225.06   10.85
   1  -9 -12  206.90   13.42
   1  -9 -12  219.02   13.35
   1  -9 -12  224.06   14.19
  -1  -9  12  208.77   12.97
  -1   9 -12  241.23   15.50
  -1  -9  13   18.81    5.38
  -1  -9  13   17.68    3.71
   1  -9 -13   22.50    5.12
  -1   9 -13   17.56    5.90
   1  -9 -13   28.24    6.28
   1  -9 -13   20.16    6.14
  -1  -9  14   57.04    7.12
  -1  -9  14   58.15    5.58
   1  -9 -14   67.19    7.57
  -1   9 -14   58.97    8.37
   1  -9 -14   60.60    7.86
   1  -9 -14   57.40    7.23
  -1  -9  15   11.41    4.15
  -1  -9  15    7.99    2.31
   1  -9 -15    7.88    3.39
  -1   9 -15   10.21    4.72
   1  -9 -15    7.40    3.99
   1  -9 -15    4.48    2.97
  -1  -9  16   48.82    4.98
   1  -9 -16   47.77    6.83
  -1  -9  16   45.90    6.38
  -1   9 -16   52.34    7.66
   1  -9 -16   43.98    6.60
  -1  -9  17    2.46    1.68
   1  -9 -17    3.98    3.41
  -1  -9  17    3.95    3.42
  -1   9 -17   -0.25    3.09
   1  -9 -17    8.68    4.30
   1  -9 -18   14.33    4.50
  -1  -9  18   12.72    4.10
  -1   9 -18    5.45    2.99
   1  -9 -18   16.29    5.22
   1  -9 -19   15.72    4.81
  -1  -9  19   17.01    4.36
  -1   9 -19   17.46    5.44
   1  -9 -19   18.06    4.79
   1  -9 -20   25.12    5.30
  -1  -9  20   24.10    5.43
  -1   9 -20   32.43    6.49
   1  -9 -20   27.19    5.83
   1  -9 -21    0.42    2.77
  -1  -9  21    3.42    2.59
  -1   9 -21   -2.49    4.11
   1  -9 -21    3.72    3.25
   1  -9 -22    3.79    2.79
  -1  -9  22    7.45    3.97
  -1   9 -22    5.26    3.50
   1  -9 -22    2.73    2.50
   1  -9 -23    5.43    3.50
  -1  -9  23    7.24    3.55
  -1   9 -23    9.07    4.26
   1  -9 -23   11.75    4.09
   1  -9 -24    4.62    2.48
  -1  -9  24    4.58    2.66
  -1   9 -24    0.60    2.10
   1  -9 -24    9.65    4.15
   1  -9 -25    7.38    3.02
  -1  -9  25    9.72    4.68
  -1   9 -25   12.86    4.74
   1  -9 -25   13.95    4.96
   1  -9 -26    0.59    3.29
  -1  -9  26   -2.81    3.24
  -1   9 -26   -0.32    3.14
   1  -9 -26    6.63    4.20
  -1  -9  27    4.22    3.23
  -1   9 -27    1.64    2.93
   1  -9 -27   10.66    4.23
  -1  -9  28    0.82    2.58
  -1   9 -28   -0.68    3.50
   1  -9 -28   -0.91    3.16
  -1  -9  29    3.80    2.64
  -1   9 -29    0.17    4.51
   1  -9 -29   -0.31    2.89
  -1  -9  30    4.79    2.94
  -1   9 -30    8.77    4.99
   1  -9 -30    5.49    3.66
   1  -9 -31    3.68    3.38
  -1 -10 -31    9.65    4.70
   1  10 -30    8.59    4.46
  -1 -10 -30    3.66    3.19
   1  10 -29    4.85    3.84
  -1 -10 -29   -1.27    2.61
  -1 -10 -29    3.53    3.08
  -1 -10 -28    3.23    2.85
   1 -10  28    0.41    2.18
   1  10 -28    7.34    4.04
  -1 -10 -28    7.09    4.01
  -1 -10 -27    1.09    3.27
   1 -10  27   -1.45    2.67
   1  10 -27    3.66    2.49
  -1 -10 -27    6.42    4.47
  -1 -10 -26    1.43    3.16
   1 -10  26    3.06    2.75
   1  10 -26    4.04    3.69
  -1 -10 -26    6.33    3.60
  -1 -10 -25   -0.93    2.02
   1 -10  25   -1.36    2.60
  -1 -10 -25   -0.63    1.86
  -1 -10 -24   29.42    6.15
   1 -10  24   22.97    5.38
   1  10 -24   19.68    5.61
  -1 -10 -24   25.05    5.51
  -1 -10 -23   15.91    4.71
   1 -10  23   18.05    4.99
   1  10 -23   15.73    4.90
  -1 -10 -23   13.79    4.51
  -1 -10 -22   18.49    4.59
   1 -10  22   18.86    4.87
   1  10 -22   16.77    5.07
  -1 -10 -22   19.06    4.95
  -1 -10 -21   -1.82    3.03
   1 -10  21    2.91    2.95
   1  10 -21    9.20    4.12
  -1 -10 -21    2.63    2.87
  -1 -10 -20   12.29    4.23
   1 -10  20   11.95    4.35
   1  10 -20    7.52    3.19
  -1 -10 -20   12.83    3.91
  -1 -10 -19    0.72    2.49
   1 -10  19    4.61    3.03
   1  10 -19   -1.71    3.62
  -1 -10 -19    2.26    1.80
  -1 -10 -18   -0.40    3.37
   1 -10  18    3.51    2.63
   1  10 -18   -0.13    3.38
  -1 -10 -18    5.33    2.85
  -1 -10 -17    5.31    2.65
   1 -10  17   13.62    3.93
   1  10 -17    6.67    3.35
  -1 -10 -17   10.04    3.76
  -1 -10 -16   42.54    6.70
   1 -10  16   49.32    6.77
   1  10 -16   48.87    7.67
  -1 -10 -16   61.42    7.32
  -1 -10 -15   59.16    7.49
  -1 -10 -15   59.87    7.22
   1 -10  15   55.86    6.97
   1  10 -15   62.59    8.31
   1 -10  14    6.76    2.78
  -1 -10 -14    7.99    3.53
   1 -10  14   11.78    3.47
  -1 -10 -14    4.51    2.32
  -1 -10 -14    3.55    2.17
   1  10 -14    8.75    3.53
  -1 -10 -13   11.92    3.99
   1 -10  13   11.50    3.17
  -1 -10 -13    9.14    2.99
   1 -10  13   11.51    3.65
  -1 -10 -13   11.56    3.03
   1  10 -13   15.11    4.76
   1 -10  12   64.25    6.65
  -1 -10 -12   67.07    7.82
  -1 -10 -12   63.80    6.91
   1 -10  12   73.14    7.43
  -1 -10 -12   71.13    7.10
   1  10 -12   77.17    9.19
   1 -10  12   72.40    9.05
   1 -10  11    9.63    5.08
  -1 -10 -11    2.61    1.57
   1 -10  11    7.89    3.06
   1 -10  11    9.18    3.18
  -1 -10 -11   13.34    4.41
  -1 -10 -11    5.01    2.61
   1  10 -11    5.71    3.30
  -1 -10 -11    5.02    2.77
   1 -10  10   24.45    5.25
  -1 -10 -10   16.00    3.94
   1 -10  10   28.06    4.73
   1 -10  10   23.03    4.08
  -1 -10 -10   28.95    5.08
  -1 -10 -10   12.58    3.27
   1  10 -10   16.83    4.48
  -1 -10 -10   27.02    4.84
   1 -10   9   25.16    5.51
  -1 -10  -9   29.05    4.64
   1 -10   9   24.26    4.40
  -1 -10  -9   28.09    5.29
  -1 -10  -9   24.83    4.26
  -1 -10  -9   23.75    4.47
   1  10  -9   27.29    5.49
   1 -10   9   24.93    4.29
  -1 -10  -8   14.92    3.62
  -1 -10  -8   13.45    3.92
   1 -10   8   10.22    3.03
  -1 -10  -8   13.22    3.12
  -1 -10  -8   14.46    3.83
   1 -10   8   13.42    3.20
   1  10  -8   12.95    4.11
   1 -10   8   10.27    3.65
  -1 -10  -7   11.65    3.12
   1 -10   7   16.60    3.44
  -1 -10  -7   17.22    4.13
  -1 -10  -7   15.01    3.53
   1 -10   7   15.72    3.37
   1 -10   7   13.02    4.20
   1  10  -7    8.74    3.97
  -1  10   7    9.90    3.80
  -1 -10  -7    9.90    3.24
  -1 -10  -6   26.16    4.63
  -1 -10  -6   26.71    4.69
   1 -10   6   32.06    4.49
   1 -10   6   26.65    4.68
  -1 -10  -6   30.15    5.00
   1 -10   6   27.06    5.33
  -1  10   6   28.24    5.35
   1  10  -6   24.80    5.28
  -1 -10  -5   21.55    4.30
  -1 -10  -5   18.97    3.93
   1 -10   5   17.22    3.44
   1 -10   5   23.43    4.46
  -1 -10  -5   21.65    4.45
   1 -10   5   14.37    4.38
   1  10  -5   15.79    4.75
  -1  10   5   16.27    4.44
  -1 -10  -4   43.98    5.92
  -1 -10  -4   41.31    5.61
   1 -10   4   45.19    5.15
   1 -10   4   42.48    5.67
  -1 -10  -4   48.99    6.36
   1 -10   4   36.00    6.25
   1  10  -4   56.14    7.43
  -1  10   4   44.99    6.78
  -1 -10  -3   20.96    3.95
  -1 -10  -3   14.79    3.46
   1 -10   3   22.81    3.71
   1 -10   3   25.09    4.59
  -1 -10  -3   29.52    5.20
   1 -10   3   13.99    4.31
  -1  10   3   21.20    4.83
   1  10  -3   20.49    5.03
  -1 -10  -2   22.58    4.37
  -1 -10  -2   20.90    4.10
   1 -10   2   25.55    3.89
   1 -10   2   19.72    4.25
  -1 -10  -2   25.77    4.86
   1 -10   2   12.92    4.05
  -1  10   2   27.89    5.36
   1  10  -2   23.48    5.06
   1 -10   1   22.43    3.80
  -1 -10  -1   24.46    4.32
   1 -10   1   25.48    4.71
  -1 -10  -1   27.50    4.89
  -1  10   1   25.16    5.09
   1  10  -1   25.82    5.90
   1 -10   1   14.31    4.06
  -1 -10  -1   21.68    4.07
   1 -10   0   59.81    6.94
  -1 -10   0   67.34    7.00
   1  10   0   70.39    8.18
  -1  10   0   76.54    8.65
   1 -10   0   67.88    6.10
  -1 -10   0   69.89    7.48
   1 -10   0   70.66    8.31
  -1 -10   0   66.67    6.94
   1 -10  -1   18.42    4.23
  -1 -10   1   27.01    4.63
   1  10   1   27.75    5.55
  -1  10  -1   26.54    5.78
  -1 -10   1   25.83    4.87
   1 -10  -1   25.61    3.79
   1 -10  -1   23.52    5.03
  -1 -10   1   20.19    4.09
   1 -10  -2   20.72    3.40
  -1 -10   2   24.46    4.72
   1 -10  -2   26.75    4.90
  -1 -10   2   22.29    4.14
  -1  10  -2   23.97    5.31
  -1 -10   2   17.91    3.61
   1 -10  -2   19.15    4.35
   1 -10  -3   23.20    3.33
  -1 -10   3   26.96    4.91
   1 -10  -3   20.67    4.36
  -1 -10   3   29.29    4.82
  -1  10  -3   29.64    6.14
  -1 -10   3   12.87    3.20
   1 -10  -3   13.92    3.97
   1 -10  -4   39.81    4.28
  -1 -10   4   43.43    6.03
   1 -10  -4   44.30    6.16
  -1 -10   4   48.10    5.88
  -1  10  -4   50.00    7.74
  -1 -10   4   41.22    5.68
   1 -10  -4   37.46    5.85
  -1 -10   5   20.43    4.24
  -1 -10   5   27.44    4.74
   1 -10  -5   21.82    4.77
  -1 -10   5   22.63    4.34
   1 -10  -5   15.88    3.76
  -1  10  -5   20.99    4.88
  -1 -10   6   30.85    4.90
   1 -10  -6   23.63    5.05
  -1 -10   6   25.85    4.62
  -1 -10   6   25.92    4.65
   1 -10  -6   24.19    5.03
  -1  10  -6   24.92    4.94
  -1 -10   7   16.07    3.67
   1 -10  -7   15.31    4.13
   1 -10  -7   12.95    3.58
  -1 -10   7   15.95    3.67
  -1 -10   7   13.90    3.53
   1 -10  -7   14.68    3.77
  -1  10  -7   14.95    4.27
  -1 -10   8   15.06    3.36
   1 -10  -8   15.44    4.01
   1 -10  -8   15.32    3.89
  -1 -10   8   18.08    4.08
  -1 -10   8   13.28    3.69
  -1  10  -8   12.36    4.19
   1 -10  -8   14.95    4.27
  -1 -10   9   26.72    4.42
   1 -10  -9   27.17    5.15
   1 -10  -9   27.57    5.44
  -1 -10   9   24.94    5.06
  -1 -10   9   20.30    4.19
  -1  10  -9   25.69    5.87
   1 -10  -9   24.76    5.38
  -1 -10  10   19.98    3.85
   1 -10 -10   23.03    5.00
   1 -10 -10   20.14    4.80
  -1 -10  10   25.19    5.22
  -1 -10  10   20.55    4.53
  -1  10 -10   17.40    5.01
   1 -10 -10   22.12    5.22
  -1 -10  11    4.73    2.35
   1 -10 -11    9.82    3.92
   1 -10 -11   10.38    3.77
  -1 -10  11    9.32    4.28
  -1 -10  11    4.47    2.99
  -1  10 -11    6.58    3.45
   1 -10 -11    4.45    3.41
  -1 -10  12   77.22    6.98
   1 -10 -12   68.47    8.10
  -1 -10  12   72.43    8.12
   1 -10 -12   61.50    7.97
  -1  10 -12   67.81    9.00
   1 -10 -12   70.43    8.29
  -1 -10  13   11.82    2.86
   1 -10 -13   13.94    4.65
  -1 -10  13   12.64    4.19
   1 -10 -13    9.61    3.91
  -1  10 -13   15.92    5.13
   1 -10 -13   11.84    3.70
  -1 -10  14    6.67    2.73
   1 -10 -14    3.98    2.66
  -1 -10  14    7.30    3.60
   1 -10 -14    3.82    3.32
  -1  10 -14    7.78    3.93
   1 -10 -14   10.69    4.39
  -1 -10  15   59.49    6.02
   1 -10 -15   59.73    7.97
  -1 -10  15   58.00    7.71
   1 -10 -15   61.15    7.88
  -1  10 -15   64.32    9.25
   1 -10 -15   64.58    8.64
   1 -10 -16   51.94    7.67
  -1 -10  16   52.52    5.59
   1 -10 -16   54.15    7.69
  -1  10 -16   53.17    8.22
  -1 -10  16   47.93    7.08
   1 -10 -17   13.24    4.73
   1 -10 -17    8.98    3.46
  -1  10 -17    3.13    2.65
  -1 -10  17    6.87    2.92
   1 -10 -18    3.86    2.58
   1 -10 -18    0.88    2.77
  -1  10 -18    0.28    2.76
  -1 -10  18    1.78    2.60
   1 -10 -19   -1.36    2.03
   1 -10 -19    1.92    2.82
  -1  10 -19    0.71    2.84
  -1 -10  19    1.03    2.33
   1 -10 -20   10.39    4.26
   1 -10 -20    8.50    3.85
  -1  10 -20   12.72    4.66
  -1 -10  20   16.64    4.65
   1 -10 -21    3.92    3.23
   1 -10 -21    3.06    2.83
  -1  10 -21    2.11    4.28
  -1 -10  21    3.14    2.86
   1 -10 -22   16.35    4.82
   1 -10 -22   11.39    4.58
  -1  10 -22   14.37    5.07
  -1 -10  22   15.84    4.91
   1 -10 -23   11.14    4.66
   1 -10 -23    6.87    3.73
  -1  10 -23    6.34    3.49
  -1 -10  23   11.33    4.98
   1 -10 -24   20.44    5.35
   1 -10 -24   17.48    4.92
  -1  10 -24   18.72    5.65
  -1 -10  24   27.57    6.05
   1 -10 -25    8.45    4.29
   1 -10 -25   -2.17    2.81
  -1  10 -25    2.17    2.68
  -1 -10  25    2.71    3.69
   1 -10 -26    4.66    3.15
   1 -10 -26    0.13    3.48
  -1  10 -26    6.35    2.94
  -1 -10  26    9.08    4.09
  -1  10 -27    0.18    2.95
   1 -10 -27    2.80    2.72
  -1 -10  27    3.28    3.12
  -1  10 -28   -2.17    3.46
   1 -10 -28    0.16    3.04
  -1 -10  28   -2.06    3.77
   1 -10 -29   -4.12    2.79
   1  11 -27    7.09    3.71
   1 -11  26    6.87    3.82
  -1 -11 -26    4.09    3.23
   1  11 -26   12.50    4.73
   1 -11  25   11.97    4.56
  -1 -11 -25    4.80    3.05
   1  11 -25   12.74    4.93
   1 -11  24   -3.48    3.29
  -1 -11 -24    2.29    3.49
   1 -11  23   -2.74    3.07
  -1 -11 -23   12.00    4.94
   1  11 -23    5.52    4.72
   1 -11  22   17.10    5.23
  -1 -11 -22   23.84    5.80
   1  11 -22   12.50    5.03
   1 -11  21   22.55    5.31
  -1 -11 -21   31.69    6.38
   1  11 -21   16.33    4.75
   1 -11  20    2.72    2.48
  -1 -11 -20    0.12    2.53
   1  11 -20   -2.22    3.35
   1 -11  19    0.66    2.69
  -1 -11 -19   -4.14    3.92
   1  11 -19    2.18    3.85
   1 -11  18    4.27    2.69
  -1 -11 -18    1.02    2.71
   1  11 -18    2.56    2.92
   1 -11  17   -0.72    2.29
  -1 -11 -17    5.20    3.39
   1  11 -17    8.38    4.31
   1 -11  16    4.12    2.62
  -1 -11 -16    0.55    2.25
   1  11 -16    3.84    4.14
   1  11 -15    8.86    5.07
  -1 -11 -15    1.39    3.08
   1 -11  15    8.64    3.59
   1 -11  15   -0.40    3.08
   1  11 -14   17.57    5.07
  -1 -11 -14   15.76    4.29
   1 -11  14   17.52    3.98
   1 -11  14   13.74    3.79
   1 -11  14   19.40    5.31
   1  11 -13    4.69    4.33
  -1 -11 -13    8.18    3.99
   1 -11  13    5.98    3.30
   1 -11  13    4.53    2.65
   1 -11  13   11.57    5.62
   1  11 -12   35.26    7.07
   1 -11  12   31.85    6.93
   1 -11  12   34.54    5.67
  -1 -11 -12   31.53    5.98
   1 -11  12   29.01    4.90
  -1 -11 -11   18.09    4.50
   1 -11  11   23.34    4.51
   1 -11  11   28.98    6.80
   1 -11  11   24.45    4.75
   1  11 -11   26.66    6.38
  -1 -11 -11   23.39    5.00
  -1 -11 -10    9.56    3.97
   1 -11  10   13.08    3.99
   1 -11  10    9.07    3.17
   1 -11  10   10.91    4.91
   1  11 -10   12.63    4.17
  -1  11  10   12.41    4.05
  -1 -11 -10   10.55    3.42
  -1 -11  -9   10.34    4.06
   1 -11   9   12.04    3.31
   1 -11   9   14.40    3.68
  -1 -11  -9    5.28    2.01
  -1 -11  -9    7.35    2.78
   1 -11   9   11.74    4.28
  -1  11   9    9.64    3.82
   1  11  -9   13.80    4.82
  -1 -11  -8   10.20    3.23
  -1 -11  -8    9.60    3.62
   1 -11   8    9.64    3.18
   1 -11   8    7.81    3.22
  -1 -11  -8   14.21    4.13
   1 -11   8    8.97    4.04
   1  11  -8    8.82    4.20
  -1  11   8   18.77    4.81
  -1 -11  -7   48.76    6.53
  -1 -11  -7   46.35    6.32
   1 -11   7   45.21    5.93
  -1 -11  -7   52.25    7.33
   1 -11   7   41.10    6.08
   1 -11   7   50.27    8.12
  -1  11   7   67.01    9.01
   1  11  -7   55.82    8.11
  -1 -11  -6   62.48    7.19
  -1 -11  -6   68.19    7.64
   1 -11   6   63.79    6.86
  -1 -11  -6   69.16    7.99
   1 -11   6   61.24    7.24
   1 -11   6   63.79    8.43
  -1  11   6   76.16    9.14
   1  11  -6   68.62    8.97
  -1 -11  -5   23.80    4.86
  -1 -11  -5   14.28    3.96
   1 -11   5   13.61    3.29
  -1 -11  -5   26.49    5.49
   1 -11   5   13.14    3.90
   1 -11   5   14.91    5.05
  -1  11   5   20.00    4.99
   1  11  -5   12.90    4.10
  -1 -11  -4   21.78    4.41
  -1 -11  -4   17.74    3.86
   1 -11   4   25.44    4.47
   1  11  -4   14.88    5.07
  -1  11   4   18.61    5.05
  -1 -11  -4   32.13    5.79
   1 -11   4   19.38    4.55
   1 -11   4   17.14    4.57
   1 -11   3   42.10    5.27
  -1 -11  -3   42.66    6.12
  -1 -11  -3   39.37    5.74
   1  11  -3   43.73    7.17
  -1  11   3   44.49    7.43
  -1 -11  -3   48.96    6.76
   1 -11   3   52.03    7.18
   1 -11   3   35.28    6.53
   1 -11   2   53.86    5.99
  -1 -11  -2   58.05    7.18
  -1 -11  -2   47.49    6.39
  -1  11   2   50.91    8.05
   1  11  -2   61.34    8.38
   1 -11   2   55.32    7.22
  -1 -11  -2   57.65    7.24
   1 -11   2   53.09    7.74
   1 -11   1   74.06    8.79
  -1 -11  -1   70.19    7.70
   1  11  -1   86.11   10.17
  -1  11   1   79.32    9.37
  -1 -11  -1   84.88    8.39
   1 -11   1   80.57    8.67
   1 -11   1   72.97    6.66
  -1 -11  -1   87.56    8.70
   1 -11   0   -1.49    3.69
  -1 -11   0    0.18    2.34
  -1  11   0    3.27    3.91
   1  11   0    3.62    4.96
  -1 -11   0   10.43    3.99
   1 -11   0    0.19    2.65
  -1 -11   0   -0.19    1.96
   1 -11  -1   75.57    9.03
  -1 -11   1   67.51    7.57
   1  11   1   78.21    9.29
  -1  11  -1   81.80    9.86
  -1 -11   1   87.44    8.53
   1 -11  -1   73.68    8.09
  -1 -11   1   77.51    8.26
  -1 -11   2   49.05    6.63
   1 -11  -2   44.00    6.83
   1  11   2   55.93    8.11
  -1  11  -2   59.05    8.98
  -1 -11   2   59.01    7.04
   1 -11  -2   57.87    7.46
  -1 -11   2   57.04    7.29
  -1 -11   3   39.27    5.93
   1 -11  -3   36.80    6.58
  -1  11  -3   52.07    8.15
   1  11   3   51.64    7.67
  -1 -11   3   53.21    6.72
   1 -11  -3   46.87    6.74
  -1 -11   3   39.99    6.27
  -1 -11   4   16.98    4.38
   1 -11  -4   15.41    3.93
  -1  11  -4   29.66    6.16
  -1 -11   4   25.34    4.99
   1 -11  -4   19.97    4.64
  -1 -11   4   18.01    4.19
  -1 -11   5   20.14    4.73
   1 -11  -5   18.27    4.44
  -1  11  -5   24.28    6.81
  -1 -11   5   17.23    4.37
   1 -11  -5   17.03    4.65
  -1 -11   5    9.97    3.53
  -1 -11   6   58.21    7.46
   1 -11  -6   67.15    8.63
  -1  11  -6   75.19    9.47
  -1 -11   6   63.29    7.09
   1 -11  -6   61.59    7.75
  -1 -11   6   63.25    7.62
  -1 -11   7   48.47    6.79
  -1 -11   7   47.98    6.14
   1 -11  -7   54.72    7.46
   1 -11  -7   60.24    8.28
  -1  11  -7   52.19    8.65
  -1 -11   7   56.39    7.10
  -1 -11   8    9.94    3.11
   1 -11  -8   15.62    4.48
   1 -11  -8   11.45    3.97
  -1  11  -8   14.57    5.87
  -1 -11   8    6.23    3.22
  -1 -11   8    6.25    2.76
   1 -11  -8    9.64    4.56
  -1 -11   9   10.46    3.29
   1 -11  -9   11.00    3.87
   1 -11  -9   12.30    4.04
  -1  11  -9    7.53    4.00
  -1 -11   9    5.80    2.82
  -1 -11   9    7.27    3.10
   1 -11  -9   12.67    4.50
  -1 -11  10   10.25    3.59
   1 -11 -10   12.22    4.66
   1 -11 -10   11.31    3.87
  -1  11 -10    8.55    4.08
  -1 -11  10    7.36    3.60
  -1 -11  10    6.58    2.95
   1 -11 -10   13.67    4.58
  -1 -11  11   23.75    4.59
   1 -11 -11   22.95    5.34
   1 -11 -11   27.91    5.86
  -1  11 -11   26.85    6.17
  -1 -11  11   28.44    5.78
  -1 -11  11   27.16    5.23
   1 -11 -11   23.50    5.35
  -1 -11  12   32.23    5.03
   1 -11 -12   29.14    5.68
   1 -11 -12   37.57    6.53
  -1  11 -12   32.56    6.53
  -1 -11  12   20.66    5.21
  -1 -11  12   26.47    5.58
   1 -11 -12   30.83    6.16
  -1 -11  13    6.08    2.70
   1 -11 -13    5.26    3.92
   1 -11 -13    1.53    2.65
  -1  11 -13    2.77    4.27
  -1 -11  13    1.88    2.46
  -1 -11  13    5.92    3.89
   1 -11 -13    7.49    4.07
  -1 -11  14   15.61    3.71
   1 -11 -14   15.01    4.82
   1 -11 -14   16.06    4.55
  -1  11 -14   16.51    5.56
  -1 -11  14   17.89    4.93
  -1 -11  14   19.33    4.77
   1 -11 -14   20.21    5.16
   1 -11 -15    5.01    3.21
  -1 -11  15   -0.30    2.01
  -1  11 -15    3.31    3.85
   1 -11 -15    2.20    2.89
  -1 -11  15    2.75    2.91
   1 -11 -15    4.06    3.51
   1 -11 -16    0.25    2.85
  -1 -11  16    1.76    2.95
   1 -11 -16    3.91    2.94
  -1  11 -16   -2.93    3.50
   1 -11 -17    3.32    2.55
  -1 -11  17    6.59    3.19
   1 -11 -17    3.01    3.03
  -1  11 -17   -6.44    4.28
   1 -11 -18   -3.01    3.09
  -1 -11  18    1.97    2.85
   1 -11 -18    2.95    2.55
  -1  11 -18    1.68    3.35
   1 -11 -19   -0.13    1.99
  -1 -11  19    6.92    3.35
   1 -11 -19    2.75    3.59
  -1  11 -19    4.53    3.39
   1 -11 -20    4.80    3.77
  -1 -11  20    1.81    2.64
   1 -11 -20    2.69    2.63
  -1  11 -20    2.24    2.47
   1 -11 -21   28.58    6.79
  -1 -11  21   19.17    5.40
   1 -11 -21   23.57    6.10
  -1  11 -21   25.55    6.39
   1 -11 -22   15.30    4.92
  -1 -11  22    9.53    3.98
   1 -11 -22    8.25    3.85
  -1  11 -22   12.76    4.69
   1 -11 -23    3.11    3.37
  -1 -11  23    0.14    2.91
   1 -11 -23   -2.84    4.15
  -1  11 -23    3.09    2.87
   1 -11 -24   -0.15    2.46
  -1 -11  24    4.29    3.51
   1 -11 -24   -2.49    3.98
  -1  11 -24    2.99    3.22
   1 -11 -25   15.14    5.03
   1 -11 -25    4.91    2.87
  -1 -11  25   13.54    4.69
   1 -11 -26   -0.14    3.15
   1 -11 -26    4.98    3.54
   1 -11 -27   14.90    5.47
   1 -12  24   -4.70    4.00
   1 -12  23    3.38    2.52
   1  12 -22   14.03    5.33
   1 -12  22    8.77    3.75
   1 -12  21   16.11    4.85
   1  12 -21    4.48    2.95
  -1 -12 -21   21.84    5.89
   1 -12  20    9.81    4.32
  -1 -12 -20   11.95    4.65
   1  12 -20    0.16    3.79
   1 -12  19    9.02    4.03
   1 -12  19   17.18    5.67
  -1 -12 -19   12.55    5.23
   1  12 -19   15.84    5.67
   1 -12  18   13.07    4.57
   1 -12  18    9.02    4.19
  -1 -12 -18    9.13    4.26
   1  12 -18    5.50    3.22
   1 -12  17   21.77    5.30
   1 -12  17   13.56    5.51
  -1 -12 -17    8.75    3.67
   1  12 -17   13.29    4.85
   1 -12  16    2.23    2.58
   1 -12  16   11.34    5.30
  -1 -12 -16    3.67    2.71
   1  12 -16    3.04    3.27
   1 -12  15    4.75    2.93
   1 -12  15    4.69    3.68
  -1 -12 -15   -3.26    3.01
   1  12 -15    4.02    3.82
   1 -12  14    1.16    1.80
   1 -12  14    6.76    3.53
  -1 -12 -14    4.49    3.46
   1  12 -14    5.58    3.89
   1 -12  13    4.22    2.57
   1 -12  13    2.41    3.04
  -1 -12 -13    1.28    2.57
   1 -12  13    6.16    2.19
   1  12 -13    6.96    3.78
   1  12 -12   14.30    5.02
   1 -12  12    8.24    3.24
   1 -12  12    2.65    2.03
  -1  12  12   13.62    4.96
  -1 -12 -12    5.75    2.63
   1 -12  12    8.73    3.65
  -1 -12 -11   11.51    4.42
   1 -12  11   16.58    4.27
   1 -12  11   20.20    5.43
   1  12 -11   20.32    6.47
  -1  12  11   17.77    5.11
  -1 -12 -11   14.89    4.98
   1 -12  11   12.66    3.68
  -1 -12 -10   73.34    8.44
   1 -12  10   62.61    7.46
   1 -12  10   57.16    8.50
  -1  12  10   59.32    8.68
   1  12 -10   90.21   11.05
  -1 -12 -10   65.13    8.52
   1 -12  10   60.32    7.63
  -1 -12  -9   61.69    7.93
   1 -12   9   54.81    7.05
   1 -12   9   56.16    8.88
  -1  12   9   69.51    9.92
   1  12  -9   71.34    9.92
  -1 -12  -9   48.81    7.28
   1 -12   9   56.32    7.44
  -1 -12  -8   23.63    4.89
   1 -12   8   26.00    4.92
   1 -12   8   29.90    6.82
  -1  12   8   38.16    7.48
   1  12  -8   43.92    8.92
  -1 -12  -8   26.17    5.91
   1 -12   8   28.58    5.51
  -1 -12  -7   16.15    5.04
   1 -12   7   14.93    3.64
   1 -12   7   20.14    6.10
  -1 -12  -7   18.66    5.32
   1 -12   7   17.99    4.76
  -1  12   7   21.18    5.50
   1  12  -7   17.76    5.96
   1 -12   6   46.20    7.78
  -1 -12  -6   50.77    7.39
   1 -12   6   54.47    7.13
   1  12  -6   68.91    9.35
  -1  12   6   60.69    8.59
  -1 -12  -6   48.58    6.76
   1 -12   5   14.65    6.46
  -1 -12  -5   12.81    4.51
   1 -12   5    4.92    2.79
  -1  12   5   11.75    5.42
   1  12  -5    7.93    3.54
  -1 -12  -5    6.28    3.47
  -1 -12  -4   22.32    4.80
  -1 -12  -4   22.08    4.37
   1 -12   4   26.14    5.91
  -1 -12  -4   32.83    5.90
   1 -12   4   29.20    5.57
  -1  12   4   44.87    7.88
   1  12  -4   25.82    6.10
  -1 -12  -3   39.00    6.28
  -1 -12  -3   48.65    6.85
   1 -12   3   43.24    6.64
  -1  12   3   66.16    9.28
   1  12  -3   46.20    7.87
  -1 -12  -3   48.43    6.79
   1 -12   3   42.53    7.63
  -1 -12  -2   15.07    4.18
  -1 -12  -2   19.03    4.54
   1 -12   2   19.90    4.92
   1  12  -2   18.61    5.44
  -1  12   2   30.33    6.58
  -1 -12  -2   13.97    3.84
   1 -12   2   14.94    4.73
  -1 -12  -1    2.66    2.35
  -1 -12  -1    2.39    2.69
   1 -12   1    6.35    3.24
  -1  12   1    3.92    4.14
   1  12  -1    2.70    3.62
   1 -12   1   -1.91    2.72
  -1 -12  -1   -2.09    2.60
  -1 -12   0   27.51    5.23
  -1 -12   0   30.25    5.49
   1 -12   0   26.82    5.39
   1  12   0   28.50    6.21
  -1  12   0   21.57    5.32
   1 -12   0   20.89    5.14
  -1 -12   0   24.76    4.99
  -1 -12   1    6.48    2.89
  -1 -12   1    6.24    3.32
   1 -12  -1    4.64    3.08
  -1  12  -1    7.03    3.57
   1  12   1    1.15    3.32
   1 -12  -1   -1.39    3.50
  -1 -12   1    4.57    2.69
  -1 -12   2   20.02    5.01
  -1 -12   2   22.30    5.14
   1 -12  -2   28.79    6.17
   1  12   2   22.79    6.10
  -1  12  -2   22.34    5.77
  -1 -12   2   17.72    4.34
   1 -12  -2   17.82    4.82
  -1 -12   3   45.65    7.08
  -1 -12   3   47.68    6.69
   1 -12  -3   50.04    7.59
   1  12   3   59.36    8.57
  -1  12  -3   51.56    8.07
   1 -12  -3   49.00    8.04
  -1 -12   3   50.48    7.00
  -1 -12   4   30.53    5.63
  -1 -12   4   33.49    5.66
   1 -12  -4   32.09    6.17
  -1  12  -4   22.93    5.56
   1  12   4   27.74    6.07
   1 -12  -4   25.59    5.82
  -1 -12   4   27.46    5.14
   1 -12  -5   15.47    5.41
  -1 -12   5    8.23    3.25
  -1 -12   5   11.56    3.86
  -1 -12   5   17.89    4.74
   1 -12  -5   11.61    4.35
   1  12   5   19.50    5.56
  -1  12  -5    9.20    3.70
   1 -12  -6   52.97    8.34
  -1 -12   6   57.81    7.81
  -1 -12   6   51.06    7.34
  -1  12  -6   58.01    8.61
  -1 -12   6   61.66    7.51
   1 -12  -6   54.94    7.84
  -1 -12   7   16.21    4.56
  -1 -12   7   20.87    5.09
   1 -12  -7   15.57    4.79
   1 -12  -7   27.72    6.22
  -1 -12   7   13.08    4.36
  -1  12  -7   17.19    5.22
  -1 -12   8   20.53    4.95
  -1 -12   8   26.33    5.09
   1 -12  -8   24.98    5.69
   1 -12  -8   28.47    7.01
  -1 -12   8   23.13    5.63
  -1  12  -8   27.55    6.61
  -1 -12   9   55.80    8.20
  -1 -12   9   57.91    7.25
   1 -12  -9   50.22    8.02
  -1  12  -9   56.72    9.09
  -1 -12   9   65.22    8.65
   1 -12  -9   61.29    8.84
  -1 -12  10   70.20    7.93
   1 -12 -10   64.87    9.13
  -1  12 -10   60.51    9.44
  -1 -12  10   68.98    8.97
  -1 -12  10   69.01    8.73
   1 -12 -10   66.57    9.16
  -1 -12  11   18.98    4.48
   1 -12 -11   16.49    5.60
   1 -12 -11   23.31    5.64
  -1  12 -11   20.50    6.14
  -1 -12  11   17.68    4.72
  -1 -12  11   19.87    5.48
   1 -12 -11   22.16    7.96
   1 -12 -12   12.15    4.74
  -1 -12  12    3.64    2.76
   1 -12 -12    9.68    3.99
  -1  12 -12    5.72    4.81
  -1 -12  12    3.25    1.62
  -1 -12  12    0.59    2.22
   1 -12 -12    1.33    2.67
   1 -12 -13    4.40    2.81
  -1 -12  13   -1.05    1.98
   1 -12 -13    4.35    3.42
  -1  12 -13    1.84    3.04
  -1 -12  13    5.02    2.69
  -1 -12  13    4.59    3.42
   1 -12 -13   -2.42    2.80
   1 -12 -14    6.63    3.83
   1 -12 -14    9.53    3.93
  -1  12 -14    6.24    4.46
  -1 -12  14    4.72    3.65
  -1 -12  14   10.61    4.18
   1 -12 -14    8.15    3.86
   1 -12 -15    0.78    3.46
   1 -12 -15   -1.06    2.43
  -1  12 -15    3.97    4.07
  -1 -12  15    7.52    3.43
  -1 -12  15    2.40    2.88
   1 -12 -15    1.10    2.13
   1 -12 -16    1.36    2.98
  -1  12 -16    8.89    5.17
  -1 -12  16    3.24    2.24
  -1 -12  16    0.90    2.51
   1 -12 -16    4.09    3.71
   1 -12 -17    9.85    3.58
  -1  12 -17   14.30    5.18
  -1 -12  17    8.96    4.19
  -1 -12  17    9.90    4.22
   1 -12 -17    7.10    4.13
   1 -12 -18    4.96    2.33
  -1 -12  18   11.50    4.31
   1 -12 -18   11.79    4.82
  -1  12 -18   10.39    5.10
   1 -12 -19    8.10    3.12
  -1 -12  19    7.57    3.88
   1 -12 -19   15.86    5.15
  -1  12 -19    8.54    5.27
   1 -12 -20   10.48    4.51
  -1 -12  20    7.21    4.08
   1 -12 -20   10.17    4.16
  -1  12 -20    6.64    4.72
   1 -12 -21    5.75    3.21
   1 -12 -21    7.93    4.35
  -1 -12  21   12.52    5.18
   1 -12 -22   -3.10    2.87
  -1 -12  22   10.20    4.49
   1 -12 -23   -3.17    3.90
  -1 -12  23    5.47    4.55
   1 -12 -24    0.49    2.43
   1 -12 -25    2.50    2.83
   1 -13  22    5.73    3.82
   1 -13  21    4.58    3.15
   1 -13  20    0.68    2.04
   1 -13  19   12.03    3.79
   1 -13  18    4.72    4.54
   1 -13  18    6.60    3.37
   1 -13  17    6.95    4.37
   1 -13  17   13.30    4.45
   1  13 -16    3.85    3.16
   1 -13  16    6.83    3.19
  -1  13  16   10.81    4.40
   1 -13  16    3.56    3.18
   1  13 -15   10.06    4.86
   1 -13  15    5.27    2.96
  -1  13  15   15.95    4.92
   1 -13  15    6.31    3.35
   1 -13  14   11.54    5.07
   1  13 -14   19.23    6.34
  -1 -13 -14   13.99    4.75
   1 -13  14    9.76    4.18
  -1  13  14   12.10    4.41
   1  13 -13   33.32    7.60
  -1 -13 -13   17.37    5.91
   1 -13  13   19.25    5.64
  -1  13  13   19.77    5.61
   1  13 -12   13.65    5.33
  -1 -13 -12   11.37    4.68
   1 -13  12   23.42    6.24
  -1  13  12   18.11    5.47
   1  13 -11    8.15    4.96
  -1  13  11    0.85    1.73
   1 -13  11    7.80    3.86
  -1 -13 -11    3.06    3.16
   1 -13  11   15.28    5.70
   1  13 -10   21.67    5.97
  -1  13  10   12.50    4.06
  -1 -13 -10   14.00    4.43
   1 -13  10   16.85    4.46
   1 -13  10   24.66    6.41
  -1  13   9    7.08    4.08
   1  13  -9    5.35    4.76
  -1 -13  -9   -2.72    3.70
   1 -13   9    1.23    2.41
  -1  13   8   12.92    4.39
   1  13  -8   20.25    5.56
  -1 -13  -8   20.19    5.46
   1 -13   8   16.49    4.62
   1 -13   8   19.90    5.29
   1  13  -7    1.05    3.30
  -1 -13  -7    1.81    2.65
   1 -13   7    0.34    2.49
   1 -13   7    8.27    4.14
  -1  13   6    4.27    3.88
   1  13  -6    4.18    2.61
  -1 -13  -6    5.62    3.24
   1 -13   6    3.32    2.67
   1 -13   6    0.72    2.46
   1  13  -5    5.92    3.73
  -1  13   5    8.31    4.04
  -1 -13  -5    1.66    2.55
   1 -13   5   10.30    3.60
   1 -13   5    2.86    2.88
  -1  13   4    7.78    3.85
   1  13  -4    8.96    4.53
  -1 -13  -4    1.76    2.89
   1 -13   4    3.97    2.78
   1 -13   4    8.24    3.93
  -1  13   3    3.62    3.31
   1  13  -3   -0.44    2.35
  -1 -13  -3    2.32    3.01
   1 -13   3    4.10    3.39
   1 -13   3    0.71    2.88
   1  13  -2   23.62    6.27
  -1  13   2   21.43    5.52
  -1 -13  -2   10.31    3.99
   1 -13   2    8.99    3.38
   1 -13   2   15.06    4.96
  -1  13   1    8.19    4.57
   1  13  -1    9.36    4.74
  -1 -13  -1    5.33    3.12
   1 -13   1    2.75    3.21
   1 -13   1    3.22    2.85
  -1 -13  -1    3.09    4.69
   1  13   0    0.43    3.49
  -1  13   0    2.36    4.38
  -1 -13   0    2.69    3.55
   1 -13   0   -2.41    2.80
  -1 -13   0   -2.77    4.15
   1 -13   0   -0.14    2.96
  -1  13  -1   12.03    5.10
   1  13   1    7.56    3.64
  -1 -13   1   13.33    4.37
   1 -13  -1    0.24    2.85
  -1 -13   1   14.78    5.25
   1 -13  -1    7.47    3.74
  -1 -13   2   10.07    3.87
   1 -13  -2   18.90    5.15
  -1 -13   2   19.91    5.09
   1 -13  -2   14.02    4.25
  -1 -13   2   13.67    3.21
  -1  13  -2   16.83    5.12
   1  13   2   10.52    4.51
   1 -13  -3    0.14    2.41
  -1 -13   3    3.56    3.03
  -1 -13   3    5.77    3.44
   1 -13  -3   -2.11    3.03
  -1 -13   3    3.43    3.07
  -1  13  -3    2.25    2.45
   1  13   3    0.71    3.01
  -1 -13   4    1.04    2.59
   1 -13  -4    4.83    3.24
  -1 -13   4    5.72    2.81
   1 -13  -4    1.63    2.47
  -1 -13   4    4.08    2.52
   1  13   4    3.56    3.27
  -1  13  -4    0.91    3.12
  -1 -13   5   12.46    3.94
   1 -13  -5   10.66    4.51
  -1 -13   5    8.44    3.72
   1 -13  -5    0.13    2.72
  -1 -13   5    7.79    3.94
  -1  13  -5    4.15    3.66
   1  13   5    8.99    4.27
   1 -13  -6   -0.14    2.30
  -1 -13   6   -0.59    1.73
  -1 -13   6    6.14    3.59
   1 -13  -6   -2.69    3.60
   1  13   6   12.19    4.42
  -1  13  -6    0.16    3.85
  -1 -13   6    5.54    3.71
   1  13   7    9.36    4.81
  -1 -13   7    0.32    3.01
   1 -13  -7    2.72    2.54
  -1  13  -7    3.30    3.25
   1 -13  -7    3.22    3.18
  -1 -13   7   -1.00    2.69
  -1 -13   7    6.14    2.75
   1 -13  -8   14.42    4.35
  -1 -13   8   20.06    4.86
  -1  13  -8   23.39    6.46
   1 -13  -8   18.43    5.81
  -1 -13   8   19.48    4.95
  -1 -13   8   12.83    3.50
   1 -13  -9   -5.57    3.95
  -1 -13   9    2.59    2.67
  -1  13  -9   14.15    5.63
   1 -13  -9    1.42    2.61
  -1 -13   9    7.82    3.81
  -1 -13   9    6.94    3.56
   1 -13 -10   14.76    5.38
  -1 -13  10   16.26    4.56
  -1  13 -10   22.30    6.61
   1 -13 -10   16.53    5.07
  -1 -13  10    7.79    4.06
  -1 -13  10   19.90    5.53
   1 -13 -11    4.07    3.52
  -1 -13  11    0.41    1.78
   1 -13 -11   -0.43    2.51
  -1 -13  11    0.79    2.62
  -1 -13  11   -2.95    2.62
   1 -13 -12   15.51    5.56
  -1 -13  12   12.47    3.62
  -1 -13  12   17.85    5.02
  -1  13 -12   17.98    6.44
   1 -13 -12   16.34    5.27
  -1 -13  12    5.86    3.35
  -1 -13  13   22.40    5.80
  -1 -13  13   16.83    5.19
  -1  13 -13   24.54    6.79
   1 -13 -13   17.39    5.69
   1 -13 -13   23.98    6.01
  -1 -13  14    8.42    3.69
  -1 -13  14    9.31    5.68
  -1  13 -14   12.56    5.34
   1 -13 -14    8.66    4.50
   1 -13 -14   13.00    4.74
  -1 -13  15    5.74    2.95
  -1 -13  15    5.08    6.22
   1 -13 -15   11.39    4.85
  -1 -13  16    2.28    2.87
  -1 -13  17    9.18    4.25
  -1 -13  18    0.44    2.40
  -1 -13  19   20.19    5.71
  -1 -13  20    0.62    2.18
   1 -14  13    4.74    3.17
   1 -14  12   -0.17    1.96
   1 -14  11    2.81    3.68
   1 -14  10    2.23    4.58
   1 -14  10   -5.07    3.20
   1 -14   9    4.52    3.40
   1 -14   9   -1.46    3.28
   1 -14   8    1.64    2.46
   1 -14   8    2.24    2.58
  -1  14   7    4.76    3.92
   1 -14   7    7.54    3.42
   1 -14   7    5.72    3.51
  -1  14   6    4.30    3.62
   1 -14   6   -6.68    4.17
   1 -14   6    2.68    3.32
  -1  14   5    4.97    4.26
   1 -14   5    4.67    3.48
  -1 -14  -5    3.72    3.57
   1 -14   5    8.47    4.39
   1  14  -4    5.56    5.26
  -1  14   4    1.44    3.19
   1 -14   4   -4.46    3.34
  -1 -14  -4    3.95    3.62
   1 -14   4   -1.24    2.46
   1  14  -3   -0.32    3.41
  -1  14   3   -1.45    2.83
   1 -14   3   -4.50    3.52
  -1 -14  -3    3.78    3.73
   1 -14   3    3.71    2.91
  -1  14   2   -1.30    2.74
   1  14  -2   -0.16    3.66
   1 -14   2    2.52    2.86
  -1 -14  -2    0.39    3.51
   1 -14   2    2.92    2.89
  -1  14   1    8.01    4.90
   1  14  -1    4.19    3.96
   1 -14   1    4.68    3.24
  -1 -14  -1    3.57    3.45
   1 -14   1    7.79    4.71
   1  14   0    7.70    3.95
  -1  14   0   13.77    5.72
   1 -14   0    2.57    2.57
  -1 -14   0    3.41    2.74
   1 -14   0   12.91    4.87
   1  14   1    1.28    2.34
  -1  14  -1    2.30    2.92
   1 -14  -1    0.82    2.38
  -1 -14   1    4.63    3.38
   1 -14  -1   -1.81    3.10
  -1  14  -2   -2.82    3.21
   1  14   2    0.48    2.45
   1 -14  -2    4.41    3.21
   1 -14  -2   -0.90    3.80
   1  14   3   -0.32    4.01
  -1  14  -3   -1.00    2.51
   1 -14  -3    2.92    2.34
  -1 -14   3   -0.12    2.70
   1 -14  -3    0.75    2.17
   1 -14  -4    5.90    2.93
  -1 -14   4    0.37    2.85
   1 -14  -4    6.34    3.26
   1 -14  -5    4.68    3.24
  -1 -14   5    7.75    3.49
   1 -14  -5    4.24    2.70
   1 -14  -6    0.29    2.32
  -1 -14   6    0.72    2.46
   1 -14  -6   -1.06    2.99
  -1 -14   7   -1.42    2.88
   1 -14  -7    5.80    4.53
  -1 -14   8    0.35    2.85
   1 -14  -8    2.61    3.30
  -1 -14   9   -3.27    3.23
   1 -14  -9    0.46    1.92
  -1 -14  10    0.43    2.81
  -1 -14  10   -3.82    2.81
   1 -14 -10    2.47    2.32
  -1 -14  11    0.58    1.94
   1 -14 -11   -4.67    2.83
  -1 -14  12    2.66    2.79
   1 -14 -12    0.47    3.13
  -1 -14  13    1.80    1.90
   1 -14 -13    4.91    3.71
  -1 -14  14    1.21    2.32
   1 -14 -14    6.40    3.58
  -1 -14  15    2.92    2.57
  -1 -14  16    5.97    3.83
   1 -15   8    2.95    2.81
   1 -15   4    8.27    4.19
   1 -15   3    9.38    4.53
   1 -15   2    1.16    3.50
   1 -15   1   11.74    4.24
   1 -15   0   -8.07    3.70
   1 -15  -1    5.09    3.47
   1 -15  -2    3.45    3.35
   1 -15  -3    5.25    3.64
   1 -15  -4    5.59    4.06
   1 -15  -5   11.70    4.99
   1 -15  -6    8.59    4.95
  -2   0   0  219.94    6.68
   2   0   0  216.29    6.97
  -2   0   0  207.39    6.98
   2   0   0  205.14    5.62
  -2   0   0  201.24    5.55
   2   0   0  205.88    5.65
  -2   0  -1    3.23    1.21
   2   0  -1    0.61    0.42
   2   0  -1   -0.27    0.74
  -2   0   1   -0.96    0.83
  -2   0   1    0.72    0.71
   2   0  -1    0.29    0.61
  -2   0  -1    0.45    0.60
   2   0   1    0.51    0.50
   2   0   1    2.32    1.01
   2   0  -1    0.78    0.53
   2   0   1    0.67    0.59
  -2   0   2  728.13   11.16
   2   0  -2  739.94   10.97
  -2   0   2  710.57   12.48
   2   0  -2  723.71   12.33
   2   0   2  756.69   13.78
  -2   0  -2  718.94   13.40
   2   0   2  743.35   12.57
   2   0  -2  715.66    8.24
  -2   0  -2  736.15   12.32
  -2   0   2  729.95   12.26
   2   0  -2  724.82   12.26
  -2   0  -3 1654.26   19.70
   2   0   3 1679.35   19.99
  -2   0  -3 1638.96   20.59
   2   0  -3 1646.28   18.60
  -2   0   3 1677.35   18.67
  -2   0   3 1663.62   18.99
   2   0   3 1681.95   21.30
   2   0  -3 1682.14   18.18
   2   0  -3 1660.03   17.16
  -2   0   3 1626.39   17.41
  -2   0  -4 1540.78   20.28
   2   0   4 1566.66   20.41
  -2   0  -4 1500.57   20.16
   2   0  -4 1475.45   18.26
  -2   0   4 1506.89   17.92
  -2   0   4 1467.29   18.04
   2   0   4 1534.44   20.75
  -2   0   4 1537.84   17.66
   2   0  -4 1496.22   17.31
   2   0  -4 1499.38   17.21
  -2   0   4 1541.53   19.63
  -2   0  -5 3692.07   32.30
   2   0  -5 3778.60   29.70
  -2   0   5 3803.33   28.88
  -2   0  -5 3703.57   32.91
   2   0   5 3772.00   33.41
  -2   0   5 3788.09   29.06
  -2   0   5 3799.59   31.40
   2   0  -5 3691.67   26.99
  -2   0   5 3675.49   28.30
  -2   0  -6 2761.21   28.70
  -2   0   6 2722.64   25.26
   2   0  -6 2674.63   26.45
  -2   0  -6 2703.64   29.46
   2   0   6 2743.04   29.89
  -2   0   6 2722.39   25.66
  -2   0   6 2730.16   26.86
  -2   0   6 2685.19   24.40
   2   0  -6 2765.66   23.12
   2   0  -7 1423.14   20.90
  -2   0  -7 1477.73   21.68
   2   0  -7 1442.42   19.98
  -2   0   7 1483.40   19.17
  -2   0  -7 1521.24   23.17
  -2   0   7 1447.38   19.64
  -2   0   7 1480.42   20.24
  -2   0   7 1446.09   18.24
   2   0  -7 1498.55   17.30
   2   0  -8 3287.39   26.10
  -2   0  -8 3149.90   34.38
   2   0  -8 3187.43   31.18
  -2   0  -8 3272.15   33.00
   2   0  -8 3253.60   30.31
  -2   0   8 3076.59   30.01
  -2   0   8 3217.57   30.14
  -2   0   8 3131.06   27.30
   2   0  -9    3.37    1.85
  -2   0   9    2.84    1.83
   2   0  -9    3.91    2.01
  -2   0   9    1.81    1.35
  -2   0   9    0.31    0.33
  -2   0  -9    2.87    1.87
  -2   0  10  402.14    6.34
  -2   0 -10  419.84   12.53
   2   0 -10  419.13   11.71
   2   0 -10  404.58   11.30
  -2   0 -10  401.65   13.33
  -2   0  10  423.31   11.49
  -2   0  10  425.74   10.52
  -2   0  11  143.96    4.31
  -2   0 -11  146.19    7.57
   2   0 -11  145.50    7.23
   2   0 -11  147.31    6.82
  -2   0 -11  142.18    8.19
  -2   0  11  150.09    7.04
  -2   0  11  142.30    6.30
  -2   0  12   58.01    4.56
  -2   0 -12   57.36    4.95
   2   0 -12   53.72    4.69
  -2   0  12   54.99    4.12
  -2   0 -12   51.37    5.09
   2   0 -12   60.15    4.37
  -2   0  12   51.87    2.99
   2   0 -13   58.16    4.37
  -2   0 -13   51.50    5.31
  -2   0 -13   56.57    5.04
  -2   0  13   59.27    4.71
   2   0 -13   55.86    4.83
  -2   0  13   58.57    4.30
  -2   0  13   53.92    3.24
  -2   0 -14    8.97    3.89
   2   0 -14    6.11    1.82
  -2   0 -14    6.00    2.31
  -2   0  14    9.07    2.77
   2   0 -14   15.64    3.64
  -2   0  14    8.41    2.49
  -2   0  14    8.01    1.72
   2   0 -15  898.74   17.39
  -2   0 -15  856.21   22.64
  -2   0 -15  908.55   20.80
   2   0 -15  906.24   20.20
  -2   0  15  884.86   17.43
  -2   0  15  920.06   18.99
  -2   0  15  867.49   14.63
  -2   0 -16  110.33    7.54
   2   0 -16  107.31    7.75
  -2   0  16  105.79    5.45
  -2   0  16  100.08    6.18
  -2   0  16  109.92    6.99
   2   0 -16  110.02    6.22
  -2   0 -16  115.91    8.80
  -2   0 -17   98.76    8.25
  -2   0  17  102.72    5.60
   2   0 -17  101.93    7.40
  -2   0  17  102.85    6.82
  -2   0  17   97.08    6.29
  -2   0 -17  100.47    7.40
   2   0 -18   96.69    7.43
  -2   0  18   90.92    6.56
  -2   0 -18   88.49    7.04
  -2   0  18   92.90    6.19
   2   0 -19   33.85    4.60
  -2   0  19   36.08    4.48
  -2   0  19   33.28    3.91
  -2   0 -19   34.89    4.63
   2   0 -20    4.55    2.08
  -2   0  20    4.28    1.76
  -2   0 -20    4.87    1.97
  -2   0  20    5.16    2.15
  -2   0  21   10.00    2.25
  -2   0 -21    9.99    2.70
  -2   0  21    9.98    2.68
  -2   0  22   -0.05    1.65
  -2   0 -22    3.43    2.17
  -2   0  23    4.62    2.70
  -2   0 -23    3.67    3.16
  -2   0 -24  193.23   12.07
  -2   0  24  192.24   10.30
  -2   0 -25  337.30   16.38
  -2   0  25  360.18   14.30
   2   0 -26  465.09   19.36
  -2   0 -26  445.36   18.68
  -2   0  26  456.54   16.51
   2   0 -27   57.36    7.80
  -2   0  27   52.70    6.24
  -2   0 -27   49.06    7.18
   2   0 -28   11.54    4.74
  -2   0  28    1.50    2.63
  -2   0 -28    5.34    4.03
   2   0 -29   81.44    9.38
  -2   0  29   59.98    6.57
  -2   0 -29   66.01    7.98
   2   0 -30  107.25   10.53
  -2   0  30   84.46    7.85
  -2   0 -30  103.94   10.02
   2   0 -31   12.62    4.59
  -2   0  31    7.39    2.81
  -2   0 -31   14.87    4.49
   2   0 -32    7.81    3.91
  -2   0  32    4.23    2.95
  -2   0 -32    8.65    4.34
   2   0 -33    3.89    3.82
  -2   0  33    4.93    2.63
  -2   0 -33   11.51    4.49
   2   0 -34   11.81    4.35
  -2   0  34    7.72    3.26
  -2   0 -34   10.18    4.47
   2   0 -35   17.46    4.95
  -2   0  35    6.78    3.06
  -2   0 -35   12.55    4.37
   2   0 -36    0.14    3.04
  -2   0  36    2.97    2.17
  -2   0 -36   -2.43    3.16
   2   0 -37   11.80    4.80
  -2   0  37    8.98    3.14
  -2   0 -37    5.96    4.09
   2   0 -38    5.83    3.57
  -2   0  38    0.21    2.46
  -2   0 -38    2.20    2.75
  -2   0  39    0.11    2.26
  -2   0 -39    5.02    4.09
  -2  -1 -39    7.30    4.52
   2   1 -38    9.74    4.43
  -2  -1 -38   19.66    5.67
   2   1 -37   28.66    6.47
  -2  -1 -37   32.74    6.47
   2   1 -36   12.36    5.35
  -2   1  36    5.06    2.63
  -2  -1 -36   12.11    4.55
   2   1 -35   30.05    6.47
  -2   1  35   20.54    4.70
  -2  -1 -35   22.12    5.49
   2   1 -34   35.02    6.64
  -2   1  34   25.59    4.75
  -2  -1 -34   34.53    6.41
  -2   1  33    9.84    3.32
  -2  -1 -33   13.20    4.77
  -2   1  32   14.01    3.84
  -2  -1 -32   26.55    5.58
  -2   1  31   33.46    5.06
  -2  -1 -31   38.79    6.95
  -2   1  30   39.89    5.39
  -2  -1 -30   47.37    6.97
  -2   1  29  105.07    8.18
  -2  -1 -29  124.79   10.75
  -2   1  28   17.48    3.99
  -2  -1 -28   25.55    5.37
  -2   1  27   69.88    6.54
  -2  -1 -27   73.02    8.03
  -2   1  26   12.17    3.44
  -2  -1 -26   13.64    4.13
  -2   1  25   64.74    6.06
  -2  -1 -25   67.10    7.54
  -2   1  24  185.37    9.73
  -2  -1 -24  184.28   11.73
  -2   1  23  212.29   10.14
  -2  -1 -23  213.63   12.33
  -2  -1 -23  232.49    7.65
  -2  -1 -22   80.59    7.70
  -2   1  22   80.03    6.25
  -2   1  22   77.15    7.08
  -2  -1 -21   49.19    5.87
  -2   1  21   55.74    4.98
  -2   1  21   48.06    5.27
  -2  -1 -20   30.56    4.57
  -2   1  20   30.23    3.74
  -2   1  20   26.98    3.85
   2   1 -19    7.40    2.15
  -2   1  19    6.66    1.91
  -2   1  19    2.27    1.42
  -2  -1 -19    7.15    2.49
  -2  -1 -18   56.95    5.91
   2   1 -18   56.11    4.38
  -2   1  18   58.42    5.25
  -2   1  18   55.69    4.52
   2   1 -18   53.24    4.46
  -2   1  17    7.81    2.38
  -2  -1 -17    5.41    2.42
   2   1 -17    5.23    1.50
   2   1 -17    8.96    1.97
  -2   1  17    6.36    1.74
  -2   1  16  152.88    6.98
  -2  -1 -16  155.81    8.98
  -2   1  16  149.85    8.16
  -2   1  16  148.48    6.73
   2   1 -16  159.64    7.08
   2   1 -16  153.40    7.00
  -2   1  15   75.63    4.87
  -2  -1 -15   82.63    6.33
  -2   1  15   78.97    5.85
  -2   1  15   76.24    4.62
   2   1 -15   79.59    4.86
   2   1 -15   79.57    5.10
  -2   1  14  132.66    6.13
  -2   1  14  133.17    7.33
  -2   1  14  123.86    5.62
   2   1 -14  131.53    5.85
   2   1 -14  123.02    6.32
  -2  -1 -14  126.24    7.81
  -2  -1 -13  119.93    7.44
  -2   1  13  108.65    4.86
   2   1 -13  107.68    5.03
  -2   1  13  112.61    6.67
   2   1 -13  112.24    6.00
  -2   1  13  109.91    5.39
  -2  -1 -12  131.22    7.59
   2   1 -12  141.66    7.18
  -2   1  12  123.82    4.94
   2   1 -12  125.96    5.03
  -2   1  12  141.30    7.35
  -2   1  12  132.60    5.70
   2   1 -12  130.61    6.53
   2   1 -11  603.67   13.86
  -2   1  11  585.86   11.65
   2   1 -11  618.02   13.89
  -2  -1 -11  610.78   16.00
   2   1 -11  601.10   10.27
  -2   1  11  616.53   10.09
  -2   1  11  635.64   11.94
  -2   1  11  617.37   14.71
  -2   1  10 1458.65   17.89
   2   1 -10 1499.02   21.01
  -2  -1 -10 1522.85   24.50
   2   1 -10 1531.18   15.07
  -2   1  10 1565.16   14.83
  -2   1  10 1652.59   18.63
  -2   1  10 1521.89   22.68
  -2  -1  -9  244.86    9.63
  -2   1   9  238.67    9.01
   2   1  -9  244.39    5.48
  -2   1   9  240.26    7.01
   2   1  -9  235.55    8.00
  -2  -1  -8  382.88   11.72
  -2   1   8  380.98   11.04
   2   1  -8  390.30    6.36
  -2   1   8  376.91    8.43
   2   1  -8  378.71    9.69
  -2  -1  -7  275.52    9.75
   2   1  -7  309.77    8.41
  -2   1   7  289.56    9.46
   2   1  -7  286.92    5.05
  -2   1   7  288.61    7.15
  -2  -1  -6  418.66   11.77
  -2   1   6  431.94   11.38
   2   1  -6  425.53   10.64
  -2   1   6  431.95   11.32
   2   1  -6  423.04    9.37
   2   1  -6  435.68    5.88
  -2   1   6  424.63    5.30
  -2   1   6  434.65    8.61
   2  -1   5 1535.42   20.62
  -2  -1  -5 1556.45   22.28
  -2   1   5 1543.12   21.25
   2   1  -5 1574.84   17.29
  -2   1   5 1589.00   20.83
   2   1  -5 1550.78   19.52
  -2   1   5 1515.16   15.84
   2  -1   5 1543.73   21.53
  -2   1   5 1540.30   10.45
   2   1  -5 1581.32   11.03
  -2   1   5 1527.10   20.73
   2  -1   4  477.24   11.22
   2   1  -4  461.10    8.89
  -2   1   4  485.81   11.50
   2   1  -4  453.85   10.60
  -2   1   4  453.70    8.71
  -2  -1  -4  453.19   11.92
  -2   1   4  452.86    6.15
   2  -1   4  460.11   11.14
  -2   1   4  468.45   11.14
  -2   1   3  867.05   15.09
   2   1  -3  852.61   11.63
   2   1  -3  876.94   14.70
  -2   1   3  855.75   12.10
  -2  -1  -3  862.83   16.15
   2  -1   3  903.53   14.84
  -2   1   3  898.17   14.86
  -2   1   3  857.68    9.28
   2  -1   3  840.65   14.43
   2   1  -2  407.01   10.14
  -2  -1  -2  410.91   11.00
  -2   1   2  408.19    8.44
   2  -1   2  426.97    9.81
  -2   1   2  420.59   10.36
   2   1  -2  405.35    7.78
   2  -1   2  410.78    9.44
  -2   1   2  400.95    7.03
  -2   1   2  404.67    9.89
  -2  -1  -1  144.54    6.48
   2  -1   1  146.92    5.60
  -2   1   1  143.83    5.08
   2   1  -1  145.87    6.09
  -2   1   1  138.18    5.99
  -2   1   1  137.95    4.50
   2  -1   1  147.60    5.37
   2   1  -1  143.62    3.47
   2  -1   1  144.97    5.70
  -2   1   1  148.32    5.81
  -2   1   0 1072.77   14.21
  -2  -1   0 1049.71   17.21
   2  -1   0 1041.93   14.34
   2   1   0 1074.71   16.92
  -2  -1   0 1062.62   12.62
  -2   1   0 1049.36   16.54
   2   1   0 1064.62    8.79
  -2   1   0 1086.58   15.49
   2  -1   0 1039.57   15.45
  -2   1   0 1046.46   13.28
   2  -1   0 1061.10   13.38
  -2   1  -1  147.05    5.35
  -2   1  -1  146.74    5.37
  -2  -1   1  149.32    6.40
   2   1   1  143.53    6.32
   2  -1  -1  140.13    5.04
  -2   1  -1  148.89    6.26
   2  -1  -1  141.34    6.08
  -2  -1   1  144.54    4.56
   2   1   1  152.31    3.39
  -2  -1   1  133.39    3.42
   2  -1  -1  144.70    5.70
   2  -1  -1  141.09    4.54
  -2   1  -2  401.50    9.43
  -2   1  -2  408.78    9.24
   2  -1  -2  392.78   10.22
  -2  -1   2  434.35    7.85
   2   1   2  414.27   10.86
  -2  -1   2  410.05   10.49
   2  -1  -2  409.42    8.32
   2  -1  -2  411.40    9.77
  -2  -1   2  418.88    6.69
   2  -1  -2  422.27    7.05
  -2  -1   3  864.44   13.48
  -2  -1   3  886.14   10.69
   2  -1  -3  894.58   14.57
  -2  -1   3  877.58   15.34
   2   1   3  860.84   16.05
  -2   1  -3  850.12   14.55
   2  -1  -3  881.00   15.54
   2  -1  -3  849.04   15.28
  -2  -1   3  886.62   11.54
   2  -1  -3  884.30    9.25
  -2   1  -3  906.67   14.23
   2  -1  -3  864.71   11.73
   2  -1  -4  460.67    8.18
  -2  -1   4  489.06   11.47
   2  -1  -4  455.81   11.39
   2   1   4  452.85   11.35
   2  -1  -4  453.41   11.36
  -2  -1   4  475.23    8.67
  -2   1  -4  454.04   11.25
  -2  -1   4  461.11    8.38
   2  -1  -4  440.24   10.70
  -2  -1   4  456.13    9.99
  -2   1  -4  457.28   10.55
   2  -1  -5 1574.93   14.91
  -2  -1   5 1558.30   20.42
   2  -1  -5 1509.02   21.14
   2  -1  -5 1552.20   21.15
  -2  -1   5 1591.93   16.36
   2   1   5 1555.50   22.11
  -2   1  -5 1548.75   21.71
   2  -1  -5 1548.76   20.56
  -2  -1   5 1524.04   16.45
  -2  -1   5 1545.45   18.70
  -2   1  -5 1560.45   20.05
  -2   1  -6  413.62   11.83
   2  -1  -6  427.35   11.20
  -2   1  -6  416.06   10.73
   2  -1  -6  414.66   11.25
   2  -1  -6  420.34   11.08
  -2  -1   6  426.19   10.88
   2  -1  -6  446.29    8.03
  -2  -1   6  413.19    9.89
  -2   1  -7  280.09   10.07
   2  -1  -7  283.86    9.27
  -2   1  -7  277.60    9.08
   2  -1  -7  293.46    9.77
   2  -1  -7  284.02    6.63
   2  -1  -7  288.19    9.54
  -2  -1   7  279.78    8.33
  -2  -1   7  287.84    8.99
   2  -1  -8  368.95   10.71
  -2   1  -8  382.35   10.94
   2  -1  -8  383.89   11.41
  -2  -1   8  386.41    9.91
   2  -1  -8  399.54    8.05
  -2  -1   8  391.21   10.57
  -2   1  -8  390.90   12.35
  -2   1  -9  246.67   10.52
   2  -1  -9  242.26    8.82
  -2   1  -9  239.77    9.16
   2  -1  -9  230.28    9.18
  -2  -1   9  236.13    4.99
   2  -1  -9  240.08    6.48
  -2  -1   9  226.63    7.98
  -2  -1   9  241.16    8.57
   2  -1 -10 1491.00   21.83
  -2   1 -10 1545.73   23.52
   2  -1 -10 1510.18   23.74
  -2   1 -10 1528.02   26.28
  -2  -1  10 1514.69   13.89
  -2  -1  10 1496.90   20.89
  -2  -1  10 1529.28   21.71
   2  -1 -11  583.47   13.94
  -2   1 -11  585.41   15.12
   2  -1 -11  601.42   15.46
  -2   1 -11  582.10   16.88
  -2  -1  11  589.66    9.39
  -2  -1  11  579.42   13.45
  -2  -1  11  591.69   14.01
   2  -1 -12  132.34    6.78
  -2   1 -12  128.46    7.31
   2  -1 -12  129.17    7.47
  -2  -1  12  131.89    6.56
  -2   1 -12  119.83    8.09
  -2  -1  12  121.02    4.70
  -2  -1  12  123.24    6.61
  -2  -1  13  110.14    4.71
  -2  -1  13  118.08    6.60
   2  -1 -13  115.88    7.30
   2  -1 -13  109.85    6.30
  -2   1 -13  109.60    7.92
  -2   1 -13  112.85    7.10
  -2  -1  13  111.74    6.24
  -2  -1  14  124.51    6.93
   2  -1 -14  128.11    7.87
  -2  -1  14  119.71    5.30
  -2   1 -14  129.45    8.70
  -2   1 -14  131.04    7.77
  -2  -1  14  129.28    6.86
  -2  -1  15   72.61    5.43
   2  -1 -15   77.32    6.34
  -2   1 -15   76.00    6.92
  -2  -1  15   75.89    5.52
  -2   1 -15   75.32    6.20
  -2  -1  15   74.01    4.32
  -2   1 -16  157.52   10.10
  -2  -1  16  152.72    6.51
  -2  -1  16  162.22    8.13
  -2  -1  16  163.26    8.11
  -2   1 -16  150.86    8.74
   2  -1 -16  164.46    9.24
  -2   1 -17    4.30    2.30
   2  -1 -17    9.35    2.74
  -2  -1  17    6.92    2.56
  -2   1 -17    9.41    3.37
  -2  -1  17    5.73    2.29
  -2   1 -18   54.24    5.66
   2  -1 -18   59.94    5.87
  -2  -1  18   53.02    4.99
  -2   1 -18   54.67    6.31
  -2  -1  18   56.22    5.04
  -2   1 -19    7.68    2.48
  -2   1 -19    5.16    2.49
  -2  -1  19    5.78    2.16
   2  -1 -19    8.89    2.67
  -2   1 -20   32.99    4.69
  -2   1 -20   28.27    4.87
  -2  -1  20   35.72    4.30
   2  -1 -20   28.01    4.53
  -2   1 -21   55.49    6.33
  -2   1 -21   49.42    6.53
  -2  -1  21   49.99    5.29
   2  -1 -21   47.31    5.86
  -2   1 -22   96.12    8.21
   2  -1 -22   87.03    8.03
  -2  -1  22   85.62    7.00
  -2   1 -22   79.22    8.38
  -2   1 -23  228.53   12.85
   2  -1 -23  227.53   13.00
  -2   1 -23  224.53   14.41
  -2  -1  23  211.32   11.09
   2  -1 -24  203.02   12.70
  -2   1 -24  175.83   13.04
  -2   1 -24  179.83   11.54
  -2  -1  24  184.41   10.58
   2  -1 -25   75.76    8.25
  -2   1 -25   82.04    9.26
  -2  -1  25   72.04    6.87
  -2   1 -25   74.08    7.86
   2  -1 -26   19.67    5.22
  -2  -1  26   13.38    3.63
  -2   1 -26   12.13    3.90
   2  -1 -27   79.59    8.95
  -2  -1  27   67.25    6.81
  -2   1 -27   61.72    7.52
   2  -1 -28   32.98    6.55
  -2  -1  28   20.88    4.55
  -2   1 -28   20.44    5.45
   2  -1 -29  113.66   10.64
  -2  -1  29  102.14    8.86
  -2   1 -29  128.07   11.13
   2  -1 -30   49.16    7.50
  -2  -1  30   37.72    5.62
  -2   1 -30   39.31    6.57
   2  -1 -31   39.22    7.13
  -2  -1  31   32.95    5.53
  -2   1 -31   46.37    7.03
   2  -1 -32   20.32    5.26
  -2  -1  32   25.82    5.11
  -2   1 -32   22.26    5.51
   2  -1 -33   16.38    5.18
  -2  -1  33   14.68    4.64
  -2   1 -33    5.21    3.50
   2  -1 -34   36.34    7.14
  -2  -1  34   31.86    5.85
  -2   1 -34   32.70    6.74
   2  -1 -35   27.70    6.53
  -2  -1  35   15.66    4.23
  -2   1 -35   26.06    6.16
   2  -1 -36    8.55    4.85
  -2  -1  36    4.11    3.27
  -2   1 -36    8.97    4.56
   2  -1 -37   30.52    6.69
  -2  -1  37   24.58    5.37
  -2   1 -37   23.32    5.67
  -2  -1  38   12.95    4.07
  -2   1 -38   14.45    5.31
  -2  -1  39    3.17    3.39
  -2  -1  40   20.67    5.48
  -2  -2 -39    8.35    4.25
   2   2 -38   11.17    4.65
  -2  -2 -38    0.54    2.57
  -2  -2 -37   13.22    4.41
  -2  -2 -36    2.00    2.58
  -2  -2 -35   32.24    6.02
  -2  -2 -34   21.11    5.29
  -2  -2 -33   72.95    9.06
  -2   2  33   54.97    6.40
  -2  -2 -32   90.73    9.79
  -2   2  32   73.41    7.28
  -2  -2 -31   29.33    5.79
  -2   2  31   20.87    4.13
  -2  -2 -30   17.52    4.84
  -2   2  30   14.86    3.38
  -2  -2 -29   23.15    4.97
  -2   2  29   21.37    3.77
  -2  -2 -28    6.74    3.73
  -2   2  28    4.51    2.50
  -2  -2 -27  111.53    9.67
  -2   2  27  103.61    7.59
  -2  -2 -26   17.85    4.55
  -2   2  26   24.03    4.00
   2   2 -26   15.94    3.78
   2   2 -25   86.90    7.41
  -2   2  25   89.32    6.63
  -2  -2 -25   78.59    7.80
  -2  -2 -24   21.04    2.95
  -2  -2 -24   22.57    4.85
  -2   2  24   21.99    3.62
  -2   2  24   33.04    5.55
   2   2 -24   21.74    4.04
  -2   2  23  199.44    9.28
   2   2 -23  222.02   11.13
  -2   2  23  223.69   11.72
  -2  -2 -23  214.04   12.40
  -2  -2 -23  226.32    8.54
  -2  -2 -22   22.07    5.04
  -2   2  22   18.07    4.66
  -2   2  22   15.65    3.17
   2   2 -22   14.71    3.25
  -2  -2 -21  195.36   11.49
   2   2 -21  194.32    9.92
  -2   2  21  180.64    8.36
  -2   2  21  204.88   10.87
   2   2 -20   76.55    5.05
  -2   2  20   82.68    6.99
  -2  -2 -20   74.19    6.91
   2   2 -20   77.21    6.17
  -2   2  20   77.13    5.48
  -2  -2 -19   38.64    4.87
   2   2 -19   33.19    3.97
   2   2 -19   31.41    3.28
  -2   2  19   33.61    3.48
  -2   2  19   36.04    4.74
  -2  -2 -18   50.62    5.58
  -2   2  18   45.26    4.91
  -2   2  18   43.94    3.84
   2   2 -18   42.27    3.71
   2   2 -18   42.69    4.26
  -2   2  17   23.65    3.52
  -2  -2 -17   25.35    3.90
  -2   2  17   25.20    2.89
   2   2 -17   24.96    3.26
   2   2 -17   22.42    2.74
  -2   2  16    3.41    1.58
  -2  -2 -16    3.84    2.01
   2   2 -16    5.28    1.71
   2   2 -16    5.44    1.44
  -2   2  16    5.89    1.66
  -2  -2 -15  169.72    9.39
  -2   2  15  173.24    8.71
   2   2 -15  169.82    7.53
  -2   2  15  171.39    7.58
   2   2 -15  157.54    7.24
  -2   2  15  162.82    6.58
  -2  -2 -14  362.53   13.44
   2   2 -14  353.20   10.40
   2   2 -14  356.98   10.80
  -2   2  14  367.18   12.49
  -2   2  14  354.44    9.18
  -2   2  13  401.14   12.88
  -2   2  13  384.05    9.41
  -2   2  13  374.84    9.11
  -2  -2 -13  405.75   13.79
   2   2 -13  387.36   10.35
  -2   2  12 1253.40   22.10
  -2   2  12 1253.22   15.79
  -2   2  12 1220.00   15.52
  -2  -2 -12 1242.34   23.74
   2   2 -12 1218.16   17.51
  -2   2  11  568.87   14.81
  -2   2  11  529.91    9.70
  -2   2  11  505.77    9.70
  -2  -2 -11  551.20   15.76
   2   2 -11  527.93   11.17
  -2   2  10 2679.33   31.37
  -2   2  10 2634.39   20.38
  -2   2  10 2603.83   20.80
  -2  -2 -10 2727.46   33.81
   2   2 -10 2696.01   23.88
  -2   2   9  766.65   16.69
  -2  -2  -9  750.97   17.43
  -2   2   9  780.95   10.35
  -2   2   9  751.79   10.53
   2   2  -9  749.28   12.24
  -2   2   8   77.22    5.21
   2   2  -8   78.28    4.10
  -2  -2  -8   73.33    5.55
  -2   2   8   79.81    3.17
   2   2  -8   73.98    3.69
  -2   2   8   75.18    3.20
  -2  -2  -7  627.67   15.56
   2   2  -7  645.83   11.07
   2   2  -7  667.55   10.65
  -2   2   7  661.41   14.99
   2   2  -7  672.16   13.10
  -2   2   7  659.24    9.02
   2   2  -6  262.30    6.61
  -2  -2  -6  265.16   10.05
  -2   2   6  257.52    5.50
  -2   2   6  262.15    6.30
   2   2  -6  255.13    6.50
   2   2  -6  268.12    8.10
  -2   2   6  250.00    9.16
   2  -2   5 1952.73   21.16
   2   2  -5 1998.60   16.96
   2  -2   5 2048.94   23.40
  -2   2   5 1995.64   14.88
  -2  -2  -5 1985.50   26.93
  -2   2   5 1997.32   17.50
   2   2  -5 2041.69   21.13
  -2   2   5 2006.89   25.53
   2  -2   4  745.50   13.54
   2   2  -4  710.08    9.45
  -2   2   4  727.93    8.90
  -2  -2  -4  737.67   16.22
  -2   2   4  723.10   10.75
   2  -2   4  732.06   14.94
   2  -2   4  745.33   13.15
  -2   2   3  593.56   13.70
  -2  -2  -3  568.40   14.07
   2  -2   3  570.58   11.83
   2   2  -3  576.52    7.71
   2  -2   3  584.49   11.61
  -2   2   3  584.06    8.14
  -2   2   3  571.99    9.91
   2  -2   3  588.15   12.86
   2  -2   2 1678.39   22.48
  -2   2   2 1684.77   22.86
  -2  -2  -2 1625.82   23.57
   2  -2   2 1669.97   20.31
   2   2  -2 1665.81   12.07
  -2   2   2 1649.42   14.11
   2  -2   2 1606.95   18.36
  -2   2   2 1611.36   17.39
   2  -2   2 1644.35   20.69
   2  -2   1  519.35   11.65
  -2  -2  -1  539.45   13.43
  -2   2   1  538.32    8.41
   2  -2   1  523.26    9.98
  -2   2   1  503.25   10.18
   2  -2   1  540.88   11.43
  -2   2   1  526.82   12.60
   2  -2   1  534.93   12.66
   2  -2   0 3509.62   32.72
  -2  -2   0 3487.04   33.77
   2  -2   0 3472.79   24.52
   2  -2   0 3468.43   30.09
  -2  -2   0 3599.35   17.70
  -2   2   0 3520.78   22.77
   2  -2   0 3558.08   27.72
  -2   2   0 3438.88   27.55
   2  -2  -1  541.83   12.79
  -2  -2   1  526.87   13.04
   2  -2  -1  522.31    8.92
   2  -2  -1  501.99   11.82
  -2  -2   1  549.42    6.53
   2  -2  -1  509.09   12.89
  -2   2  -1  537.24    9.40
  -2   2  -1  522.21   11.23
   2  -2  -1  548.42   10.32
  -2  -2   2 1665.11   16.57
   2  -2  -2 1714.98   22.73
   2  -2  -2 1655.65   14.63
  -2  -2   2 1619.96   22.89
   2  -2  -2 1612.56   21.21
   2  -2  -2 1651.08   23.25
  -2  -2   2 1686.67   11.56
  -2   2  -2 1588.88   17.30
  -2   2  -2 1675.36   20.84
   2  -2  -2 1710.81   17.34
  -2  -2   3  566.15   13.55
   2  -2  -3  579.52   12.82
   2  -2  -3  548.40   13.70
   2  -2  -3  577.30    8.04
   2  -2  -3  583.15   13.40
  -2  -2   3  588.89   10.06
  -2   2  -3  572.74   12.78
  -2   2  -3  571.52   10.77
   2  -2  -4  723.57    8.38
  -2  -2   4  728.48   15.39
   2  -2  -4  709.52   15.54
  -2   2  -4  724.32   14.97
   2  -2  -4  732.60   14.62
   2  -2  -4  720.98   15.32
  -2  -2   4  743.19   11.49
  -2   2  -4  746.20   12.81
   2  -2  -5 2049.99   13.37
  -2  -2   5 1990.15   25.56
   2  -2  -5 1976.19   24.42
   2  -2  -5 2026.99   26.62
  -2   2  -5 1993.56   25.84
   2  -2  -5 2020.88   25.87
  -2   2  -5 2027.42   22.07
  -2  -2   5 1992.18   19.18
  -2  -2   6  263.44    9.30
   2  -2  -6  267.59    9.30
   2  -2  -6  265.25    9.77
   2  -2  -6  270.21    4.90
  -2   2  -6  255.21    9.70
   2  -2  -6  259.26    9.60
  -2  -2   6  264.92    7.32
  -2   2  -6  257.92    8.38
  -2  -2   7  631.46   14.66
  -2   2  -7  620.07   15.59
   2  -2  -7  642.07   14.35
   2  -2  -7  639.10   15.55
   2  -2  -7  658.08    8.07
   2  -2  -7  639.44   15.36
  -2   2  -7  653.08   13.65
  -2  -2   7  634.26   11.65
   2  -2  -8   78.83    5.32
  -2  -2   8   74.46    5.18
   2  -2  -8   75.14    5.59
  -2   2  -8   71.38    5.76
   2  -2  -8   76.69    5.54
  -2   2  -8   77.78    5.25
  -2  -2   8   75.65    4.23
   2  -2  -9  770.57   16.37
  -2  -2   9  725.02   16.11
   2  -2  -9  775.79   18.01
  -2  -2   9  772.25   13.78
   2  -2  -9  761.87   17.75
  -2   2  -9  741.51   18.55
  -2   2  -9  763.90   16.19
  -2   2 -10 2649.18   35.78
   2  -2 -10 2663.60   33.73
  -2  -2  10 2683.41   31.07
  -2  -2  10 2666.62   26.23
  -2   2 -10 2724.22   30.95
  -2  -2  10 2620.74   22.33
  -2   2 -11  539.14   16.89
   2  -2 -11  557.46   16.04
  -2  -2  11  528.06   14.38
  -2  -2  11  530.26   12.33
  -2   2 -11  535.11   14.61
  -2  -2  11  517.34   10.30
  -2   2 -12 1226.75   25.85
   2  -2 -12 1242.35   24.06
  -2  -2  12 1260.00   22.25
  -2  -2  12 1275.54   19.50
  -2   2 -12 1206.77   22.39
  -2  -2  12 1199.42   16.43
  -2   2 -13  429.13   15.98
   2  -2 -13  379.66   13.86
  -2  -2  13  397.48   12.86
  -2  -2  13  393.48   11.48
  -2   2 -13  387.97   13.09
  -2  -2  13  383.51    9.72
  -2   2 -14  389.19   15.37
   2  -2 -14  358.63   13.69
  -2  -2  14  372.55   12.70
  -2  -2  14  362.01   11.28
  -2   2 -14  365.07   13.00
  -2  -2  14  357.40    9.78
  -2   2 -15  175.79    9.28
  -2  -2  15  180.89    9.00
   2  -2 -15  171.97   10.04
  -2  -2  15  173.87    8.06
  -2   2 -15  169.12   10.61
  -2  -2  16    3.76    1.43
   2  -2 -16    9.97    3.44
  -2   2 -16    5.32    2.52
  -2   2 -16    6.75    2.59
  -2  -2  17   22.21    3.46
   2  -2 -17   27.84    4.29
  -2   2 -17   27.02    4.60
  -2   2 -17   29.20    4.16
  -2  -2  18   39.58    4.45
   2  -2 -18   49.39    5.56
  -2   2 -18   42.20    5.81
  -2   2 -18   44.98    5.16
  -2  -2  19   38.87    4.76
  -2   2 -19   32.91    5.19
  -2   2 -19   34.31    4.75
   2  -2 -19   36.88    5.13
  -2   2 -20   74.57    6.90
   2  -2 -20   89.66    8.11
  -2  -2  20   77.83    6.68
  -2   2 -20   80.04    8.25
   2  -2 -21  190.18   11.76
  -2  -2  21  200.13   10.60
  -2   2 -21  192.98   12.84
  -2   2 -21  204.62   11.40
  -2   2 -22   14.89    4.44
   2  -2 -22   25.22    5.12
  -2  -2  22   20.13    4.54
  -2   2 -22   15.51    5.01
   2  -2 -23  212.66   12.95
  -2   2 -23  208.46   12.12
  -2   2 -23  208.09   13.99
  -2  -2  23  206.65   11.45
  -2  -2  24   24.17    4.52
   2  -2 -24   26.67    5.61
  -2   2 -24   17.65    4.60
  -2   2 -24   26.55    5.16
  -2  -2  25   88.92    7.85
   2  -2 -25   94.21    9.30
  -2   2 -25   84.49    9.53
  -2   2 -25   93.55    8.78
  -2  -2  26   19.58    4.37
   2  -2 -26   19.91    5.54
  -2   2 -26   22.29    5.41
  -2   2 -26   16.29    4.51
  -2  -2  27   99.38    8.70
   2  -2 -27  124.26   11.00
  -2   2 -27  106.24   11.00
  -2   2 -27  120.54   10.16
  -2  -2  28    4.67    2.60
   2  -2 -28    3.19    3.70
  -2   2 -28    6.94    3.28
  -2   2 -28    2.22    2.52
  -2  -2  29   17.60    3.96
   2  -2 -29   26.14    5.95
  -2   2 -29   18.51    4.85
  -2   2 -29   19.01    4.74
  -2  -2  30   12.34    3.40
   2  -2 -30   11.30    4.56
  -2   2 -30   19.33    5.51
  -2   2 -30   10.48    4.16
   2  -2 -31   32.28    6.83
  -2  -2  31   16.36    4.40
  -2   2 -31   20.38    5.00
   2  -2 -32   95.80   10.90
  -2  -2  32   81.97    8.81
  -2   2 -32   78.15    9.43
   2  -2 -33   63.39    8.86
  -2  -2  33   68.38    8.26
  -2   2 -33   71.11    9.15
   2  -2 -34   29.96    6.99
  -2  -2  34   13.61    4.51
  -2   2 -34   25.32    6.27
   2  -2 -35   37.25    7.34
  -2  -2  35   25.48    5.18
  -2   2 -35   36.31    7.03
   2  -2 -36   12.80    5.70
  -2  -2  36    7.52    3.98
  -2   2 -36    5.77    3.34
   2  -2 -37    2.78    2.82
  -2   2 -37    7.52    3.71
  -2  -2  37   14.87    4.85
  -2   2 -38    0.15    2.49
  -2  -2  38   12.56    4.54
  -2  -2  39   20.60    5.75
  -2  -3 -39    7.44    3.96
  -2  -3 -38    2.00    2.71
  -2  -3 -37   -2.06    2.96
  -2  -3 -36    9.34    3.82
  -2  -3 -35    4.45    3.57
  -2  -3 -34   11.52    4.04
  -2  -3 -33   14.51    4.50
  -2  -3 -32   41.38    6.65
  -2  -3 -31    9.25    3.61
  -2  -3 -30    6.79    3.02
   2   3 -30    2.00    1.95
  -2   3  29    3.55    2.09
  -2  -3 -29   -0.78    2.01
   2   3 -29    2.54    1.77
  -2   3  28   14.87    3.19
  -2  -3 -28   12.07    3.32
   2   3 -28   13.74    3.57
  -2   3  27   40.94    4.69
  -2  -3 -27   41.94    5.93
   2   3 -27   43.69    5.85
  -2   3  26   17.45    3.09
   2   3 -26   15.02    3.57
  -2  -3 -26   15.66    3.98
  -2  -3 -25   49.43    4.66
  -2  -3 -25   52.52    6.72
  -2   3  25   46.93    4.81
  -2   3  25   66.35    7.13
   2   3 -25   48.18    5.93
  -2   3  24  185.27    8.88
   2   3 -24  190.37   11.12
  -2   3  24  206.22   11.70
  -2  -3 -24  208.45   12.61
  -2  -3 -24  196.26    8.93
  -2   3  23   17.92    3.12
  -2  -3 -23   18.81    3.09
  -2   3  23   23.69    4.64
  -2  -3 -23   17.33    4.90
   2   3 -23   12.10    2.86
   2   3 -22   33.02    3.18
  -2   3  22   38.19    5.06
  -2   3  22   32.57    3.66
  -2  -3 -22   33.90    5.14
   2   3 -22   34.89    4.58
   2   3 -21   24.92    2.89
  -2   3  21   29.13    4.61
  -2   3  21   26.33    3.17
  -2  -3 -21   27.64    4.59
   2   3 -21   22.61    3.60
   2   3 -20    4.73    1.37
  -2   3  20   11.61    2.93
  -2   3  20    5.86    1.61
  -2  -3 -20    7.63    2.95
   2   3 -20    3.64    1.50
   2   3 -19   14.18    2.17
  -2  -3 -19   13.61    3.30
  -2   3  19    9.15    2.62
  -2   3  19   15.73    2.31
   2   3 -19   11.52    2.70
  -2  -3 -18  107.67    8.09
  -2   3  18  106.28    7.45
  -2   3  18  101.93    5.39
   2   3 -18  105.48    5.87
   2   3 -18  106.10    7.06
  -2   3  17   40.60    4.69
  -2  -3 -17   41.55    4.92
  -2   3  17   41.35    3.33
   2  -3  17   40.63    1.83
   2   3 -17   39.33    3.76
   2   3 -17   38.45    4.19
  -2   3  16   43.21    4.64
  -2  -3 -16   43.20    4.97
  -2   3  16   39.25    3.08
   2  -3  16   45.35    2.17
   2   3 -16   42.45    4.22
  -2   3  15    4.68    1.14
  -2   3  15    6.46    2.25
  -2  -3 -15    1.82    1.66
  -2   3  15    4.40    1.11
   2  -3  15    5.93    1.03
   2   3 -15    3.64    1.43
  -2   3  14   14.72    1.87
  -2   3  14   10.70    2.36
  -2  -3 -14   12.16    2.88
  -2   3  14    8.88    1.38
   2   3 -14   10.35    2.07
   2  -3  14   13.10    1.40
  -2   3  13   55.88    3.33
  -2   3  13   56.46    3.16
  -2  -3 -13   56.80    5.41
   2  -3  13   57.51    2.97
  -2   3  13   56.19    4.98
   2   3 -13   56.46    4.46
  -2   3  12  129.78    4.50
   2  -3  12  143.45    4.82
  -2   3  12  135.62    7.65
  -2  -3 -12  128.02    7.97
  -2   3  12  140.49    4.77
   2   3 -12  127.44    6.53
  -2   3  11  329.80    6.69
   2  -3  11  344.31    7.78
  -2   3  11  323.02   11.55
   2   3 -11  319.29   10.02
  -2  -3 -11  330.72   12.47
  -2   3  11  325.65    6.79
   2   3 -10 1398.22   20.21
  -2   3  10 1402.57   12.33
   2  -3  10 1386.57   15.92
  -2   3  10 1394.17   23.58
  -2  -3 -10 1383.98   25.22
  -2   3  10 1428.51   12.58
   2   3  -9  222.03    7.96
  -2  -3  -9  222.69   10.09
  -2   3   9  234.99    4.51
   2  -3   9  230.33    6.92
  -2   3   9  225.27    4.57
  -2   3   9  234.54    9.67
  -2   3   8  172.87    3.29
  -2  -3  -8  149.33    8.29
   2  -3   8  171.37    6.14
   2   3  -8  156.47    6.45
  -2   3   8  169.81    8.20
  -2   3   8  161.89    3.41
   2   3  -8  162.07    6.64
   2  -3   7 1333.79   17.04
  -2  -3  -7 1366.97   24.24
   2   3  -7 1388.75   18.09
  -2   3   7 1392.14   22.71
   2   3  -7 1338.34   18.46
   2   3  -6  273.74    6.11
   2  -3   6  288.85    8.22
  -2  -3  -6  282.00   10.99
  -2   3   6  268.27   10.01
   2   3  -6  286.12    7.93
   2   3  -6  281.34    8.30
   2   3  -5  519.51    7.32
   2  -3   5  487.78   10.63
  -2  -3  -5  482.67   14.17
   2   3  -5  463.38    9.72
  -2   3   5  476.81   10.65
   2   3  -4  357.73    5.25
  -2   3   4  343.82    9.06
   2  -3   4  347.84    9.20
   2  -3   4  344.41    9.16
  -2  -3  -4  334.68   11.76
  -2  -3  -3  792.72   17.91
   2  -3   3  827.89   13.52
  -2   3   3  811.18   14.20
  -2   3   3  826.74    6.77
   2  -3   3  811.80   14.35
   2  -3   2  189.65    7.16
  -2  -3  -2  194.03    8.80
   2  -3   2  194.97    6.28
  -2   3   2  187.78    6.98
   2  -3   2  189.65    8.60
  -2   3   2  200.68    4.02
   2  -3   1  566.22   12.42
  -2  -3  -1  548.21   14.58
   2  -3   1  568.02   10.03
  -2   3   1  556.07   12.26
   2  -3   1  537.39   14.27
  -2   3   1  556.10    7.56
   2  -3   0  882.55   15.73
   2  -3   0  885.01   11.63
  -2  -3   0  872.27   18.24
   2  -3   0  887.95   15.63
  -2   3   0  859.48   15.67
   2  -3   0  861.11   18.15
  -2   3   0  865.51   10.43
  -2   3  -1  538.76    9.04
   2  -3  -1  572.35   12.98
   2  -3  -1  529.48   14.38
  -2  -3   1  541.16   14.31
   2  -3  -1  579.69   12.31
  -2   3  -1  526.32   12.71
   2  -3  -1  547.59   14.46
   2  -3  -1  565.20    8.64
  -2  -3   1  550.41    8.03
   2  -3  -2  199.27    8.02
   2  -3  -2  192.84    8.64
   2  -3  -2  192.23    4.55
  -2  -3   2  181.90    8.31
  -2   3  -2  191.70    5.87
   2  -3  -2  188.14    8.57
  -2  -3   2  197.04    4.81
  -2   3  -2  180.47    7.69
  -2   3  -3  816.36   16.59
   2  -3  -3  808.95   16.14
   2  -3  -3  817.84   17.92
   2  -3  -3  845.85    7.80
   2   3   3  828.18    8.54
   2  -3  -3  794.17   17.77
  -2   3  -3  812.23   12.59
  -2  -3   3  827.05   10.16
  -2  -3   3  809.25   17.53
  -2   3  -4  342.59    8.70
   2  -3  -4  341.69   11.67
  -2   3  -4  332.86   11.00
   2  -3  -4  352.97   10.91
   2  -3  -4  330.39   11.37
   2   3   4  331.98    6.21
  -2  -3   4  339.13    6.84
  -2  -3   4  344.87   11.32
  -2  -3   5  489.00   13.67
  -2   3  -5  494.60   13.78
   2   3   5  491.39    8.42
   2  -3  -5  503.87   14.23
   2  -3  -5  485.63   14.13
  -2   3  -5  487.17   10.88
  -2  -3   5  484.70    8.70
  -2  -3   6  280.73   10.53
  -2   3  -6  278.26   10.75
   2   3   6  275.12    7.08
   2  -3  -6  297.58   11.05
   2  -3  -6  281.19   10.95
  -2   3  -6  275.63    8.70
  -2  -3   6  279.47    6.95
  -2  -3   7 1377.34   23.17
  -2   3  -7 1336.53   24.22
   2  -3  -7 1375.19   24.33
   2   3   7 1338.36   16.87
   2  -3  -7 1334.45   24.08
  -2   3  -7 1355.67   19.78
  -2  -3   7 1365.48   15.92
  -2  -3   8  159.31    8.18
   2  -3  -8  163.15    8.65
  -2   3  -8  176.89    7.77
   2  -3  -8  160.09    8.66
  -2   3  -8  164.49    8.90
  -2  -3   8  163.93    5.89
  -2   3  -9  233.88    7.37
  -2  -3   9  233.99   10.00
   2  -3  -9  236.92   10.57
  -2   3  -9  242.43    9.33
   2  -3  -9  229.83   10.40
  -2   3  -9  218.90   10.55
  -2  -3   9  241.31    7.56
  -2   3 -10 1341.05   17.30
  -2  -3  10 1395.21   24.25
   2  -3 -10 1409.48   25.92
  -2   3 -10 1396.95   22.55
   2  -3 -10 1412.53   26.14
  -2  -3  10 1372.63   18.52
  -2   3 -10 1387.43   26.66
  -2   3 -11  337.82    8.50
   2  -3 -11  339.86   13.28
  -2  -3  11  340.49    9.64
  -2   3 -11  323.18   13.57
  -2  -3  11  344.26   12.28
   2  -3 -11  342.58   13.12
  -2   3 -11  346.44   11.84
  -2   3 -12  141.38    7.85
   2  -3 -12  139.01    8.70
  -2   3 -12  128.48    8.80
  -2  -3  12  130.06    7.98
  -2   3 -12  134.49    5.23
   2  -3 -13   57.45    5.66
  -2   3 -13   60.08    6.13
  -2  -3  13   57.65    5.33
  -2   3 -13   57.80    3.37
  -2   3 -13   61.53    5.34
   2  -3 -14    8.99    2.57
  -2   3 -14   12.86    2.78
  -2  -3  14   10.54    2.62
  -2   3 -14   13.27    1.63
  -2   3 -14   13.02    3.20
   2  -3 -15    7.23    2.80
  -2   3 -15    5.60    2.23
  -2  -3  15    3.93    2.11
  -2   3 -15    4.95    1.06
  -2   3 -15    2.38    2.00
   2  -3 -16   41.28    5.12
  -2   3 -16   46.61    5.05
  -2  -3  16   41.67    4.83
  -2   3 -16   41.88    2.53
  -2   3 -16   37.83    5.31
   2  -3 -17   39.30    5.18
  -2   3 -17   39.09    4.85
  -2  -3  17   42.22    4.86
  -2   3 -17   40.11    2.36
  -2   3 -17   41.22    5.79
  -2   3 -18  108.42    8.04
  -2   3 -18  107.58    3.46
   2  -3 -18  105.22    8.45
  -2   3 -18  107.94    9.32
  -2  -3  18  114.17    7.91
  -2  -3  19   11.50    2.85
   2  -3 -19   15.51    3.87
  -2   3 -19   15.62    4.16
  -2   3 -19   14.41    3.40
  -2  -3  20    2.06    1.99
   2  -3 -20    4.56    2.08
  -2   3 -20    3.38    2.60
  -2   3 -20    4.30    2.41
   2  -3 -21   23.24    4.37
  -2  -3  21   26.66    4.32
  -2   3 -21   18.68    3.77
  -2   3 -21   23.73    4.84
   2  -3 -22   33.67    5.36
  -2  -3  22   35.51    4.96
  -2   3 -22   36.10    5.06
  -2   3 -22   29.90    5.55
   2  -3 -23   23.84    5.65
  -2  -3  23   21.95    4.68
  -2   3 -23   11.52    4.45
  -2   3 -23   13.63    4.06
  -2  -3  24  190.07   11.61
  -2   3 -24  200.78   12.39
  -2   3 -24  199.17   14.24
   2  -3 -24  199.95   13.19
  -2  -3  25   51.37    6.37
  -2   3 -25   53.17    7.01
  -2   3 -25   52.72    7.96
   2  -3 -25   52.22    7.25
  -2  -3  26   16.43    3.87
  -2   3 -26   22.39    4.92
  -2   3 -26   15.07    4.28
   2  -3 -26   18.75    4.95
  -2  -3  27   39.94    5.83
  -2   3 -27   35.77    5.85
  -2   3 -27   46.00    7.55
   2  -3 -27   43.02    6.92
  -2  -3  28    9.44    2.76
  -2   3 -28   23.65    5.37
  -2   3 -28   16.31    4.77
   2  -3 -28   15.33    4.67
  -2  -3  29   -1.12    3.32
  -2   3 -29    2.90    2.67
  -2   3 -29    7.63    4.21
   2  -3 -29    0.12    2.95
  -2  -3  30    4.74    2.69
  -2   3 -30    6.25    3.71
  -2   3 -30    8.87    4.54
   2  -3 -30    3.18    3.17
  -2  -3  31    7.52    3.44
  -2   3 -31    9.91    3.68
  -2   3 -31    6.74    3.71
   2  -3 -31    8.40    4.11
  -2  -3  32   49.00    7.14
  -2   3 -32   50.88    7.96
  -2   3 -32   37.62    7.28
   2  -3 -32   39.18    7.30
  -2  -3  33   19.47    5.14
  -2   3 -33   12.52    4.41
  -2   3 -33   10.55    5.01
   2  -3 -33   14.86    4.85
  -2  -3  34   16.01    4.76
  -2   3 -34   11.55    4.91
  -2   3 -34   16.27    5.37
   2  -3 -34    8.15    3.91
   2  -3 -35    1.93    2.84
  -2  -3  35   11.58    4.41
  -2   3 -35    3.64    2.70
   2  -3 -36   10.94    4.66
  -2   3 -36   17.16    5.53
  -2  -3  36   20.84    5.45
  -2   3 -37   -3.30    3.57
  -2  -3  37    6.43    4.29
  -2  -3  38    1.16    2.82
  -2  -4 -39   -0.14    2.32
  -2  -4 -38   -9.28    3.96
  -2  -4 -37   12.47    4.26
  -2  -4 -36   16.20    5.02
  -2  -4 -35    4.21    3.05
  -2  -4 -34    4.08    2.96
  -2  -4 -33   12.96    3.96
  -2  -4 -32    6.12    3.72
  -2  -4 -31   31.57    6.00
   2   4 -30    3.34    1.66
  -2  -4 -30    3.37    3.10
   2   4 -29   16.45    3.68
  -2  -4 -29   31.91    5.72
   2   4 -28   17.21    4.26
  -2  -4 -28   14.79    4.05
   2   4 -27   26.16    4.79
  -2  -4 -27   13.46    3.64
  -2   4  26   -2.45    2.29
  -2  -4 -26    0.16    1.62
  -2  -4 -26   -2.85    2.85
   2   4 -26   -1.26    1.56
  -2   4  25   13.27    3.74
  -2  -4 -25    7.14    2.99
   2   4 -25   13.84    3.44
  -2  -4 -25    8.04    2.29
  -2  -4 -24   46.13    4.82
  -2  -4 -24   48.21    6.17
  -2   4  24   54.54    6.54
   2   4 -24   42.80    5.58
  -2   4  24   42.39    4.25
  -2   4  23  106.64    8.69
  -2  -4 -23   99.11    8.63
  -2   4  23   84.79    5.64
   2   4 -23   83.20    7.70
  -2  -4 -23   89.17    6.69
  -2  -4 -22  206.89    9.74
  -2   4  22  204.16    8.26
  -2  -4 -22  195.45   11.82
   2   4 -22  214.34   11.84
  -2   4  22  213.30   11.48
   2   4 -22  183.48    7.26
  -2   4  21   12.10    4.24
   2   4 -21    8.46    2.77
  -2   4  21   10.54    2.17
  -2  -4 -21   13.57    3.79
   2   4 -21    7.60    1.72
  -2  -4 -20   29.32    4.77
   2   4 -20   29.52    4.38
   2   4 -20   27.63    3.03
  -2   4  20   29.05    3.04
  -2   4  20   27.84    4.51
  -2  -4 -19  145.86    9.68
   2   4 -19  136.43    8.76
  -2   4  19  137.37    6.04
  -2   4  19  135.55    8.76
   2   4 -19  136.09    6.72
  -2  -4 -18   50.49    5.84
  -2   4  18   66.92    6.27
   2   4 -18   55.20    5.47
  -2   4  18   51.74    3.65
  -2   4  17   13.39    2.09
  -2  -4 -17   10.28    2.87
  -2   4  17   14.78    3.45
   2   4 -17   12.87    2.69
  -2   4  17   18.97    2.20
  -2   4  16  184.84    9.68
  -2   4  16  175.66    5.83
   2   4 -16  185.51    9.59
  -2   4  16  172.25    6.69
  -2  -4 -16  179.32   10.31
  -2   4  15  107.97    7.40
  -2  -4 -15  106.77    7.93
  -2   4  15  107.10    4.95
   2   4 -15  105.67    6.98
  -2   4  15   99.80    4.16
   2   4 -14   18.17    2.86
  -2  -4 -14   12.73    3.06
  -2   4  14   16.48    1.91
  -2   4  14   14.22    2.94
  -2   4  14   14.98    1.57
  -2   4  13   36.94    2.46
  -2  -4 -13   38.55    4.67
  -2   4  13   38.63    2.25
  -2   4  13   40.30    4.59
   2   4 -13   38.63    4.16
  -2  -4 -12  189.39    9.96
  -2   4  12  187.10    4.81
  -2   4  12  180.18    9.00
   2   4 -12  182.93    8.62
  -2   4  12  179.29    4.31
  -2   4  11  234.96    4.61
  -2  -4 -11  234.42   10.91
  -2   4  11  232.63   10.22
   2   4 -11  235.18    9.60
  -2   4  11  233.79    4.15
  -2   4  10  189.01    9.15
   2   4 -10  195.13    8.51
  -2  -4 -10  193.44    9.81
  -2   4   9  415.49   13.24
  -2  -4  -9  409.10   14.40
   2   4  -9  420.02   12.23
   2   4  -8  895.08   17.50
  -2   4   8  879.04   19.29
   2   4  -8  867.69   14.67
  -2  -4  -8  882.47   20.94
   2   4  -7 5223.73   41.84
   2   4  -7 5119.72   34.05
  -2   4   7 5298.15   46.11
  -2  -4  -7 5182.15   49.77
   2   4  -6  503.66   12.85
  -2   4   6  502.11   12.91
  -2   4   6  486.88   14.36
   2   4  -6  484.46    9.96
  -2  -4  -6  488.83   15.70
  -2   4   5  389.81   11.20
   2   4  -5  366.24    8.02
  -2  -4  -5  394.98   13.60
  -2  -4  -4  294.23   11.67
  -2   4   4  308.65   10.03
  -2  -4  -4  290.09    6.36
  -2  -4  -3  448.37    6.92
   2  -4   3  432.62   14.21
  -2  -4  -3  442.82   14.20
   2  -4   3  441.21   10.08
  -2   4   3  446.62   12.13
  -2   4   2 1382.47   21.80
  -2  -4  -2 1397.22   25.04
  -2  -4  -2 1412.53   13.45
   2  -4   2 1440.56   25.47
   2  -4   2 1363.32   17.04
   2  -4   1  730.51   18.09
  -2  -4  -1  727.67    9.41
  -2   4   1  728.44   16.00
  -2  -4  -1  709.96   17.74
  -2   4   1  771.44    9.14
   2  -4   1  738.40   11.67
  -2  -4   0  134.91    4.13
   2  -4   0  133.40    7.75
  -2  -4   0  128.58    7.53
  -2   4   0  130.55    6.91
  -2   4   0  143.40    4.37
   2  -4   0  139.14    4.71
   2  -4  -1  737.42    9.93
   2  -4  -1  700.80   17.91
  -2  -4   1  710.88   17.77
  -2   4  -1  707.63   16.42
  -2  -4   1  738.60   10.01
   2  -4  -1  730.04   18.28
  -2  -4   1  746.23    6.38
  -2   4  -1  750.02   10.84
  -2   4  -2 1419.77   15.99
   2  -4  -2 1432.66   11.90
   2  -4  -2 1393.01   25.21
  -2  -4   2 1417.06   24.84
   2  -4  -2 1464.32   25.81
  -2   4  -2 1400.22   23.50
   2  -4  -2 1421.33   10.35
  -2  -4   2 1414.43    9.85
  -2   4  -3  457.49    9.77
  -2  -4   3  436.36   13.97
   2   4   3  430.47    7.93
   2  -4  -3  443.49   14.51
   2  -4  -3  428.24   14.08
  -2  -4   3  446.47    6.28
  -2   4  -3  437.58   13.43
  -2   4  -4  298.53    8.43
  -2  -4   4  301.41   11.66
   2   4   4  308.65    7.09
   2  -4  -4  308.28   12.08
   2  -4  -4  281.95   11.64
  -2  -4   4  300.90    5.79
  -2   4  -4  286.28   11.11
  -2  -4   5  369.00   12.87
   2  -4  -5  371.51   13.49
   2   4   5  380.98    8.41
   2  -4  -5  364.24   13.13
  -2   4  -5  380.05    9.98
  -2   4  -5  361.38   12.86
  -2  -4   6  498.65   15.40
   2   4   6  495.97   10.35
   2  -4  -6  498.18   15.95
   2  -4  -6  485.69   15.73
  -2   4  -6  523.88   12.46
  -2   4  -6  513.06   15.86
  -2  -4   7 5114.93   48.29
   2  -4  -7 5167.56   51.12
   2   4   7 5273.59   35.50
   2  -4  -7 5267.24   51.13
  -2   4  -7 5171.50   39.42
  -2   4  -7 5251.97   50.75
  -2  -4   8  851.72   20.19
   2  -4  -8  904.26   21.79
   2   4   8  877.56   15.39
   2  -4  -8  899.27   21.59
  -2   4  -8  927.74   17.59
  -2   4  -8  869.32   21.53
  -2  -4   9  437.26   14.51
   2   4   9  426.18   11.39
   2  -4  -9  438.23   15.24
   2  -4  -9  426.58   15.14
  -2   4  -9  437.18   12.59
  -2   4  -9  418.83   15.13
  -2  -4  10  196.42    9.99
   2  -4 -10  198.17   10.45
   2  -4 -10  194.60   10.42
  -2   4 -10  196.41    8.83
  -2   4 -10  185.83   10.60
   2  -4 -11  230.26   11.46
  -2   4 -11  231.63   11.75
   2  -4 -11  227.34   11.54
  -2   4 -11  235.77    9.84
  -2  -4  11  230.75   10.80
  -2  -4  12  185.06    9.78
  -2   4 -12  184.46    6.45
   2  -4 -12  201.90   10.87
   2  -4 -12  189.85   10.62
  -2   4 -12  178.52   10.82
  -2   4 -12  185.29    9.01
   2  -4 -13   42.62    5.37
  -2   4 -13   38.92    5.44
  -2  -4  13   42.46    4.80
  -2   4 -13   39.73    2.94
  -2   4 -13   46.94    4.78
   2  -4 -14   21.08    4.12
  -2   4 -14   13.86    3.70
  -2  -4  14   16.85    3.33
  -2   4 -14   15.02    1.78
  -2   4 -14   20.96    3.45
  -2   4 -15  108.27    4.52
  -2   4 -15  109.51    9.00
  -2  -4  15  109.42    7.77
   2  -4 -15  119.80    9.01
  -2   4 -15  106.90    7.50
  -2   4 -16  184.01    5.61
   2  -4 -16  186.04   11.24
  -2   4 -16  179.58    9.92
  -2   4 -16  176.86   11.69
  -2  -4  16  194.73   10.70
  -2  -4  17   23.75    4.83
  -2   4 -17   15.66    3.86
   2  -4 -17   15.17    3.66
  -2   4 -17   20.40    4.08
  -2  -4  18   60.66    6.50
  -2   4 -18   53.87    6.88
   2  -4 -18   52.19    6.46
  -2   4 -18   58.95    6.16
   2  -4 -19  141.48   10.29
  -2   4 -19  142.92    9.51
  -2   4 -19  145.73   11.34
  -2  -4  19  147.85    9.82
  -2  -4  20   25.59    4.73
  -2   4 -20   28.07    5.38
   2  -4 -20   32.38    5.39
  -2   4 -20   32.61    5.17
  -2  -4  21   10.30    3.70
  -2   4 -21    9.82    3.62
   2  -4 -21   13.34    5.02
  -2   4 -21    9.58    3.34
   2  -4 -22  221.54   13.79
  -2   4 -22  206.73   12.15
  -2   4 -22  213.22   14.68
  -2  -4  22  224.72   12.65
  -2  -4  23   89.97    8.43
   2  -4 -23   92.03    9.15
  -2   4 -23   77.06    9.15
  -2   4 -23   93.19    8.76
  -2   4 -24   45.19    6.38
  -2   4 -24   49.40    7.55
  -2  -4  24   43.37    5.94
   2  -4 -24   50.77    7.12
  -2   4 -25    5.88    3.48
  -2   4 -25   11.75    4.13
  -2  -4  25    5.95    2.64
   2  -4 -25    9.36    3.56
  -2   4 -26   -0.28    1.85
  -2   4 -26   -0.38    2.17
  -2  -4  26    0.64    2.11
   2  -4 -26    2.52    2.88
  -2   4 -27   28.54    5.51
  -2   4 -27   22.91    5.49
  -2  -4  27   17.24    4.08
   2  -4 -27   19.52    4.99
  -2   4 -28   17.74    4.69
   2  -4 -28   16.75    4.62
  -2   4 -28   14.94    4.62
  -2  -4  28   10.35    3.55
  -2   4 -29   32.19    5.94
  -2   4 -29   20.28    5.50
  -2  -4  29   26.20    5.09
   2  -4 -29   25.47    5.67
  -2   4 -30    5.61    3.63
  -2   4 -30    6.11    4.47
  -2  -4  30    3.46    2.96
   2  -4 -30    1.41    2.69
  -2   4 -31   34.87    6.63
  -2   4 -31   37.59    7.79
  -2  -4  31   28.18    5.39
   2  -4 -31   34.62    6.67
  -2   4 -32    6.73    4.22
   2  -4 -32    6.25    3.72
  -2   4 -32    7.90    4.13
  -2  -4  32    3.92    2.82
  -2   4 -33    4.71    3.47
   2  -4 -33   14.14    4.75
  -2   4 -33   10.53    4.85
  -2  -4  33   16.12    4.48
  -2   4 -34   -1.96    3.01
   2  -4 -34    8.08    4.18
  -2   4 -34    2.47    3.31
  -2  -4  34    3.96    2.91
  -2   4 -35    5.03    3.30
   2  -4 -35    2.80    4.32
  -2   4 -35    5.08    2.89
  -2  -4  35   -1.86    3.48
  -2   4 -36   14.82    5.98
  -2  -4  36   17.39    5.34
  -2   4 -36    4.50    3.20
  -2  -4  37   22.84    5.71
  -2   4 -37   15.08    5.75
  -2  -5 -38   -4.75    3.78
  -2  -5 -37    6.92    3.84
  -2  -5 -36    0.37    2.16
  -2  -5 -36   -4.33    3.38
   2  -5  35    4.31    3.08
  -2  -5 -35   -0.12    2.45
   2  -5  34    4.68    3.54
  -2  -5 -34    9.70    3.71
   2  -5  33    1.25    2.69
  -2  -5 -33    8.06    3.82
  -2  -5 -32   28.34    5.79
  -2  -5 -31   10.57    4.12
   2   5 -30   11.37    3.45
  -2  -5 -30   13.63    4.15
   2   5 -29   -0.10    2.10
  -2  -5 -29    4.80    3.05
  -2  -5 -28   -1.36    1.95
   2   5 -28    3.66    2.21
  -2  -5 -27    2.55    1.83
   2   5 -27    3.53    2.71
  -2  -5 -27    2.35    2.29
  -2  -5 -26   21.32    3.86
   2   5 -26   21.12    4.44
  -2  -5 -26   21.69    4.61
  -2   5  26   19.98    4.24
  -2  -5 -25   16.89    3.41
   2   5 -25   13.58    3.82
  -2  -5 -25   13.88    3.74
  -2   5  25   16.65    3.97
  -2  -5 -24   29.14    4.38
   2   5 -24   23.85    4.38
  -2  -5 -24   30.87    5.09
  -2   5  24   28.51    4.83
  -2  -5 -23   31.80    4.62
   2   5 -23   25.70    4.43
  -2  -5 -23   34.11    5.47
  -2   5  23   26.27    4.64
  -2  -5 -22   52.46    5.65
  -2   5  22   54.17    6.14
   2   5 -22   42.38    5.74
  -2  -5 -22   46.99    6.29
  -2  -5 -21  169.56    9.48
   2   5 -21  154.94   10.39
  -2   5  21  152.67    9.98
   2   5 -21  146.03    6.73
  -2  -5 -21  161.05   10.85
  -2  -5 -20   98.36    8.51
   2   5 -20   82.27    5.23
   2   5 -20   85.83    7.75
  -2   5  20   96.14    7.82
  -2   5  19  110.02    5.00
  -2  -5 -19  132.50    9.54
   2   5 -19  121.21    8.86
  -2   5  19  113.01    8.36
  -2  -5 -18   32.05    4.73
  -2   5  18   28.59    2.47
   2   5 -18   29.24    4.42
  -2   5  18   33.59    4.69
  -2  -5 -17   36.17    5.08
  -2   5  17   32.17    2.47
   2   5 -17   37.06    4.81
  -2   5  17   31.88    4.48
  -2   5  16   92.92    3.81
  -2  -5 -16  100.65    7.98
  -2   5  16  105.03    7.49
   2   5 -16  101.98    7.65
  -2  -5 -15   29.52    4.35
  -2   5  15   28.42    4.13
  -2   5  15   28.68    1.92
   2   5 -15   28.94    4.17
  -2  -5 -14   49.48    5.52
  -2   5  14   43.17    2.44
  -2   5  14   43.57    2.08
  -2   5  14   43.58    4.90
   2   5 -14   43.33    4.92
  -2  -5 -13  166.19    9.80
  -2   5  13  160.74    3.73
  -2   5  13  157.28    3.26
   2   5 -13  162.63    9.22
  -2   5  13  161.78    8.95
   2   5 -12   72.17    6.05
  -2   5  12   71.71    5.99
  -2  -5 -12   68.81    6.54
   2   5 -11    7.02    2.14
  -2   5  11    8.11    2.50
  -2  -5 -11    5.34    1.78
  -2  -5 -10  157.64    5.90
  -2   5  10  167.33    8.83
   2   5 -10  154.67    8.48
  -2  -5 -10  158.51    9.46
  -2  -5  -9  249.22   11.75
  -2  -5  -9  234.70    8.38
  -2  -5  -9  238.82    6.81
  -2   5   9  238.76   10.42
   2   5  -9  237.34   10.36
  -2  -5  -8  509.31   16.61
  -2  -5  -8  507.15   11.69
   2   5  -8  518.72   10.89
  -2  -5  -8  504.85    9.15
  -2   5   8  476.98   14.79
   2   5  -8  498.26   14.66
  -2  -5  -7  132.85    8.64
  -2  -5  -7  128.81    5.65
  -2   5   7  137.48    7.83
   2   5  -7  128.94    5.15
  -2  -5  -7  124.78    4.29
   2   5  -7  130.15    7.51
  -2  -5  -6  244.87   11.57
  -2   5   6  242.51   10.36
  -2  -5  -6  253.06    5.32
   2   5  -6  255.03    6.70
  -2   5   6  248.56   10.14
   2   5  -6  249.09   10.18
  -2  -5  -6  256.08    7.42
   2   5  -5    7.76    2.17
  -2   5   5    7.28    1.96
  -2  -5  -5    7.24    1.30
  -2  -5  -5    7.73    0.87
   2   5  -5    7.44    1.13
  -2  -5  -5    5.18    1.88
  -2  -5  -4  252.11   11.44
  -2  -5  -4  265.79    6.80
  -2   5   4  261.89   10.42
   2  -5   4  267.68   12.11
  -2  -5  -4  261.74    7.61
  -2  -5  -3   62.00    2.97
   2  -5   3   53.18    5.53
  -2  -5  -3   58.26    3.53
  -2   5   3   59.67    5.09
  -2  -5  -3   51.67    5.25
   2  -5   2   57.20    5.62
  -2  -5  -2   64.10    3.61
  -2  -5  -2   75.25    2.82
   2  -5   2   59.88    3.56
  -2  -5  -2   56.19    5.51
  -2   5   2   63.02    5.31
   2  -5   2   59.59    3.69
   2  -5   1  307.94    7.43
   2  -5   1  305.42   12.87
  -2  -5  -1  305.47    7.82
  -2  -5  -1  308.95   12.39
  -2   5   1  316.10   11.73
   2  -5   1  313.97    7.90
   2  -5   0   59.28    3.22
   2  -5   0   58.91    3.01
  -2   5   0   58.85    5.27
   2  -5   0   54.76    5.41
  -2  -5   0   51.91    3.29
  -2  -5   0   50.15    5.27
   2  -5  -1  312.50    6.29
  -2   5  -1  316.17   11.91
  -2  -5   1  299.48   12.45
   2  -5  -1  309.76    6.69
  -2  -5   1  301.85    8.04
   2  -5  -1  311.33   12.94
   2  -5  -2   65.39    2.63
  -2  -5   2   69.26    6.09
   2  -5  -2   60.92    5.67
   2  -5  -2   65.87    6.02
  -2  -5   2   58.36    3.63
  -2   5  -2   61.90    5.54
   2  -5  -2   62.67    2.69
   2  -5  -3   47.71    1.90
  -2  -5   3   57.32    5.61
   2  -5  -3   52.10    5.34
   2  -5  -3   59.67    2.23
   2  -5  -3   55.11    5.70
  -2   5  -3   60.43    3.89
  -2   5  -3   57.60    5.29
  -2  -5   4  249.62   11.31
   2  -5  -4  260.37   11.84
   2   5   4  245.62    7.58
   2  -5  -4  264.16   12.03
  -2   5  -4  250.34   11.26
  -2   5  -4  276.37    8.53
   2  -5  -5    5.88    2.31
  -2  -5   5    7.27    2.57
   2   5   5    5.61    1.22
   2  -5  -5    7.75    2.73
  -2   5  -5    8.63    1.96
  -2   5  -5    7.29    2.19
  -2  -5   6  242.02   11.29
   2   5   6  249.65    8.12
   2  -5  -6  257.99   12.11
   2  -5  -6  253.64   11.76
  -2   5  -6  262.80    9.15
  -2   5  -6  249.97   11.69
  -2  -5   7  129.64    8.54
   2   5   7  121.74    6.01
   2  -5  -7  132.42    8.97
   2  -5  -7  138.44    9.00
  -2   5  -7  129.44    6.76
  -2   5  -7  127.51    8.92
  -2  -5   8  495.46   16.16
   2  -5  -8  516.07   17.47
   2  -5  -8  508.50   17.15
  -2   5  -8  510.52   13.63
  -2   5  -8  500.76   17.21
  -2  -5   9  225.10   11.07
   2  -5  -9  252.22   12.46
   2  -5  -9  215.72   11.44
  -2   5  -9  247.75    9.95
  -2   5  -9  242.44   12.28
  -2  -5  10  162.55    9.45
   2  -5 -10  156.10    9.72
   2  -5 -10  153.76    9.95
  -2   5 -10  163.37   10.31
  -2   5 -10  166.90    8.28
   2  -5 -11    6.73    2.21
  -2  -5  11    6.43    2.81
   2  -5 -11    5.03    2.49
  -2   5 -11    7.76    2.36
  -2   5 -11    5.88    2.78
   2  -5 -12   70.52    7.06
  -2   5 -12   69.01    7.07
   2  -5 -12   70.80    6.88
  -2   5 -12   69.18    5.80
  -2  -5  12   73.93    6.51
  -2  -5  13  175.09   10.20
   2  -5 -13  164.49   10.59
   2  -5 -13  171.86   10.86
  -2   5 -13  164.56    9.03
  -2   5 -13  157.51   10.78
  -2  -5  14   53.45    6.18
  -2   5 -14   47.07    6.11
   2  -5 -14   51.23    6.34
  -2   5 -14   47.68    5.19
  -2  -5  15   30.32    4.62
  -2   5 -15   30.46    5.06
   2  -5 -15   33.66    5.67
  -2   5 -15   28.05    4.13
   2  -5 -16  113.29    9.29
  -2  -5  16  103.01    8.20
  -2   5 -16  110.28    8.02
  -2   5 -16  104.81    9.12
  -2  -5  17   43.66    5.94
  -2   5 -17   29.58    5.17
   2  -5 -17   36.76    5.49
  -2   5 -17   36.58    5.07
  -2  -5  18   31.53    5.10
  -2   5 -18   27.23    5.04
   2  -5 -18   32.63    5.57
  -2   5 -18   33.48    4.94
   2  -5 -19  130.41   10.60
  -2   5 -19  132.86    9.51
  -2   5 -19  112.89   10.28
  -2  -5  19  136.47    9.98
   2  -5 -20  101.92    9.62
  -2   5 -20  107.75    9.01
  -2   5 -20   94.64    9.88
  -2  -5  20  107.29    9.05
   2  -5 -21  161.32   12.02
  -2  -5  21  178.76   11.87
  -2   5 -21  157.46   12.69
  -2   5 -21  165.23   11.21
  -2   5 -22   52.19    6.80
  -2   5 -22   41.30    6.87
  -2  -5  22   57.54    7.57
   2  -5 -22   50.73    7.14
  -2   5 -23   30.64    5.65
  -2   5 -23   28.46    6.17
  -2  -5  23   33.16    5.54
   2  -5 -23   31.71    5.94
  -2   5 -24   29.29    5.18
  -2   5 -24   33.85    6.98
  -2  -5  24   29.86    5.40
   2  -5 -24   29.70    5.77
  -2   5 -25   21.62    5.28
  -2   5 -25   17.62    4.75
  -2  -5  25   21.10    4.70
   2  -5 -25   15.68    4.45
  -2   5 -26   23.10    5.32
  -2   5 -26   20.79    5.48
  -2  -5  26   26.12    5.45
   2  -5 -26   18.42    4.75
  -2   5 -27    0.94    1.88
   2  -5 -27    1.83    2.72
  -2   5 -27    9.61    4.52
  -2  -5  27    5.90    3.21
   2  -5 -28    3.15    2.75
  -2   5 -28   -0.57    2.33
  -2  -5  28    4.21    2.79
  -2   5 -28   -2.71    2.79
   2  -5 -29    6.80    3.82
  -2   5 -29    2.21    3.01
  -2  -5  29    6.31    3.47
  -2   5 -29    5.37    3.55
   2  -5 -30   11.14    4.38
  -2   5 -30    7.01    3.81
  -2  -5  30    7.54    3.87
  -2   5 -30   10.70    3.72
   2  -5 -31   12.28    4.78
  -2   5 -31    6.31    3.77
  -2  -5  31    6.05    4.03
  -2   5 -31    7.01    3.91
   2  -5 -32   15.09    4.85
  -2   5 -32   15.48    5.30
  -2  -5  32   29.22    6.33
  -2   5 -32   26.95    6.01
   2  -5 -33    1.37    3.28
  -2   5 -33    7.05    3.94
  -2  -5  33    0.25    2.87
  -2   5 -33    0.13    3.20
   2  -5 -34    3.62    3.85
  -2   5 -34   18.97    5.74
  -2  -5  34   14.11    5.20
  -2   5 -34    8.23    4.29
  -2   5 -35    1.07    3.48
  -2  -5  35    2.93    3.38
  -2  -5  36    7.70    4.39
  -2   5 -36    4.19    3.64
  -2  -6 -35    8.21    3.88
  -2  -6 -35   10.93    4.82
  -2  -6 -34    3.18    3.09
   2  -6  34   -0.14    3.84
  -2  -6 -34    5.11    3.79
  -2  -6 -33   28.32    5.84
   2  -6  33   16.72    4.98
  -2  -6 -33   25.54    5.83
  -2  -6 -32    4.77    2.97
   2  -6  32   10.03    3.86
  -2  -6 -32   16.92    5.52
  -2  -6 -31    4.64    3.28
   2  -6  31    6.48    4.05
  -2  -6 -31   20.84    5.89
  -2  -6 -30   14.33    4.63
  -2  -6 -30   14.80    5.03
   2  -6  30   18.32    5.25
  -2  -6 -29   56.45    7.44
   2   6 -29   53.68    7.54
  -2  -6 -29   61.77    8.28
   2  -6  29   52.57    7.57
  -2  -6 -28   16.97    4.28
   2  -6  28   14.14    4.65
  -2  -6 -28   17.64    4.69
   2   6 -28   14.94    4.25
  -2   6  27   20.94    4.21
   2   6 -27   21.05    4.70
  -2  -6 -27   24.01    4.90
  -2  -6 -27   24.24    5.40
  -2  -6 -27   21.18    4.09
   2  -6  27   18.03    5.03
  -2   6  26    7.05    3.03
   2   6 -26    2.53    2.24
  -2  -6 -26    1.76    2.25
  -2  -6 -26    6.24    2.69
  -2  -6 -26    4.16    2.19
   2  -6  26    6.81    3.58
   2   6 -25   11.25    3.03
  -2  -6 -25   11.86    3.56
  -2  -6 -25   14.79    3.80
  -2  -6 -25   20.35    4.70
  -2   6  25   19.42    4.33
  -2  -6 -24  120.72    9.97
  -2  -6 -24  115.94    9.94
  -2  -6 -24  126.35    9.01
  -2   6  24  123.57    9.43
   2   6 -24  122.67   10.29
   2   6 -23   26.81    5.22
  -2  -6 -23   30.30    4.88
  -2  -6 -23   26.06    5.36
  -2   6  23   29.22    5.18
  -2  -6 -23   33.76    5.81
  -2  -6 -22   78.04    7.81
  -2  -6 -22   76.28    7.08
  -2   6  22   75.91    7.20
   2   6 -22   70.22    7.69
  -2  -6 -22   78.39    7.87
  -2  -6 -21   19.22    4.10
  -2  -6 -21   28.09    4.67
  -2   6  21   23.62    4.50
   2   6 -21   21.30    4.30
  -2  -6 -21   15.70    3.95
  -2  -6 -20   51.36    6.05
  -2  -6 -20   56.85    6.56
  -2  -6 -20   58.56    6.06
   2   6 -20   54.69    6.60
  -2   6  20   63.48    6.56
  -2  -6 -19   16.64    3.66
   2   6 -19   20.42    4.37
  -2   6  19   18.35    3.59
  -2  -6 -19   19.27    3.88
  -2  -6 -18   31.79    4.97
   2   6 -18   38.85    5.37
  -2   6  18   38.34    4.83
  -2  -6 -18   37.99    4.99
  -2  -6 -17   73.62    7.32
  -2  -6 -17   67.90    6.39
   2   6 -17   71.04    6.98
  -2   6  17   63.48    6.05
  -2   6  16  165.23    9.63
  -2  -6 -16  167.59    9.56
   2   6 -16  184.01   11.06
  -2  -6 -16  181.17   10.95
  -2  -6 -15   57.83    6.37
  -2  -6 -15   66.20    5.96
   2   6 -15   66.74    6.73
  -2   6  15   59.76    5.82
   2   6 -14  235.38   12.17
  -2  -6 -14  233.38   12.23
  -2   6  14  259.92   11.65
  -2  -6 -14  246.54   10.88
   2   6 -13  337.94   14.34
  -2  -6 -13  350.36   14.84
  -2   6  13  342.36   13.37
  -2  -6 -13  336.67   12.26
   2   6 -12  208.52   10.99
  -2  -6 -12  214.09    9.49
  -2  -6 -12  202.54   11.27
  -2   6  12  215.63   10.59
  -2  -6 -11   65.08    5.06
  -2  -6 -11   67.69    6.60
  -2   6  11   71.68    6.07
   2   6 -11   71.34    6.45
  -2   6  10   16.30    3.18
  -2  -6 -10   13.86    1.88
  -2  -6 -10   15.67    2.63
  -2  -6 -10   12.85    3.14
   2   6 -10   13.43    2.87
   2  -6  10   13.51    2.79
  -2  -6  -9   79.15    5.25
  -2  -6  -9   74.50    3.78
   2   6  -9   77.14    4.40
  -2   6   9   80.07    6.28
  -2  -6  -9   77.25    7.17
   2   6  -9   76.88    6.54
   2  -6   9   88.46    6.16
  -2  -6  -8  604.98   13.70
  -2  -6  -8  571.22    9.78
   2   6  -8  585.82   11.34
  -2   6   8  598.07   16.84
  -2  -6  -8  601.98   19.04
   2   6  -8  600.61   17.76
   2  -6   8  595.68   14.86
  -2  -6  -7   74.92    7.01
   2   6  -7   67.63    6.13
  -2   6   7   69.33    6.21
  -2  -6  -7   64.84    4.39
   2  -6   7   65.24    5.05
  -2  -6  -7   65.17    2.95
  -2   6   7   68.08    5.96
   2   6  -7   64.60    3.49
  -2   6   6  124.09    7.66
  -2  -6  -6  122.50    3.43
   2   6  -6  119.58    4.39
   2  -6   6  127.97    9.30
  -2  -6  -6  117.83    8.43
   2   6  -6  120.50    4.34
  -2  -6  -6  130.82    5.89
   2  -6   6  128.79    6.54
   2   6  -6  130.24    8.19
  -2   6   6  124.41    7.98
   2   6  -5   92.45    3.37
  -2   6   5   88.21    6.43
  -2  -6  -5  104.76    4.96
   2   6  -5   94.57    3.43
   2  -6   5   97.85    5.56
  -2  -6  -5   92.85    7.59
   2  -6   5   92.45    8.03
  -2  -6  -5   99.01    5.53
   2   6  -5   98.36    7.17
  -2   6   5  100.72    7.13
  -2  -6  -4   21.05    3.85
   2   6  -4   23.79    1.50
  -2  -6  -4   26.70    2.35
   2  -6   4   23.77    2.71
  -2  -6  -4   21.50    2.51
  -2   6   4   25.01    3.73
   2  -6   4   22.03    4.11
   2  -6   3   46.35    3.50
  -2  -6  -3   38.71    4.69
  -2  -6  -3   45.71    3.59
   2  -6   3   42.05    5.22
  -2   6   3   44.22    4.88
  -2  -6  -3   44.86    2.88
   2  -6   2   34.46    2.88
  -2  -6  -2   31.87    4.32
  -2  -6  -2   33.45    2.99
   2  -6   2   33.17    4.66
  -2   6   2   37.74    4.49
  -2  -6  -1   25.10    2.69
  -2  -6  -1   24.78    3.86
   2  -6   1   26.71    2.45
  -2   6   1   26.66    3.89
   2  -6   1   26.05    2.48
   2  -6   1   22.42    3.66
   2  -6   0   96.37    4.41
  -2  -6   0   99.48    7.58
   2  -6   0   98.66    4.46
  -2   6   0  106.91    7.60
   2  -6   0   98.99    7.94
  -2  -6   0   99.74    5.25
   2  -6  -1   26.58    2.16
  -2  -6   1   25.84    4.12
  -2  -6   1   20.52    2.44
   2  -6  -1   24.26    3.85
  -2   6  -1   30.00    4.06
   2  -6  -1   25.67    2.13
   2  -6  -2   32.56    4.28
   2  -6  -2   27.80    4.20
   2  -6  -2   27.41    3.98
   2  -6  -2   32.02    2.18
  -2  -6   2   34.11    3.21
  -2   6  -2   36.38    4.59
  -2  -6   2   28.85    4.27
   2  -6  -2   32.67    2.21
   2  -6  -3   38.96    5.15
   2  -6  -3   44.51    2.23
   2  -6  -3   45.14    4.90
   2  -6  -3   37.11    4.63
  -2  -6   3   42.97    3.71
   2  -6  -3   45.98    2.39
  -2  -6   3   43.56    5.18
  -2   6  -3   43.77    4.95
  -2   6  -4   23.66    3.95
   2  -6  -4   26.23    1.40
   2  -6  -4   26.13    3.81
   2  -6  -4   23.15    3.77
   2  -6  -4   16.71    1.19
  -2  -6   4   26.20    3.09
  -2  -6   4   28.00    4.23
   2  -6  -4   21.86    4.19
   2  -6  -5   95.85    7.39
   2   6   5   88.12    5.26
   2  -6  -5  100.66    8.12
   2  -6  -5   93.88    7.76
  -2   6  -5   98.63    7.84
  -2  -6   5   98.69    7.66
   2  -6  -6  129.40    8.42
   2  -6  -6  127.25    9.09
   2  -6  -6  136.32    9.49
  -2  -6   6  130.71    8.79
  -2   6  -6  122.71    8.83
   2  -6  -7   74.30    6.79
   2  -6  -7   68.50    6.81
  -2   6  -7   70.33    7.07
  -2  -6   7   64.45    6.42
   2  -6  -7   72.48    7.04
   2  -6  -8  618.50   18.41
   2  -6  -8  615.97   19.92
   2  -6  -8  626.86   20.32
  -2   6  -8  618.95   20.17
  -2  -6   8  586.35   18.76
   2  -6  -9   82.71    7.80
  -2   6  -9   83.69    8.29
  -2  -6   9   87.87    7.71
   2  -6  -9   83.46    7.38
  -2   6  -9   96.51    6.65
   2  -6  -9   91.50    8.22
   2  -6 -10   14.20    3.80
  -2   6 -10   21.86    3.60
   2  -6 -10   11.87    3.23
  -2   6 -10   14.43    3.49
  -2  -6  10   12.51    3.55
   2  -6 -11   62.81    6.96
  -2   6 -11   73.40    7.51
  -2   6 -11   70.85    6.04
   2  -6 -11   65.64    7.13
  -2  -6  11   68.73    6.74
  -2  -6  12  210.97   11.72
   2  -6 -12  212.58   12.65
   2  -6 -12  223.68   12.76
  -2   6 -12  226.70   10.79
  -2   6 -12  213.47   12.76
  -2  -6  13  346.63   15.25
   2  -6 -13  354.73   16.63
   2  -6 -13  368.56   16.46
  -2   6 -13  381.77   14.13
  -2   6 -13  372.74   17.35
  -2  -6  14  261.82   13.56
   2  -6 -14  277.16   14.88
   2  -6 -14  254.01   14.16
  -2   6 -14  261.46   14.72
  -2   6 -14  247.65   11.98
  -2  -6  15   83.22    8.88
  -2   6 -15   72.02    6.80
   2  -6 -15   57.25    7.15
   2  -6 -15   93.88    9.72
  -2   6 -15   62.24    8.24
   2  -6 -16  195.06   12.85
  -2   6 -16  164.49   12.06
  -2   6 -16  179.70   10.57
  -2  -6  16  161.52   10.89
  -2   6 -17   76.73    7.25
  -2  -6  17   74.91    8.03
   2  -6 -17   75.06    8.29
  -2   6 -17   66.06    7.88
  -2   6 -18   37.42    5.25
  -2  -6  18   41.73    6.10
   2  -6 -18   42.35    6.24
  -2   6 -18   32.80    5.72
  -2   6 -19   20.77    4.45
  -2  -6  19   21.33    5.10
   2  -6 -19   29.80    5.88
  -2   6 -19   21.56    5.00
  -2   6 -20   60.62    7.05
  -2  -6  20   53.46    7.18
   2  -6 -20   55.34    7.58
  -2   6 -20   57.69    7.84
  -2   6 -21   20.57    4.78
  -2  -6  21   32.33    5.95
   2  -6 -21   29.78    6.19
  -2   6 -21   18.51    5.16
  -2   6 -22   72.95    7.92
  -2  -6  22   68.27    7.89
   2  -6 -22   86.84    9.55
  -2   6 -22   67.38    9.03
  -2   6 -23   29.23    5.76
  -2  -6  23   30.66    6.50
   2  -6 -23   36.70    6.98
  -2   6 -23   35.43    7.24
  -2   6 -24  125.49   10.70
  -2  -6  24  131.92   11.18
   2  -6 -24  114.35   11.26
  -2   6 -24  111.81   11.59
  -2   6 -25   13.33    4.14
  -2  -6  25   19.12    5.46
   2  -6 -25   15.42    4.90
  -2   6 -25   18.43    5.16
  -2   6 -26    7.66    3.58
  -2  -6  26   13.25    4.81
   2  -6 -26    3.38    3.47
  -2   6 -26    4.35    3.46
  -2   6 -27   17.66    5.10
  -2  -6  27   23.54    5.39
   2  -6 -27   19.35    5.18
  -2   6 -27   15.52    4.76
  -2   6 -28   12.54    4.34
   2  -6 -28    9.44    4.91
  -2   6 -28    8.55    4.02
  -2  -6  28   14.85    4.86
   2  -6 -29   52.87    8.51
  -2   6 -29   60.43    9.38
  -2  -6  29   61.39    8.60
   2  -6 -30   10.23    4.89
  -2   6 -30    5.44    3.66
  -2  -6  31   13.98    4.72
   2  -6 -31    8.96    4.64
  -2   6 -31    5.79    4.32
  -2  -6  32   13.91    5.42
   2  -6 -32    4.34    3.94
  -2   6 -32    3.59    3.97
  -2  -6  33   28.17    6.44
   2  -6 -33   19.42    5.88
  -2   6 -33   29.43    7.45
  -2   6 -34    9.07    4.83
  -2  -6  34   14.53    5.04
  -2  -7 -34    2.81    2.55
   2  -7  33   12.25    5.06
  -2  -7 -33    8.39    4.17
   2  -7  32   32.90    6.76
  -2  -7 -32   41.14    7.48
   2  -7  31    6.71    3.22
  -2  -7 -31   11.68    4.54
  -2  -7 -31    6.85    3.27
   2  -7  30    7.59    3.13
  -2  -7 -30   16.89    5.07
  -2  -7 -30    7.86    3.60
   2   7 -29   25.59    5.47
   2  -7  29   17.48    5.16
  -2  -7 -29   26.75    5.87
  -2  -7 -29   23.49    5.14
  -2  -7 -28   14.89    4.28
   2   7 -28   14.68    4.85
   2  -7  28   12.45    4.47
  -2  -7 -28   11.80    3.50
  -2  -7 -28   21.94    5.25
  -2   7  27    4.77    2.46
  -2  -7 -27    6.64    3.03
   2   7 -27   -1.26    2.30
   2  -7  27    7.88    3.62
  -2  -7 -27    1.96    2.10
  -2  -7 -27    3.19    2.68
  -2   7  26   14.57    3.90
  -2  -7 -26   13.97    3.80
   2   7 -26    9.92    3.77
   2  -7  26   17.93    5.06
  -2  -7 -26   12.70    3.48
  -2  -7 -26   19.95    4.85
  -2   7  25   75.92    7.76
  -2  -7 -25   73.93    8.10
  -2  -7 -25   79.23    8.04
   2   7 -25   70.40    8.47
   2  -7  25   75.72    8.87
  -2  -7 -25   87.21    9.14
   2  -7  24  154.66   11.90
  -2  -7 -24  162.00   11.68
  -2  -7 -24  155.79   10.79
  -2  -7 -24  157.93   11.88
  -2   7  24  149.20   10.59
   2   7 -24  146.69   11.93
   2   7 -23   30.42    5.74
  -2  -7 -23   33.74    6.09
  -2  -7 -23   37.50    5.55
  -2  -7 -23   38.40    6.28
   2  -7  23   42.92    6.63
  -2   7  23   38.24    5.79
   2   7 -22   -0.49    2.39
  -2  -7 -22    0.52    2.04
  -2  -7 -22    3.01    2.40
  -2  -7 -22    4.27    3.08
   2  -7  22   -3.17    3.36
  -2   7  22    0.37    2.19
   2   7 -21   33.22    5.69
  -2  -7 -21   27.64    4.81
  -2  -7 -21   30.27    4.87
  -2  -7 -21   29.59    4.87
   2  -7  21   30.03    5.24
  -2   7  21   37.16    5.16
   2   7 -20   18.03    4.29
  -2  -7 -20   22.45    4.28
  -2  -7 -20   15.51    3.77
  -2  -7 -20   17.39    3.85
   2  -7  20   19.12    4.12
  -2   7  20   22.79    4.47
  -2   7  19   43.62    5.50
  -2  -7 -19   48.40    5.92
  -2  -7 -19   54.82    6.18
   2   7 -19   44.70    6.17
   2  -7  19   50.55    6.20
  -2  -7 -19   44.97    6.04
   2  -7  18  128.17    9.45
  -2  -7 -18  126.91    9.79
  -2  -7 -18  120.97    8.99
  -2  -7 -18  120.11    8.84
  -2   7  18  136.59    9.25
   2   7 -18  123.17    9.98
  -2   7  17   77.09    6.88
  -2  -7 -17   73.68    6.88
  -2  -7 -17   73.31    7.58
   2  -7  17   75.85    7.35
   2   7 -17   78.21    8.04
  -2   7  16   55.35    5.76
  -2  -7 -16   57.89    5.99
  -2  -7 -16   49.02    6.19
   2  -7  16   56.90    6.11
   2   7 -16   58.26    6.82
  -2   7  15   45.52    5.08
  -2  -7 -15   54.65    5.71
   2  -7  15   51.76    5.76
  -2  -7 -15   50.26    6.09
   2   7 -15   50.14    6.40
  -2  -7 -14   79.82    6.74
   2  -7  14   70.55    6.68
  -2  -7 -14   76.27    7.39
  -2   7  14   77.66    7.00
   2   7 -14   78.57    7.70
   2   7 -13  389.77   16.46
  -2  -7 -13  386.20   13.63
   2  -7  13  384.31   14.46
  -2   7  13  386.63   14.44
  -2  -7 -13  390.71   16.28
  -2  -7 -12   95.32    6.79
   2  -7  12  103.65    7.56
  -2  -7 -12   98.46    8.27
   2   7 -12   91.80    8.02
  -2   7  12  103.89    7.65
  -2  -7 -11   51.76    4.87
   2  -7  11   48.42    5.29
  -2  -7 -11   48.85    5.90
   2   7 -11   50.64    6.19
  -2   7  11   52.87    5.60
  -2  -7 -10  303.53   11.20
   2  -7  10  296.54   11.73
  -2  -7 -10  288.44   13.96
   2   7 -10  306.81   14.11
  -2  -7 -10  275.71    7.97
  -2   7  10  285.99   12.22
  -2  -7  -9   41.04    4.14
   2  -7   9   48.45    4.90
   2   7  -9   39.69    5.21
  -2   7   9   40.74    4.59
  -2  -7  -9   41.71    2.82
  -2  -7  -9   53.54    6.27
   2  -7   8   69.72    5.44
  -2  -7  -8   69.30    6.86
  -2  -7  -8   66.48    4.96
  -2   7   8   67.85    5.96
   2   7  -8   62.69    6.37
   2  -7   7   54.21    4.69
  -2  -7  -7   55.92    6.14
   2  -7   7   53.95    6.76
  -2  -7  -7   53.82    4.28
  -2   7   7   46.82    4.90
   2   7  -7   49.62    2.92
   2   7  -7   50.92    5.77
  -2   7   7   56.53    5.97
   2  -7   6   77.93    5.46
   2   7  -6   68.24    3.53
  -2  -7  -6   77.30    4.87
  -2  -7  -6   77.02    7.29
   2  -7   6   79.32    8.05
  -2  -7  -6   76.47    5.54
  -2   7   6   80.95    7.13
   2   7  -6   75.87    6.91
   2   7  -6   72.58    3.07
  -2   7   6   68.70    5.91
  -2   7   5  218.95   10.46
  -2  -7  -5  221.02    7.79
   2   7  -5  217.32    5.71
   2  -7   5  210.67    8.52
  -2  -7  -5  210.43   11.87
   2   7  -5  217.47   11.53
  -2   7   5  218.66   11.46
   2  -7   5  213.19   12.65
  -2  -7  -5  222.87    9.04
  -2  -7  -4    8.98    1.87
  -2  -7  -4    8.19    1.62
   2   7  -4    9.89    1.15
  -2   7   4   11.62    2.99
   2   7  -4    8.65    2.84
   2  -7   4    9.23    1.97
   2  -7   4    3.57    2.42
  -2  -7  -4    7.77    2.37
  -2  -7  -3    2.63    1.05
   2   7  -3    5.53    0.81
   2  -7   3    4.82    1.35
  -2  -7  -3    0.85    2.38
  -2   7   3    5.36    2.11
   2  -7   3   -0.40    2.37
   2  -7   2   16.09    2.90
  -2   7   2   22.32    3.81
   2  -7   2   16.94    2.32
  -2  -7  -2   14.82    3.24
   2  -7   2   10.68    2.77
  -2  -7  -2   12.58    1.96
   2  -7   1   33.54    4.54
  -2   7   1   33.05    4.66
   2  -7   1   31.50    2.93
  -2  -7  -1   29.13    3.28
   2  -7   1   24.97    4.22
  -2  -7  -1   33.58    4.70
  -2  -7   0    7.89    1.84
   2  -7   0    5.88    2.15
  -2   7   0   12.19    3.25
   2  -7   0   10.95    1.74
   2  -7   0   10.96    1.72
  -2  -7   0    8.81    2.87
   2  -7   0    5.22    2.02
   2  -7  -1   30.93    4.27
  -2   7  -1   31.54    4.67
   2  -7  -1   30.76    2.66
   2  -7  -1   30.04    2.56
  -2  -7   1   28.26    3.26
   2  -7  -1   28.77    4.68
  -2  -7   1   31.50    4.60
   2  -7  -2   15.45    3.54
   2  -7  -2   15.38    1.78
   2  -7  -2   15.69    3.24
  -2   7  -2   13.92    3.11
   2  -7  -2   17.22    1.90
  -2  -7   2   16.87    2.53
  -2  -7   2   11.94    2.92
   2  -7  -3    6.03    1.08
   2  -7  -3    4.63    2.13
   2  -7  -3    4.21    2.01
   2  -7  -3    5.92    2.19
  -2  -7   3    3.75    1.32
  -2  -7   3    6.77    2.64
   2  -7  -3    5.37    1.11
  -2   7  -3    3.09    1.97
  -2   7  -4    6.61    3.04
   2  -7  -4    9.02    1.11
   2  -7  -4    7.65    3.04
   2  -7  -4    7.52    3.13
   2  -7  -4   12.03    3.40
  -2  -7   4    8.35    2.06
  -2  -7   4    8.21    3.20
   2  -7  -4    7.80    1.14
  -2  -7   5  219.89   12.04
   2  -7  -5  221.85   11.55
   2  -7  -5  215.31   12.31
  -2   7  -5  228.55   12.57
  -2  -7   5  219.99    9.60
   2  -7  -5  237.94   13.10
   2  -7  -5  217.62    3.97
  -2  -7   6   79.75    7.42
   2  -7  -6   77.71    7.24
   2  -7  -6   70.82    7.44
   2  -7  -6   85.21    8.35
  -2   7  -6   76.49    7.58
   2  -7  -7   55.11    5.93
  -2  -7   7   53.69    6.16
   2  -7  -7   55.12    6.43
   2  -7  -7   47.40    6.12
  -2   7  -7   47.20    6.18
   2  -7  -8   70.13    6.86
  -2  -7   8   75.69    7.19
   2  -7  -8   60.98    6.80
   2  -7  -8   65.60    7.24
  -2   7  -8   67.03    7.56
   2  -7  -9   49.35    6.11
   2  -7  -9   52.79    6.37
  -2   7  -9   47.04    7.01
  -2  -7   9   42.44    5.62
   2  -7  -9   39.82    6.02
   2  -7 -10  301.68   14.16
   2  -7 -10  295.93   14.98
   2  -7 -10  307.34   15.53
  -2  -7  10  306.14   14.61
  -2   7 -10  326.54   16.06
   2  -7 -11   54.92    6.84
  -2  -7  11   50.42    6.35
   2  -7 -11   53.18    6.71
   2  -7 -11   57.47    7.20
  -2   7 -11   59.01    8.10
   2  -7 -12  108.09    8.95
   2  -7 -12   96.32    8.97
  -2   7 -12   93.56    9.24
  -2  -7  12   90.30    8.52
   2  -7 -12   95.88    9.08
   2  -7 -13  379.68   16.26
   2  -7 -13  403.05   18.28
   2  -7 -13  413.14   18.55
  -2   7 -13  394.64   18.57
  -2  -7  13  363.15   16.24
  -2  -7  14   77.55    8.27
   2  -7 -14   80.20    9.04
   2  -7 -14   76.73   10.03
  -2   7 -14   95.14    9.83
  -2  -7  15   57.13    7.15
   2  -7 -15   55.40    7.60
   2  -7 -15   52.67    7.58
  -2   7 -15   61.23    8.33
  -2  -7  16   58.21    7.53
   2  -7 -16   65.78    7.95
  -2   7 -16   68.32    8.22
  -2  -7  17   76.82    8.21
   2  -7 -17   94.51   10.31
  -2   7 -17   75.66    9.23
  -2  -7  18  128.14   10.72
   2  -7 -18  124.79   11.10
  -2   7 -18  135.50   11.96
  -2  -7  19   52.40    7.03
   2  -7 -19   44.08    6.86
  -2   7 -19   44.49    7.43
  -2  -7  20   22.41    5.17
   2  -7 -20   27.43    6.32
  -2   7 -20   18.08    5.27
  -2  -7  21   31.96    5.64
   2  -7 -21   37.57    6.69
  -2   7 -21   29.15    5.93
  -2  -7  22    6.90    3.83
   2  -7 -22    3.16    4.25
  -2   7 -22    0.13    2.74
  -2  -7  23   50.30    8.04
   2  -7 -23   41.56    7.35
  -2   7 -23   37.01    7.29
  -2  -7  24  148.51   12.69
   2  -7 -24  178.58   14.51
  -2   7 -24  161.02   14.63
   2  -7 -25   82.22   10.15
  -2   7 -25   85.35   10.93
  -2  -7  25   73.07    8.76
   2  -7 -26   22.62    6.35
  -2   7 -26   14.29    5.07
  -2  -7  26   14.77    4.85
  -2   7 -27    2.46    3.38
  -2  -7  27    0.84    2.68
   2  -7 -28   20.24    6.11
  -2   7 -28    9.84    4.94
  -2  -7  28   15.27    5.03
   2  -7 -29   25.01    6.19
  -2   7 -29   22.11    6.15
  -2  -7  29   20.85    5.61
   2  -7 -30   15.05    5.32
  -2   7 -30    7.94    4.23
  -2  -7  30    9.97    4.28
   2  -7 -31   13.34    5.45
  -2   7 -31    6.27    4.62
  -2  -7  31   11.10    4.76
  -2  -7  32   33.63    6.93
  -2   7 -32   16.33    5.82
   2  -7 -32   44.59    8.80
  -2   7 -33    9.06    4.78
  -2  -7  33   23.01    5.93
  -2  -8 -34   14.41    5.16
  -2  -8 -33   13.43    4.56
  -2  -8 -32    4.12    3.24
   2  -8  31   11.37    5.08
  -2  -8 -31   11.87    4.33
   2  -8  30   12.01    4.95
  -2  -8 -30    9.43    3.31
  -2  -8 -29    4.77    2.87
   2  -8  29    8.10    3.85
  -2  -8 -28   19.15    5.12
  -2  -8 -28   23.61    5.07
   2  -8  28   15.01    4.68
   2   8 -28   25.15    6.05
   2   8 -27   52.01    7.90
  -2  -8 -27   41.92    6.35
  -2  -8 -27   45.91    6.98
  -2  -8 -27   52.67    6.98
   2  -8  27   39.69    7.05
  -2   8  26    8.58    3.63
   2   8 -26    1.10    2.38
  -2  -8 -26    7.34    3.31
  -2  -8 -26    6.62    3.20
  -2  -8 -26    6.94    3.49
   2  -8  26    9.69    4.30
  -2   8  25    1.94    2.49
  -2  -8 -25    0.55    2.54
   2   8 -25    3.22    2.85
  -2  -8 -25    0.48    2.07
   2  -8  25    4.64    3.16
  -2  -8 -25    5.49    2.84
   2   8 -24    6.49    3.02
  -2  -8 -24    7.23    3.27
  -2  -8 -24   12.70    3.85
   2  -8  24   11.20    4.16
  -2   8  24   11.51    3.36
  -2  -8 -24   13.80    4.22
  -2  -8 -23   18.36    4.35
  -2  -8 -23   17.33    4.13
  -2  -8 -23   17.86    4.05
   2   8 -23   12.52    4.13
   2  -8  23   19.85    4.99
  -2   8  23   13.88    3.41
  -2  -8 -22   21.81    4.29
  -2  -8 -22   16.70    4.18
  -2  -8 -22   19.66    4.66
   2   8 -22   20.75    4.81
   2  -8  22   29.53    5.60
  -2   8  22   15.69    3.62
  -2  -8 -21   25.41    4.80
  -2  -8 -21   28.75    5.09
  -2  -8 -21   35.20    5.47
   2   8 -21   33.59    5.97
   2  -8  21   30.29    5.66
  -2   8  21   32.69    4.91
  -2  -8 -20   52.92    6.72
  -2  -8 -20   54.71    6.80
  -2  -8 -20   49.68    6.48
   2   8 -20   56.05    7.64
   2  -8  20   55.76    7.01
  -2   8  20   52.93    6.16
  -2  -8 -19   24.03    4.61
  -2  -8 -19   22.57    4.47
   2   8 -19   20.15    4.75
  -2  -8 -19   19.31    4.15
  -2   8  19   24.87    4.60
   2  -8  19   30.86    5.25
  -2  -8 -18    4.21    2.65
  -2  -8 -18    3.60    2.14
   2   8 -18    9.31    3.41
  -2  -8 -18    2.79    2.07
  -2   8  18    6.23    2.82
   2  -8  18    4.20    2.39
  -2  -8 -17    0.61    2.80
  -2  -8 -17    0.44    2.03
   2   8 -17    3.57    2.46
  -2  -8 -17    2.19    2.32
  -2   8  17    0.20    2.36
   2  -8  17    2.25    1.91
  -2  -8 -16    5.90    3.55
  -2  -8 -16    6.71    2.60
   2   8 -16    6.28    3.37
  -2  -8 -16    7.32    2.83
   2  -8  16    4.52    3.30
  -2   8  16    5.72    2.44
  -2  -8 -15  353.35   16.13
  -2  -8 -15  363.65   15.75
  -2  -8 -15  347.30   14.44
   2   8 -15  354.03   17.21
  -2   8  15  322.20   13.83
   2  -8  15  348.75   14.99
  -2  -8 -14   28.58    4.80
   2  -8  14   23.92    4.80
  -2  -8 -14   29.77    5.60
   2   8 -14   29.86    5.90
  -2   8  14   35.59    5.21
  -2  -8 -13  172.11   11.38
  -2   8  13  167.02    9.85
  -2  -8 -13  171.37    9.73
   2   8 -13  161.44   11.48
   2  -8  13  177.11   10.28
  -2   8  12   89.20    7.42
  -2  -8 -12   93.80    8.41
  -2  -8 -12   93.22    7.00
   2   8 -12   93.10    8.61
   2  -8  12   84.71    7.10
  -2   8  11   13.11    3.17
  -2  -8 -11    7.42    2.34
  -2  -8 -11   17.32    3.23
   2   8 -11    5.80    2.83
   2  -8  11   14.45    3.27
  -2   8  10   25.07    4.07
  -2  -8 -10   14.66    2.92
  -2  -8 -10   21.20    3.30
   2   8 -10   12.34    3.49
   2  -8  10   15.91    3.29
   2  -8   9   91.06    6.69
  -2  -8  -9   94.74    6.46
  -2  -8  -9   99.14    8.57
   2  -8   9   91.73    8.93
  -2   8   9   95.74    8.16
   2   8  -9   92.93    8.36
  -2   8   9   94.23    7.15
  -2   8   8    2.43    1.67
   2  -8   8    5.05    5.22
  -2  -8  -8    4.02    1.59
  -2  -8  -8    4.64    3.01
   2   8  -8    4.80    2.73
  -2   8   8    3.60    2.58
   2  -8   8    4.17    1.81
   2  -8   7   37.87    4.22
   2   8  -7   46.21    5.87
  -2   8   7   44.02    5.70
  -2  -8  -7   42.34    4.03
   2  -8   7   39.06    6.19
  -2  -8  -7   40.44    4.49
  -2   8   7   43.92    5.01
  -2  -8  -7   45.13    5.76
  -2  -8  -6   76.03    5.26
  -2   8   6   83.24    7.84
   2   8  -6   77.54    7.55
  -2  -8  -6   79.61    6.14
   2  -8   6   78.78    8.47
  -2   8   6   79.59    6.59
   2  -8   6   74.32    5.64
  -2  -8  -6   80.50    7.83
  -2  -8  -5  108.46    5.93
  -2  -8  -5   98.45    8.57
   2  -8   5   99.63    9.35
  -2  -8  -5  105.22    6.91
   2  -8   5  108.37    6.61
   2   8  -5  108.65    8.89
  -2   8   5  107.84    8.87
  -2   8   5  102.50    7.46
  -2   8   4    2.77    1.49
   2  -8   4    0.54    1.23
   2  -8   4   -0.90    2.23
  -2  -8  -4    0.73    1.11
  -2  -8  -4    2.14    2.06
  -2   8   4    2.95    2.79
   2   8  -4    3.23    2.22
   2  -8   3   49.20    5.75
   2  -8   3   47.17    4.28
   2  -8   3   46.59    6.41
  -2  -8  -3   44.40    4.42
  -2  -8  -3   42.67    5.78
  -2   8   3   51.07    6.12
   2  -8   2   13.13    3.37
   2  -8   2   15.60    2.46
   2  -8   2   10.68    3.49
  -2  -8  -2   13.19    2.28
  -2  -8  -2   14.07    3.63
  -2   8   2   15.39    4.08
   2  -8   1   17.35    3.52
   2  -8   1   18.38    2.49
   2  -8   1   14.07    3.40
  -2  -8  -1   17.32    2.82
  -2  -8  -1   18.88    3.86
  -2   8   1   20.83    4.06
   2  -8   0    8.31    2.98
   2  -8   0    5.10    1.45
   2  -8   0    0.63    2.96
  -2  -8   0    2.13    1.24
  -2  -8   0    5.14    2.19
  -2   8   0    8.11    2.85
   2  -8  -1   18.77    2.36
   2  -8  -1   22.97    4.25
   2  -8  -1   14.28    3.57
  -2  -8   1   20.88    3.17
  -2  -8   1   15.86    3.64
  -2   8  -1   27.54    4.65
   2  -8  -2   11.82    3.28
   2  -8  -2   18.11    3.89
  -2  -8   2   12.70    2.54
   2  -8  -2   11.22    1.76
   2  -8  -2   15.81    2.12
  -2  -8   2   12.61    3.50
  -2   8  -2   13.39    3.64
   2  -8  -3   43.75    6.32
   2  -8  -3   40.35    2.88
   2  -8  -3   47.17    5.83
  -2  -8   3   44.34    4.62
   2  -8  -3   47.24    3.31
  -2  -8   3   47.59    6.04
  -2   8  -3   55.14    6.80
   2  -8  -4   -0.27    2.29
   2  -8  -4    1.61    1.16
   2  -8  -4    3.35    1.90
   2  -8  -4    2.81    2.73
  -2  -8   4    4.34    2.23
   2  -8  -4    1.46    0.63
  -2   8  -4    0.69    2.30
  -2  -8   4    0.26    1.19
   2  -8  -5  108.25    8.68
   2  -8  -5  107.76    9.41
  -2   8  -5  110.86    9.56
   2  -8  -5  103.42    3.92
  -2  -8   5  109.71    7.44
   2  -8  -5  111.75    9.80
  -2  -8   5  106.83    8.98
  -2   8  -6   84.00    8.58
   2  -8  -6   88.82    8.63
   2  -8  -6   93.87    9.00
  -2  -8   6   83.39    6.68
   2  -8  -6   85.10    7.89
  -2  -8   6   83.42    7.90
   2  -8  -7   39.88    5.57
   2  -8  -7   40.88    5.88
   2  -8  -7   37.53    5.76
  -2  -8   7   35.39    4.60
  -2  -8   7   42.06    5.95
  -2   8  -7   47.43    6.56
   2  -8  -8    3.09    2.69
   2  -8  -8    2.05    2.04
   2  -8  -8    7.38    3.55
  -2  -8   8    2.91    2.59
  -2   8  -8    7.21    3.50
   2  -8  -9   98.19    8.44
   2  -8  -9   99.14    9.04
   2  -8  -9   83.96    8.39
  -2  -8   9   99.80    8.67
  -2   8  -9   94.37    9.09
   2  -8 -10   12.11    3.30
   2  -8 -10   15.70    3.90
   2  -8 -10   19.71    4.27
  -2  -8  10   11.40    3.19
  -2   8 -10   12.49    3.89
   2  -8 -11    7.28    2.68
   2  -8 -11   10.31    3.43
   2  -8 -11    0.66    3.98
  -2  -8  11    8.63    3.94
  -2   8 -11   12.30    4.13
   2  -8 -12   81.58    8.10
   2  -8 -12   80.87    8.52
  -2   8 -12   92.73    9.54
  -2  -8  12   92.58    8.95
   2  -8 -12   97.51    9.67
   2  -8 -13  153.01   11.90
  -2   8 -13  165.31   12.89
   2  -8 -13  168.02   12.76
   2  -8 -13  165.66   11.53
  -2  -8  13  155.54   11.62
   2  -8 -14   34.42    6.39
   2  -8 -14   21.19    5.44
  -2   8 -14   28.39    6.75
  -2  -8  14   24.18    5.52
   2  -8 -14   31.92    7.03
   2  -8 -15  321.09   17.38
  -2   8 -15  354.34   19.12
   2  -8 -15  361.81   18.75
  -2  -8  15  333.97   16.95
   2  -8 -15  332.81   16.50
   2  -8 -16   10.16    4.61
   2  -8 -16    7.45    4.94
  -2  -8  16   25.34    6.17
  -2   8 -16   10.99    5.53
   2  -8 -17    0.11    2.44
  -2  -8  17    3.26    2.09
  -2   8 -17    6.22    4.39
   2  -8 -18    3.82    3.83
  -2  -8  18    1.41    2.68
  -2   8 -18   -0.74    3.43
   2  -8 -19   19.49    5.57
  -2  -8  19   20.50    4.99
  -2   8 -19   23.38    5.89
   2  -8 -20   53.26    7.93
  -2  -8  20   56.84    7.94
  -2   8 -20   47.73    7.82
   2  -8 -21   29.58    6.48
  -2  -8  21   30.92    6.10
  -2   8 -21   31.91    6.57
   2  -8 -22   18.47    5.00
  -2  -8  22   27.15    5.64
  -2   8 -22   13.39    4.53
   2  -8 -23   20.39    5.55
  -2  -8  23   20.44    5.33
  -2   8 -23   20.88    5.88
   2  -8 -24    6.81    3.46
  -2  -8  24    9.89    3.91
  -2   8 -24    4.01    4.15
   2  -8 -25    0.69    3.14
  -2  -8  25    3.44    3.33
  -2   8 -25    7.52    4.86
   2  -8 -26   15.51    6.57
  -2  -8  26    2.76    3.87
  -2   8 -26   12.02    5.81
   2  -8 -27   57.27    8.87
  -2  -8  27   54.75    8.35
  -2   8 -27   54.21    9.34
   2  -8 -28   31.37    7.00
  -2  -8  28   26.30    6.40
  -2   8 -28   27.29    6.86
   2  -8 -29    7.54    4.90
  -2  -8  29    1.51    2.58
  -2   8 -29    1.56    3.30
   2  -8 -30   16.09    6.05
  -2  -8  30    9.37    3.93
  -2   8 -30   10.91    5.40
   2  -8 -31   14.79    5.13
  -2  -8  31    5.41    3.44
  -2   8 -31   13.80    5.42
  -2  -9 -32    5.61    4.01
  -2  -9 -31   10.38    4.38
   2  -9  30   10.47    4.39
  -2  -9 -30   15.30    4.93
  -2  -9 -29   26.40    5.97
  -2  -9 -29   24.55    5.84
   2  -9  29   31.92    6.73
   2   9 -28   15.86    4.80
  -2  -9 -28   14.94    4.96
  -2  -9 -28   17.64    5.10
   2  -9  28   30.10    6.80
   2   9 -27   20.72    5.23
   2  -9  27   36.12    6.85
  -2  -9 -27   29.59    5.54
  -2  -9 -27   27.88    5.69
  -2  -9 -26    7.23    3.23
  -2  -9 -26   11.48    4.00
   2   9 -26    6.20    3.27
   2  -9  26    8.47    3.73
  -2   9  26    8.17    3.51
  -2  -9 -25    0.89    2.39
  -2  -9 -25   -2.16    2.84
   2   9 -25    3.55    2.46
   2  -9  25    3.97    3.19
  -2   9  25    3.38    3.11
  -2  -9 -24    5.88    2.93
  -2  -9 -24    1.51    2.27
   2   9 -24    6.04    3.69
   2  -9  24   11.15    3.80
  -2   9  24    9.06    3.37
  -2  -9 -23    5.41    2.59
  -2  -9 -23   12.99    3.89
  -2  -9 -23   10.49    3.70
   2   9 -23   19.01    5.07
   2  -9  23   17.78    4.82
  -2   9  23   13.23    3.57
  -2  -9 -22   10.13    3.56
  -2  -9 -22    8.77    3.23
  -2  -9 -22   14.08    4.05
   2   9 -22   14.78    4.48
   2  -9  22   14.79    4.45
  -2   9  22   11.00    3.35
  -2  -9 -21   -0.09    1.74
  -2  -9 -21    1.90    2.34
  -2  -9 -21    1.32    3.09
   2   9 -21    0.12    2.25
   2  -9  21   -0.58    2.33
  -2   9  21    0.92    1.84
  -2  -9 -20   32.95    5.51
  -2  -9 -20   30.32    5.31
  -2  -9 -20   28.72    5.30
   2   9 -20   26.76    5.47
   2  -9  20   30.35    5.44
  -2   9  20   28.55    4.78
  -2  -9 -19   -0.18    1.88
  -2  -9 -19    1.98    2.80
  -2  -9 -19    0.87    2.53
   2   9 -19    0.80    2.58
   2  -9  19    4.97    3.32
  -2   9  19    0.44    1.79
  -2  -9 -18   17.20    4.45
  -2  -9 -18   12.80    3.85
   2   9 -18   18.04    5.15
  -2  -9 -18   12.86    3.91
  -2   9  18   19.08    4.23
   2  -9  18   12.75    3.90
  -2  -9 -17  108.64    9.51
  -2  -9 -17   92.16    8.29
   2   9 -17   98.42   10.09
  -2  -9 -17  100.14    9.14
  -2   9  17  105.33    8.28
   2  -9  17   91.17    8.47
  -2  -9 -16   27.33    5.76
  -2  -9 -16   16.74    4.16
   2   9 -16   14.86    4.54
  -2  -9 -16    7.53    3.42
   2  -9  16   18.37    4.70
  -2   9  16   10.15    3.97
  -2  -9 -15  179.41   12.05
  -2  -9 -15  191.57   12.20
  -2  -9 -15  182.77   11.08
   2  -9  15  187.15   11.53
  -2   9  15  186.51   10.77
   2   9 -15  175.06   12.96
  -2  -9 -14   16.34    4.99
  -2  -9 -14   13.11    3.40
   2  -9  14   13.53    3.94
  -2  -9 -14   13.41    3.93
   2   9 -14   13.68    5.00
  -2   9  14   14.60    4.77
  -2   9  13   33.82    4.84
  -2  -9 -13   31.11    5.35
  -2  -9 -13   28.29    4.30
  -2  -9 -13   37.01    6.02
   2   9 -13   24.46    5.28
   2  -9  13   26.68    4.62
  -2   9  12   68.70    6.59
  -2  -9 -12   62.37    7.21
  -2  -9 -12   69.79    7.52
  -2  -9 -12   69.30    6.30
   2   9 -12   68.08    7.83
   2  -9  12   65.37    6.56
  -2   9  11    7.27    2.48
   2  -9  11    6.80    6.18
  -2  -9 -11    3.07    2.29
  -2  -9 -11    4.21    1.84
   2   9 -11    1.64    2.85
   2  -9  11    7.96    2.94
  -2   9  10    0.50    1.94
   2  -9  10    0.22    2.75
  -2  -9 -10   -1.14    2.79
  -2  -9 -10    0.06    1.27
   2   9 -10    0.19    2.04
  -2   9  10    2.65    2.32
   2  -9  10   -1.62    2.16
  -2   9   9   11.32    2.90
   2  -9   9   15.50    4.20
  -2  -9  -9   13.39    3.61
   2  -9   9   11.89    2.67
   2   9  -9   21.30    4.69
  -2   9   9   11.02    3.38
  -2  -9  -9   11.38    2.57
  -2  -9  -8   98.40    6.71
  -2   9   8   96.35    7.48
  -2  -9  -8   95.94    7.35
   2  -9   8   99.55    9.97
   2   9  -8  102.33    9.33
  -2   9   8   93.10    8.74
  -2  -9  -8   99.96    9.07
   2  -9   8   93.66    7.07
  -2  -9  -7   22.39    3.55
  -2  -9  -7   25.57    4.72
  -2  -9  -7   26.78    3.48
  -2   9   7   27.93    4.21
   2  -9   7   20.00    5.15
   2  -9   7   28.24    3.96
  -2   9   7   23.74    5.42
   2   9  -7   29.02    5.12
  -2  -9  -6   37.38    4.70
  -2   9   6   37.78    4.92
   2  -9   6   46.33    7.55
  -2  -9  -6   39.34    5.94
  -2  -9  -6   42.03    4.26
   2  -9   6   46.23    5.00
   2   9  -6   40.16    6.53
  -2   9   6   47.42    6.76
  -2  -9  -5  208.50   13.11
  -2   9   5  202.14   13.03
   2   9  -5  228.96   13.64
   2  -9   5  200.99   14.09
  -2  -9  -5  195.79   10.28
  -2   9   5  193.55   10.58
   2  -9   5  202.12    9.60
   2  -9   4  196.58    9.29
  -2  -9  -4  208.18   13.11
   2   9  -4  200.98   12.86
  -2   9   4  199.06   12.82
   2  -9   4  197.25   13.61
  -2  -9  -4  208.62   10.44
  -2   9   4  199.39   10.78
   2  -9   4  204.86   12.02
  -2  -9  -3    8.00    3.87
   2  -9   3    2.53    2.20
   2  -9   3   11.04    3.83
  -2  -9  -3    7.98    2.44
   2  -9   3    7.53    2.14
  -2   9   3   11.23    3.87
   2   9  -3   13.22    4.52
  -2  -9  -2   26.46    5.06
   2  -9   2   19.39    4.47
   2  -9   2   33.57    5.16
  -2  -9  -2   25.29    3.61
   2  -9   2   27.41    3.55
   2   9  -2   27.89    4.86
  -2   9   2   33.71    5.74
  -2  -9  -1   28.18    5.13
   2  -9   1   37.10    5.69
   2  -9   1   17.06    4.00
  -2  -9  -1   26.73    3.69
   2  -9   1   27.42    3.33
  -2   9   1   32.00    5.54
  -2  -9   0  122.47    7.95
   2  -9   0  114.98   10.34
   2  -9   0  145.22   10.43
   2  -9   0  126.57    6.76
  -2  -9   0  124.99   10.05
  -2   9   0  137.77   10.72
   2  -9  -1   34.90    5.74
  -2   9  -1   35.77    6.86
   2  -9  -1   22.65    4.52
  -2  -9   1   21.69    3.51
  -2  -9   1   37.36    6.13
   2  -9  -1   28.87    3.24
   2  -9  -2   28.39    4.96
  -2  -9   2   25.67    4.90
   2  -9  -2   29.66    3.09
  -2   9  -2   28.51    5.13
  -2  -9   2   26.32    3.89
   2  -9  -2   22.98    4.69
   2  -9  -3   17.38    4.43
  -2  -9   3    5.99    2.20
   2  -9  -3    8.37    1.66
  -2  -9   3    9.59    3.60
   2  -9  -3    2.03    3.00
  -2   9  -3   13.65    6.15
  -2  -9   4  204.47   13.05
   2  -9  -4  207.38   12.78
  -2   9  -4  227.14   14.72
  -2  -9   4  199.82   10.62
   2  -9  -4  209.58   13.80
  -2   9  -5  215.85   14.19
  -2  -9   5  200.78   10.89
   2  -9  -5  199.12   13.91
  -2  -9   5  211.12   13.37
   2  -9  -5  203.50   12.70
   2  -9  -6   41.42    6.11
   2  -9  -6   48.30    6.92
   2  -9  -6   38.92    7.74
  -2  -9   6   39.65    5.05
  -2   9  -6   56.56    8.84
  -2  -9   6   43.05    6.28
   2  -9  -7   30.85    5.47
   2  -9  -7   33.69    5.99
   2  -9  -7   28.23    5.61
  -2  -9   7   22.48    3.99
  -2   9  -7   25.63    5.25
  -2  -9   7   30.19    5.59
   2  -9  -8  104.10    9.28
   2  -9  -8   96.02    9.43
   2  -9  -8   93.47    9.53
  -2  -9   8   93.03    7.71
  -2  -9   8   91.49    8.90
  -2   9  -8  100.45    9.87
   2  -9  -9   13.76    3.97
   2  -9  -9   13.82    4.13
   2  -9  -9   14.88    4.56
  -2  -9   9   15.31    3.62
  -2  -9   9   16.68    4.57
  -2   9  -9   15.38    4.25
   2  -9 -10    1.75    3.02
   2  -9 -10   -2.57    4.11
   2  -9 -10    1.65    2.76
  -2  -9  10    0.10    2.83
  -2   9 -10    4.40    3.45
   2  -9 -11    2.90    2.81
   2  -9 -11    2.83    3.19
   2  -9 -11    3.68    2.31
  -2  -9  11    1.06    2.89
  -2   9 -11    8.35    3.93
   2  -9 -12   73.21    8.24
   2  -9 -12   71.91    8.83
   2  -9 -12   67.19    8.45
  -2  -9  12   65.04    7.78
  -2   9 -12   75.79    9.18
   2  -9 -13   31.35    5.80
   2  -9 -13   41.46    7.18
   2  -9 -13   30.55    6.02
  -2  -9  13   34.47    6.31
  -2   9 -13   31.01    6.28
   2  -9 -14   19.25    5.27
   2  -9 -14   10.25    6.95
  -2   9 -14    8.57    4.01
  -2  -9  14   11.45    4.54
   2  -9 -14   14.31    4.55
   2  -9 -15  183.02   14.04
  -2   9 -15  190.44   14.78
  -2  -9  15  169.46   12.73
   2  -9 -15  216.30   15.34
   2  -9 -15  195.99   13.52
   2  -9 -16   21.07    5.56
   2  -9 -16   15.98    5.00
  -2  -9  16   21.70    6.65
   2  -9 -16   27.18    8.85
  -2   9 -16   24.39    6.94
  -2  -9  17  104.35    7.30
  -2   9 -17  109.49   11.67
  -2  -9  17   89.64    9.83
   2  -9 -17   96.39   10.46
  -2   9 -18   18.24    6.19
  -2  -9  18   11.67    4.38
   2  -9 -18   16.35    5.52
  -2   9 -19   -4.43    3.69
  -2  -9  19    1.83    3.24
   2  -9 -19   -0.75    3.81
  -2   9 -20   32.69    6.57
  -2  -9  20   33.65    6.55
   2  -9 -20   28.93    6.14
  -2   9 -21    5.27    4.01
  -2  -9  21    2.29    2.90
   2  -9 -21    2.90    3.89
  -2   9 -22   13.40    4.94
  -2  -9  22    3.80    3.11
   2  -9 -22   11.95    4.89
  -2   9 -23   15.64    5.84
  -2  -9  23   13.79    4.22
   2  -9 -23   18.67    5.52
  -2   9 -24    5.74    3.78
  -2  -9  24    5.87    3.36
   2  -9 -24    6.47    3.97
  -2   9 -25    2.30    3.90
  -2  -9  25   -1.88    3.21
   2  -9 -25   -2.06    3.20
  -2   9 -26   11.85    5.24
  -2  -9  26    9.04    4.64
   2  -9 -26   12.93    4.92
  -2   9 -27   24.02    6.53
  -2  -9  27   27.67    6.40
   2  -9 -27   23.71    6.84
  -2   9 -28   18.29    6.07
  -2  -9  28   12.51    4.45
   2  -9 -28   15.33    5.61
  -2   9 -29   22.52    6.77
  -2  -9  29   17.22    5.66
   2  -9 -29   18.66    5.65
  -2 -10 -29   13.74    4.70
   2 -10  28    5.37    3.35
  -2 -10 -28    4.40    4.11
  -2 -10 -27   15.68    4.58
   2 -10  27   12.45    4.19
   2  10 -27    5.90    2.96
  -2 -10 -26   -4.36    3.70
   2 -10  26    4.64    3.13
   2  10 -26    3.84    3.27
  -2 -10 -25    5.98    3.03
   2 -10  25    7.26    3.65
   2  10 -25    2.75    1.96
  -2 -10 -24   -0.45    2.34
   2 -10  24    4.20    3.35
   2  10 -24    0.14    2.19
  -2 -10 -23    5.16    3.49
   2 -10  23    7.54    3.76
   2  10 -23    3.17    2.98
  -2 -10 -22   -0.11    2.58
   2 -10  22    1.74    2.64
   2  10 -22    1.76    2.64
  -2 -10 -21    1.37    2.27
   2 -10  21   -0.11    2.25
   2  10 -21   -4.62    3.10
  -2 -10 -20   14.17    4.10
   2  10 -20    7.77    3.58
   2 -10  20    8.30    3.01
  -2 -10 -19    1.02    2.44
   2  10 -19    1.40    2.91
   2 -10  19    1.36    2.24
  -2 -10 -19   -2.28    2.79
  -2 -10 -18    9.77    3.88
  -2 -10 -18    5.78    2.91
   2  10 -18   12.07    4.20
   2 -10  18    7.03    2.81
  -2 -10 -17   11.48    3.97
  -2  10  17   13.25    3.53
  -2 -10 -17    7.91    3.04
   2  10 -17   12.32    4.05
   2 -10  17    7.53    2.95
  -2 -10 -16   13.20    4.06
  -2  10  16    8.29    2.94
  -2 -10 -16    6.78    3.54
   2  10 -16    6.33    3.35
   2 -10  16    6.63    2.95
  -2 -10 -15    9.49    4.20
  -2 -10 -15    7.94    2.98
  -2  10  15    7.35    2.66
   2  10 -15    8.46    3.94
   2 -10  15    7.42    2.79
  -2 -10 -14    6.82    3.46
  -2 -10 -14    3.83    2.24
  -2  10  14    9.42    3.03
   2 -10  14    6.43    4.98
   2  10 -14    8.77    3.97
   2 -10  14    1.21    2.29
  -2 -10 -13   63.26    7.81
  -2 -10 -13   51.37    6.89
  -2  10  13   47.65    5.66
   2 -10  13   47.76    7.86
   2  10 -13   57.20    8.09
   2 -10  13   47.04    5.96
  -2 -10 -12   34.34    6.26
  -2 -10 -12   23.07    4.75
  -2  10  12   30.20    4.75
   2 -10  12   25.73    6.21
   2  10 -12   28.99    5.83
  -2  10  12   39.35    6.98
   2 -10  12   34.72    5.40
  -2 -10 -11   61.44    7.62
  -2 -10 -11   51.64    6.90
  -2  10  11   58.30    5.98
   2 -10  11   58.28    8.56
   2  10 -11   52.06    7.51
  -2  10  11   70.36    8.62
   2 -10  11   64.12    6.71
  -2 -10 -10   85.61    8.65
  -2 -10 -10   63.75    7.46
  -2  10  10   62.29    6.30
   2 -10  10   62.45    8.47
  -2  10  10   70.03    8.19
   2  10 -10   65.40    8.18
   2 -10  10   70.85    6.85
  -2 -10  -9    7.38    3.53
  -2 -10  -9    6.58    3.54
   2 -10   9   -1.18    3.51
   2 -10   9    1.21    1.42
  -2  10   9    1.50    1.94
   2  10  -9   -1.60    2.80
  -2  10   9    3.41    2.82
  -2 -10  -8   14.05    2.92
  -2 -10  -8   22.01    4.57
  -2  10   8   13.65    3.07
   2 -10   8   10.05    3.80
  -2 -10  -8   18.32    4.08
   2 -10   8   17.58    3.49
  -2  10   8   13.47    3.41
   2  10  -8   12.05    4.20
  -2 -10  -7    2.40    1.76
  -2 -10  -7    3.09    2.95
  -2  10   7   -0.06    1.53
   2 -10   7   -4.52    3.76
  -2 -10  -7    0.67    2.23
   2 -10   7    3.39    2.16
  -2  10   7   -1.82    2.51
   2  10  -7    2.29    2.59
  -2  10   6   36.21    5.92
   2  10  -6   31.19    5.56
  -2  10   6   32.34    4.52
   2 -10   6   25.67    5.27
  -2 -10  -6   25.14    4.98
  -2 -10  -6   27.33    4.10
   2 -10   6   37.87    4.74
   2  10  -5   15.87    4.41
  -2  10   5   23.29    4.91
  -2  10   5   17.02    3.41
   2 -10   5   10.86    3.67
  -2 -10  -5   24.93    5.14
  -2 -10  -5   14.94    3.21
   2 -10   5   20.27    3.71
  -2 -10  -4   14.49    3.26
   2 -10   4   20.69    4.84
  -2  10   4   12.27    3.07
   2 -10   4   -3.41    4.91
  -2 -10  -4   18.75    4.88
   2 -10   4   16.18    3.19
   2  10  -4   22.61    5.23
  -2  10   4   15.13    4.15
  -2 -10  -3   72.86    6.79
  -2 -10  -3   69.83    8.17
   2 -10   3   76.52    8.26
  -2  10   3   65.39    6.43
   2  10  -3   86.53    9.30
  -2  10   3   74.97    8.57
   2 -10   3   64.53    5.82
   2 -10   3   57.44    7.54
   2 -10   2  183.43    9.25
   2  10  -2  217.25   14.23
  -2  10   2  185.16   13.20
  -2 -10  -2  209.91   13.56
   2 -10   2  189.49   12.55
   2 -10   2  192.76   14.17
  -2 -10  -2  200.72   11.05
  -2 -10  -1   78.71    8.86
   2 -10   1   80.76    8.65
   2 -10   1   66.68    5.31
  -2 -10  -1   53.56    5.95
  -2  10   1   69.02    8.40
   2  10  -1   84.47    9.42
   2 -10   1   69.88    9.03
  -2 -10   0  121.50   10.71
   2 -10   0  132.51   12.80
  -2 -10   0  114.77    8.56
   2 -10   0  139.60   10.99
  -2  10   0  141.51   11.98
  -2  10  -1   83.21   10.28
   2 -10  -1   57.71    8.50
  -2 -10   1   63.93    6.54
  -2 -10   1   81.41    8.97
   2 -10  -1   78.72    8.70
  -2 -10   2  187.88   13.03
  -2  10  -2  210.97   14.74
   2 -10  -2  196.94   13.16
  -2 -10   2  180.25   10.62
   2 -10  -2  198.60   14.48
  -2 -10   3   58.93    6.29
   2 -10  -3   60.81    8.02
  -2  10  -3   82.17    9.51
   2 -10  -3   72.20    8.20
  -2 -10   3   79.52    8.84
  -2 -10   4   10.65    4.23
   2 -10  -4   10.38    3.75
   2 -10  -4   18.60    4.47
  -2 -10   4   10.90    2.64
  -2  10  -4   24.20    5.62
  -2 -10   5   17.54    4.53
  -2  10  -5   20.26    5.24
   2 -10  -5   14.94    2.93
   2 -10  -5   21.24    4.54
  -2 -10   5   16.21    3.05
  -2 -10   6   31.02    5.74
   2 -10  -6   28.33    5.20
  -2  10  -6   34.25    6.51
   2 -10  -6   22.27    4.32
  -2 -10   6   29.31    4.76
  -2 -10   7   -2.46    2.78
   2 -10  -7   -0.65    2.35
   2 -10  -7    3.26    2.19
  -2  10  -7    1.87    3.42
   2 -10  -7   -4.81    3.42
  -2 -10   7   -1.37    2.05
  -2 -10   8   15.55    4.34
   2 -10  -8   15.36    4.57
   2 -10  -8   16.10    4.36
  -2  10  -8   10.93    3.80
   2 -10  -8    5.21    2.85
  -2 -10   8   15.43    3.55
  -2 -10   9    2.93    2.86
   2 -10  -9    0.91    2.88
   2 -10  -9    0.45    2.03
  -2 -10   9    3.28    2.85
  -2  10  -9    2.78    3.08
   2 -10  -9   -1.52    2.73
   2 -10 -10   69.33    8.20
   2 -10 -10   74.71    9.61
  -2 -10  10   67.95    7.40
  -2 -10  10   64.85    7.93
  -2  10 -10   68.82    8.86
   2 -10 -10   70.84    9.16
   2 -10 -11   60.10    7.98
   2 -10 -11   58.02    8.48
  -2 -10  11   53.33    6.72
  -2 -10  11   51.98    7.26
  -2  10 -11   57.79    8.32
   2 -10 -11   66.83    9.40
  -2 -10  12   39.14    5.29
   2 -10 -12   34.82    6.63
  -2 -10  12   31.38    6.19
   2 -10 -12   35.18    6.76
  -2  10 -12   36.65    7.38
   2 -10 -12   35.82    7.16
  -2 -10  13   56.32    6.17
   2 -10 -13   43.79    6.81
  -2 -10  13   52.54    7.83
   2 -10 -13   50.22    7.81
  -2  10 -13   44.47    7.67
   2 -10 -13   63.25    8.89
  -2 -10  14    6.71    2.60
   2 -10 -14    4.83    3.62
  -2 -10  14    3.74    3.50
   2 -10 -14    2.69    3.82
  -2  10 -14    0.93    3.56
   2 -10 -14    2.62    4.90
   2 -10 -15    5.13    3.66
  -2 -10  15    4.70    2.08
  -2 -10  15    4.38    2.39
   2 -10 -15    7.83    3.85
  -2  10 -15    0.14    2.98
   2 -10 -15    8.62    3.85
   2 -10 -16    7.17    3.67
  -2 -10  16    5.53    2.38
  -2 -10  16   13.82    4.84
   2 -10 -16    6.73    3.72
  -2  10 -16    6.00    4.55
   2 -10 -16    6.57    3.89
  -2 -10  17    9.86    4.47
   2 -10 -17    7.53    3.81
  -2  10 -17   15.18    5.53
   2 -10 -17   11.31    4.58
  -2 -10  18   11.37    4.07
   2 -10 -18    9.55    3.76
  -2  10 -18    6.75    3.70
  -2 -10  19    2.14    2.76
   2 -10 -19    3.93    3.34
  -2  10 -19    2.71    4.55
  -2 -10  20    6.78    3.25
   2 -10 -20    9.88    4.38
  -2  10 -20    5.25    4.53
  -2 -10  21    3.55    3.15
   2 -10 -21    3.28    2.18
  -2  10 -21    0.79    2.96
  -2 -10  22    5.64    4.03
   2 -10 -22    3.50    3.44
  -2  10 -22    3.42    3.56
  -2 -10  23    8.01    4.00
   2 -10 -23    1.20    2.34
  -2  10 -23    5.01    2.99
  -2 -10  24    1.56    3.46
   2 -10 -24    3.54    3.62
  -2  10 -24   -0.17    3.57
  -2 -10  25    5.51    4.54
   2 -10 -25    6.81    3.71
  -2  10 -25    6.17    3.79
  -2 -10  26    2.69    3.51
   2 -10 -26    6.65    4.75
  -2  10 -26    0.91    3.39
  -2 -10  27   11.97    4.47
   2 -10 -27   15.21    5.23
   2  11 -27    4.13    9.72
   2  11 -26   10.35    4.32
   2 -11  26   -0.80    2.91
  -2 -11 -25    2.56    2.70
   2  11 -25    4.76    3.36
   2 -11  25   -3.88    2.97
  -2 -11 -24   -0.38    3.18
   2 -11  24   -3.38    2.69
  -2 -11 -23   13.20    4.44
   2  11 -23   22.30    6.03
   2 -11  23   14.38    4.20
  -2 -11 -22    1.09    2.42
   2  11 -22    0.15    2.09
   2 -11  22    0.47    2.41
  -2 -11 -21   -0.35    3.47
   2  11 -21   -6.14    4.57
   2 -11  21    2.27    2.35
  -2 -11 -20    8.84    3.80
   2  11 -20    8.18    4.43
   2 -11  20    7.55    3.10
  -2 -11 -19    5.47    3.79
   2  11 -19    8.59    3.97
   2 -11  19    9.29    4.08
  -2 -11 -18   13.48    4.53
   2  11 -18   23.68    6.05
   2 -11  18   26.65    5.44
   2  11 -17   13.68    4.48
   2 -11  17   21.15    4.69
  -2 -11 -17   17.07    4.90
   2 -11  17   18.14    5.93
   2  11 -16    9.34    4.13
   2 -11  16   10.26    3.89
  -2 -11 -16   16.29    5.10
   2 -11  16    5.43    3.40
  -2 -11 -15   21.32    5.66
   2 -11  15   18.65    4.35
   2  11 -15   19.86    5.34
  -2  11  15   25.97    5.73
   2 -11  15   17.68    5.21
  -2 -11 -14   11.56    3.96
   2 -11  14   14.43    3.80
   2  11 -14   14.62    4.48
  -2 -11 -14   12.25    2.95
  -2  11  14   10.10    3.51
   2 -11  14   15.52    5.84
  -2 -11 -13   15.19    4.86
   2 -11  13    5.17    2.79
   2  11 -13    8.54    4.00
  -2 -11 -13    8.53    3.47
   2 -11  13   15.80    5.79
  -2  11  13    5.48    3.02
   2 -11  12    6.67    2.67
   2  11 -12   12.81    5.04
  -2  11  12   12.97    5.11
  -2 -11 -12    2.74    1.97
   2 -11  12   15.69    6.23
  -2 -11 -12   11.12    4.03
   2 -11  11   44.99    6.00
  -2  11  11   42.83    6.94
   2  11 -11   45.95    7.57
  -2 -11 -11   44.42    6.61
   2 -11  11   50.94    8.85
  -2 -11 -11   46.40    7.28
   2 -11  10   56.24    6.56
  -2 -11 -10   59.52    7.74
  -2  11  10   55.44    7.78
   2  11 -10   61.34    8.89
   2 -11  10   76.50   10.66
  -2 -11 -10   67.42    8.66
  -2 -11  -9  106.77   10.08
  -2  11   9   98.44   10.35
   2  11  -9   98.68   10.70
  -2 -11  -9   95.64    9.62
   2 -11   9  121.04   12.51
   2 -11   9   97.43    8.33
  -2  11   8   27.90    7.89
   2  11  -8   12.47    4.92
  -2 -11  -8    7.28    3.55
   2 -11   8   10.18    3.24
  -2 -11  -8   15.79    5.59
  -2 -11  -7   50.41    7.05
  -2 -11  -7   30.08    4.80
   2 -11   7   39.28    5.12
  -2 -11  -7   33.62    5.94
  -2  11   7   47.60    7.23
   2  11  -7   48.15    7.68
   2 -11   7   50.03    7.94
  -2 -11  -6   16.30    4.41
  -2 -11  -6    3.28    2.48
   2 -11   6   16.30    3.35
  -2  11   6   10.37    5.11
   2  11  -6    9.62    3.73
   2 -11   6   11.01    5.95
  -2 -11  -6    7.18    3.43
  -2 -11  -5   99.92   10.04
  -2 -11  -5   92.09    7.82
   2  11  -5  105.52   10.82
  -2  11   5  104.84   10.70
  -2 -11  -5  106.01    9.85
   2 -11   5   92.93   10.50
  -2 -11  -4   19.77    4.97
  -2 -11  -4   12.36    2.71
   2  11  -4   22.66    5.28
  -2  11   4   19.15    4.99
  -2 -11  -4   20.87    5.35
   2 -11   4   23.57    5.29
   2 -11   4   14.94    6.37
  -2 -11  -3   51.73    7.45
  -2 -11  -3   40.14    5.27
   2  11  -3   49.86    7.43
  -2  11   3   53.19    7.66
  -2 -11  -3   62.33    7.47
   2 -11   3   55.74    7.52
   2 -11   3   43.15    7.47
  -2 -11  -2   28.60    4.58
   2 -11   2   34.68    7.48
  -2 -11  -2   42.17    6.43
   2 -11   2   34.93    6.09
  -2 -11  -2   31.71    5.68
  -2  11   2   30.85    6.54
   2  11  -2   34.23    6.89
  -2 -11  -1    1.95    2.32
   2 -11   1   -2.76    3.38
  -2 -11  -1    7.66    3.44
   2 -11   1    3.34    2.77
  -2 -11  -1    4.75    2.89
  -2  11   1    2.63    2.76
   2  11  -1    3.55    3.00
   2 -11   0   -4.40    3.95
  -2 -11   0   -3.03    2.23
  -2 -11   0   -1.22    2.11
   2 -11   0   -0.72    2.34
  -2 -11   0   -2.60    2.84
  -2  11   0   -1.56    3.06
   2  11   0   -0.11    1.91
   2 -11  -1   -0.63    3.41
  -2 -11   1    4.05    1.85
  -2 -11   1    4.65    2.67
   2 -11  -1    3.82    3.14
  -2 -11   1    3.82    2.94
  -2  11  -1    3.76    3.08
  -2 -11   2   27.71    4.57
   2 -11  -2   32.66    6.49
  -2 -11   2   34.27    5.47
   2 -11  -2   35.57    6.31
  -2 -11   2   39.16    6.60
  -2  11  -2   42.88    7.60
   2 -11  -3   47.84    8.05
  -2 -11   3   40.55    5.51
  -2 -11   3   52.06    6.53
   2 -11  -3   58.79    7.77
  -2 -11   3   46.87    7.12
  -2  11  -3   65.47    9.46
   2 -11  -4   26.84    6.45
  -2 -11   4   18.34    4.22
  -2 -11   4   19.79    4.32
   2 -11  -4   26.38    5.95
  -2  11  -4   26.98    7.13
  -2 -11   4   21.20    5.66
  -2 -11   5  101.77   10.24
  -2  11  -5  105.90   11.37
   2 -11  -5   85.94    9.93
  -2 -11   5  103.90    9.01
   2 -11  -5  104.05   10.15
  -2 -11   5   92.20    8.43
  -2 -11   6   11.91    4.92
  -2  11  -6   13.98    6.75
   2 -11  -6    8.57    4.44
  -2 -11   6   15.87    4.16
   2 -11  -6    8.60    4.54
  -2 -11   6    8.41    3.24
  -2 -11   7   40.08    6.86
  -2  11  -7   42.48    7.72
   2 -11  -7   41.98    7.52
  -2 -11   7   44.21    5.84
   2 -11  -7   40.12    6.68
  -2 -11   7   38.48    5.66
  -2 -11   8   11.33    4.11
   2 -11  -8   10.38    4.73
  -2 -11   8   10.64    4.03
  -2  11  -8    5.98    4.77
   2 -11  -8   16.49    6.68
  -2 -11   8    4.57    3.02
  -2 -11   9   90.67    9.82
   2 -11  -9  101.60   10.84
   2 -11  -9   96.87   10.36
  -2 -11   9   95.19    8.52
  -2  11  -9   99.88   11.49
   2 -11  -9  111.35   11.75
  -2 -11   9   91.49    8.96
  -2 -11  10   57.39    8.04
   2 -11 -10   53.28    7.95
  -2 -11  10   54.79    6.68
   2 -11 -10   74.69   10.48
  -2 -11  10   62.14    7.50
  -2  11 -10   54.89    9.19
   2 -11 -10   80.90   11.00
   2 -11 -11   38.14    6.93
  -2 -11  11   50.21    6.17
   2 -11 -11   58.32    9.12
  -2 -11  11   47.56    6.93
  -2 -11  11   45.04    7.51
  -2  11 -11   42.62    7.86
   2 -11 -11   41.38    7.41
   2 -11 -12    8.99    3.57
  -2 -11  12   13.72    3.55
   2 -11 -12   12.11    5.37
  -2 -11  12   10.36    3.72
  -2 -11  12    8.70    4.03
  -2  11 -12    7.11    3.87
   2 -11 -12    8.80    4.48
   2 -11 -13    8.28    4.04
  -2 -11  13   12.95    3.80
   2 -11 -13    2.88    3.17
  -2 -11  13    8.96    3.75
  -2 -11  13    6.73    3.94
  -2  11 -13    6.66    3.61
   2 -11 -13   -0.13    2.95
   2 -11 -14   17.90    5.12
  -2 -11  14   15.32    3.86
   2 -11 -14   15.33    5.02
  -2 -11  14    6.35    2.96
  -2 -11  14   14.27    4.90
  -2  11 -14    7.07    3.80
   2 -11 -14    9.95    3.83
   2 -11 -15   22.92    5.71
  -2 -11  15   23.16    4.49
  -2 -11  15   17.93    4.90
   2 -11 -15   19.95    5.90
  -2  11 -15   10.52    4.25
   2 -11 -15   20.34    5.66
   2 -11 -16    5.16    3.23
   2 -11 -16    7.33    3.99
   2 -11 -16    9.12    4.05
  -2  11 -16    3.68    3.01
  -2 -11  16    6.33    3.13
   2 -11 -17   18.75    5.65
   2 -11 -17   12.15    4.28
  -2 -11  17   11.64    4.73
  -2  11 -17   10.50    3.83
  -2  11 -18   15.06    5.07
  -2 -11  18   12.77    4.56
   2 -11 -18   13.40    5.09
  -2  11 -19    8.53    4.27
  -2 -11  19   16.28    5.29
   2 -11 -19    6.90    3.62
  -2  11 -20    6.05    3.52
  -2 -11  20    4.77    3.73
   2 -11 -20    6.90    3.43
  -2  11 -21    1.38    2.76
  -2 -11  21   -0.14    3.26
   2 -11 -21    0.61    2.75
  -2  11 -22    2.11    2.90
  -2 -11  22    0.88    2.91
   2 -11 -22    3.46    2.78
  -2 -11  23   16.69    4.93
   2 -11 -23   21.91    6.50
  -2 -11  24    4.02    3.44
   2 -11 -24    2.31    2.82
   2 -11 -25   -3.55    3.37
   2 -12  24   -0.13    2.19
   2  12 -23    3.00    3.00
   2 -12  23   -0.26    2.54
   2  12 -22   -3.44    3.93
   2 -12  22   -0.76    2.32
   2  12 -21   -5.31    4.70
   2 -12  21    5.03    2.66
   2  12 -20   -2.22    3.97
   2 -12  20    4.75    2.65
   2 -12  20    0.69    3.17
  -2 -12 -19    9.35    3.92
   2  12 -19    7.01    3.63
  -2  12  19    9.64    3.94
   2 -12  19   14.34    4.37
   2 -12  19   12.72    5.32
  -2 -12 -18    4.27    3.66
   2  12 -18    3.83    3.84
  -2  12  18    9.31    3.90
   2 -12  18    2.34    2.94
   2 -12  18    1.33    3.21
  -2 -12 -17   21.19    5.45
   2  12 -17   30.94    6.96
  -2  12  17   27.59    6.16
   2 -12  17   18.00    4.75
   2 -12  17   27.06    7.17
  -2 -12 -16   15.68    4.81
   2  12 -16   21.49    6.44
  -2  12  16   13.45    5.04
   2 -12  16   21.62    4.73
   2 -12  16   18.23    6.17
  -2 -12 -15    1.44    2.14
   2  12 -15    3.36    2.81
  -2  12  15    0.51    2.61
   2 -12  15    3.85    3.06
   2 -12  15    6.91    4.37
  -2 -12 -14    7.58    4.40
   2  12 -14    2.75    2.86
  -2  12  14    3.85    2.89
   2 -12  14    5.63    3.09
   2 -12  14    1.24    2.12
  -2 -12 -13   11.87    4.28
   2  12 -13    4.00    3.18
   2 -12  13   -2.89    2.79
   2 -12  13    3.94    2.94
  -2  12  13    7.92    4.11
   2 -12  12   17.40    5.63
  -2  12  12   13.65    4.13
   2  12 -12   15.43    4.94
  -2 -12 -12   19.54    5.78
   2 -12  11    3.11    4.45
  -2  12  11   -1.66    2.80
   2  12 -11    5.40    3.85
  -2 -12 -11    6.33    4.46
   2 -12  10    3.67    3.68
  -2 -12 -10    2.90    2.77
  -2  12  10    5.74    3.45
   2  12 -10    2.19    2.42
  -2 -12  -9   -2.00    4.47
   2 -12   9    1.16    2.95
  -2 -12  -9   -1.21    2.63
  -2  12   9    1.67    2.85
   2  12  -9    2.57    4.01
   2  12  -8   19.08    5.64
  -2  12   8   14.17    4.69
  -2 -12  -8   17.01    5.17
  -2 -12  -8   17.06    4.58
   2 -12   8   14.94    4.71
   2  12  -7   22.25    6.29
  -2  12   7   27.99    6.71
  -2 -12  -7   31.27    6.15
  -2 -12  -7   26.69    5.64
   2 -12   7   26.91    7.02
  -2  12   6   41.52    7.56
   2  12  -6   27.36    6.38
  -2 -12  -6   21.78    5.00
  -2 -12  -6   18.57    4.83
   2 -12   6   14.01    5.72
   2  12  -5    3.81    3.22
  -2  12   5   10.06    3.73
  -2 -12  -5    5.68    2.94
  -2 -12  -5    5.55    3.48
   2 -12   5    0.14    2.45
  -2  12   4    1.18    2.45
   2  12  -4    7.44    3.86
  -2 -12  -4    9.15    3.99
   2 -12   4    4.34    2.67
  -2 -12  -4    8.28    3.86
   2 -12   3   27.73    6.83
  -2 -12  -3   28.98    5.97
  -2 -12  -3   26.84    5.81
  -2  12   3   23.99    5.57
   2  12  -3   20.09    5.24
   2 -12   2    5.29    3.28
  -2 -12  -2    9.56    3.98
   2 -12   2    8.54    3.80
  -2 -12  -2    8.64    3.70
   2  12  -2   12.65    4.81
  -2  12   2    9.89    4.28
   2 -12   1   11.96    4.59
  -2 -12  -1   10.45    3.69
   2 -12   1   18.23    5.15
  -2 -12  -1   17.91    4.41
  -2  12   1   17.95    5.62
   2  12  -1   14.80    4.96
   2 -12   0   12.17    5.85
  -2 -12   0   19.59    5.12
   2 -12   0   12.12    4.58
  -2 -12   0   21.11    5.41
   2  12   0   13.13    4.96
  -2  12   0   16.56    5.67
   2 -12  -1   10.90    4.04
  -2 -12   1    8.17    3.68
   2 -12  -1   15.94    5.00
  -2 -12   1   20.60    5.06
  -2  12  -1   27.47    6.67
   2  12   1   17.40    5.36
   2 -12  -2    1.24    3.43
  -2 -12   2    4.36    2.72
   2 -12  -2    7.35    3.19
  -2 -12   2   10.54    3.96
  -2  12  -2   22.98    6.50
   2  12   2    7.64    4.46
   2 -12  -3   17.64    5.33
  -2 -12   3   26.33    5.87
  -2  12  -3   36.22    7.22
   2 -12  -3   30.31    5.87
  -2 -12   3   36.13    6.17
  -2 -12   4    5.66    3.31
   2 -12  -4    5.77    4.77
   2 -12  -4    7.75    3.87
  -2 -12   4    7.56    3.72
  -2  12  -4   13.96    5.33
  -2 -12   5    4.10    2.98
   2 -12  -5    2.62    2.61
   2 -12  -5   11.44    4.14
  -2 -12   5   10.70    4.10
  -2  12  -5    6.14    4.27
  -2 -12   6   31.24    6.23
   2 -12  -6   26.78    6.16
   2 -12  -6   19.37    5.25
  -2 -12   6   32.94    5.99
  -2  12  -6   29.34    6.75
  -2 -12   7   15.72    4.86
   2 -12  -7   26.53    6.45
   2 -12  -7   14.17    4.39
  -2 -12   7   33.63    6.10
  -2  12  -7   24.85    6.36
  -2 -12   8   13.84    4.61
   2 -12  -8   22.65    6.95
   2 -12  -8   15.20    4.62
  -2 -12   8   17.11    4.17
  -2  12  -8   16.88    5.10
  -2 -12   9    1.94    2.88
   2 -12  -9    1.84    3.04
   2 -12  -9   -0.88    3.04
  -2 -12   9    1.55    2.67
  -2  12  -9   -0.60    2.48
  -2 -12  10    3.93    2.69
  -2  12 -10    8.99    4.73
   2 -12 -10    3.72    3.76
   2 -12 -10    5.11    3.02
  -2 -12  10    3.33    2.42
   2 -12 -11   -0.14    3.26
  -2 -12  11   -3.18    3.02
  -2  12 -11    7.13    4.24
   2 -12 -11    4.18    3.54
   2 -12 -11   -0.52    2.99
  -2 -12  11    4.12    2.51
   2 -12 -12   22.87    5.96
  -2 -12  12   17.13    4.81
  -2  12 -12   17.00    5.58
   2 -12 -12   12.63    4.87
   2 -12 -12   25.01    6.18
  -2 -12  12   16.46    3.90
   2 -12 -13    7.56    4.09
  -2 -12  13    6.50    4.49
  -2  12 -13    4.48    3.52
   2 -12 -13   -0.15    2.11
   2 -12 -13    7.32    4.22
  -2 -12  13    2.02    2.41
   2 -12 -14    4.78    3.30
   2 -12 -14   -0.13    2.54
  -2 -12  14   -1.13    3.11
  -2  12 -14   -0.16    3.04
   2 -12 -14   11.14    4.55
  -2 -12  14    4.84    3.94
  -2  12 -15    1.82    3.98
   2 -12 -15    1.91    2.35
   2 -12 -15    5.87    4.35
  -2 -12  15    2.38    2.78
  -2  12 -16   16.34    5.46
   2 -12 -16   14.99    5.08
   2 -12 -16   15.41    5.11
  -2 -12  16   18.02    5.26
  -2  12 -17   27.29    7.02
   2 -12 -17   23.35    6.32
   2 -12 -17   34.72    7.80
  -2 -12  17   26.27    6.11
  -2 -12  18    1.47    2.75
   2 -12 -18   10.88    5.26
  -2  12 -18    1.23    3.56
   2 -12 -19    6.82    3.22
  -2 -12  19   11.93    4.84
   2 -12 -20   -6.63    3.48
  -2 -12  20   -0.92    2.37
   2 -12 -21   -2.31    3.94
  -2 -12  21   -1.26    3.13
   2 -12 -22    0.84    2.66
   2 -12 -23    3.44    2.89
  -2  13  19    7.43    3.64
  -2  13  18   -0.43    2.23
  -2  13  17    1.30    1.74
   2  13 -17    1.17    2.48
  -2  13  16    6.45    3.20
   2  13 -16    8.86    5.24
   2 -13  15   24.68    6.92
  -2  13  15   18.59    5.13
   2  13 -15   12.30    4.93
   2 -13  14   50.97    9.21
  -2  13  14   43.35    7.79
   2  13 -14   46.60    8.77
   2 -13  13   17.99    7.21
  -2  13  13    7.99    4.40
   2  13 -13   13.14    5.63
   2  13 -12   43.35    8.12
  -2  13  12   44.16    7.74
  -2 -13 -12   47.47    8.30
   2 -13  12   44.63    8.37
  -2  13  11   21.55    6.10
   2  13 -11   12.84    4.70
  -2 -13 -11   12.84    4.87
   2 -13  11    6.51    3.79
  -2  13  10    6.74    3.30
   2  13 -10    5.05    3.88
  -2 -13 -10    7.29    3.58
   2 -13  10    0.16    3.11
   2  13  -9   12.86    5.31
  -2  13   9   11.67    4.87
  -2 -13  -9    9.57    4.48
   2 -13   9    3.82    2.72
   2  13  -8    7.05    3.88
  -2  13   8   20.75    5.90
  -2 -13  -8   12.97    4.78
   2 -13   8    6.00    3.86
   2  13  -7    2.68    2.82
  -2  13   7    1.74    2.52
  -2 -13  -7   10.77    4.43
   2 -13   7    9.09    4.82
   2  13  -6    5.33    4.10
  -2  13   6    7.00    4.44
  -2 -13  -6   14.37    4.73
   2 -13   6    9.33    5.03
  -2 -13  -5   13.39    4.62
   2 -13   5    6.03    4.09
  -2  13   5    7.16    4.20
   2  13  -5    7.50    3.91
  -2 -13  -4   24.97    5.79
  -2  13   4    3.83    3.35
   2  13  -4   10.82    4.36
   2 -13   4   10.47    4.30
   2 -13   3    2.00    2.58
  -2 -13  -3   -2.30    3.57
   2  13  -3    1.89    3.41
  -2  13   3    5.34    3.62
   2 -13   2    7.80    3.72
  -2 -13  -2    3.60    1.95
  -2 -13  -2   16.46    5.30
   2  13  -2    2.75    3.75
  -2  13   2    6.09    4.59
   2 -13   1    9.74    4.41
  -2 -13  -1   11.16    4.12
  -2 -13  -1   18.33    5.23
   2  13  -1   10.23    4.59
  -2  13   1   12.89    5.08
   2 -13   0    6.37    4.05
  -2 -13   0    3.40    2.78
   2 -13   0   10.34    4.15
  -2 -13   0   15.12    4.78
   2  13   0    9.77    4.79
  -2  13   0   19.43    5.91
   2 -13  -1    9.24    4.86
  -2 -13   1   10.28    3.60
   2 -13  -1    8.89    4.13
  -2 -13   1   11.31    3.92
   2  13   1   14.09    5.03
  -2  13  -1   16.29    5.75
   2 -13  -2   10.38    5.10
  -2 -13   2   11.16    4.37
  -2  13  -2    6.77    3.79
   2  13   2   12.11    4.96
   2 -13  -2    7.02    4.03
  -2 -13   2    3.41    3.11
   2 -13  -3    4.99    3.74
  -2 -13   3    6.20    3.32
  -2  13  -3    3.74    3.04
   2 -13  -3   -5.42    2.70
  -2 -13   3   -1.61    2.63
   2  13   3   -1.01    3.49
   2 -13  -4   14.46    5.48
  -2 -13   4   12.55    4.59
  -2  13  -4   10.55    4.32
   2 -13  -4    6.18    2.77
  -2 -13   4   14.57    4.66
   2  13   4    9.58    4.29
   2 -13  -5    3.07    2.90
  -2 -13   5    4.29    2.86
  -2  13  -5    8.28    5.36
   2 -13  -5    1.21    3.15
  -2 -13   5    5.32    3.36
   2  13   5   13.28    4.86
   2 -13  -6    9.18    4.31
  -2 -13   6    7.53    3.52
   2 -13  -6    8.21    4.48
  -2 -13   6   10.48    4.28
  -2  13  -6    7.56    4.47
   2 -13  -7    7.23    4.38
  -2 -13   7    1.16    2.24
   2 -13  -7    7.03    4.39
  -2 -13   7    5.02    3.50
  -2  13  -7   12.16    5.51
   2 -13  -8    8.02    4.60
  -2 -13   8    7.07    3.38
   2 -13  -8    9.24    5.02
  -2 -13   8   10.72    4.03
  -2  13  -8   10.17    5.24
   2 -13  -9    6.99    3.64
  -2 -13   9    3.71    2.72
   2 -13  -9    5.43    4.43
  -2 -13   9    5.85    3.69
  -2  13  -9   12.11    5.29
   2 -13 -10    0.57    3.23
  -2 -13  10    6.15    2.89
   2 -13 -10    1.10    2.59
  -2 -13  10    4.33    2.93
  -2  13 -10   -2.70    3.39
   2 -13 -11   10.59    4.28
  -2 -13  11   13.49    3.96
   2 -13 -11   20.92    6.58
  -2 -13  11    9.78    4.30
  -2  13 -11   17.62    6.12
  -2 -13  12   43.57    6.71
  -2  13 -12   36.62    7.72
  -2 -13  12   40.87    7.71
   2 -13 -12   27.52    6.51
  -2 -13  13    7.16    4.50
   2 -13 -13   20.26    6.38
  -2 -13  14   35.74    7.39
   2 -13 -14   46.44    8.61
   2 -13 -14   42.11    8.60
  -2 -13  15   23.08    5.88
   2 -13 -15   23.67    6.62
   2 -13 -15   20.05    6.49
  -2 -13  16    1.09    2.58
   2 -13 -16    1.49    2.49
   2 -13 -16    0.48    2.11
  -2 -13  17   -2.23    3.67
   2 -13 -17    0.33    1.66
  -2 -13  18    1.77    2.72
   2 -13 -18    5.18    3.43
   2 -13 -19    1.02    3.21
   2 -13 -20    2.43    2.96
   2 -14   9    6.61    3.69
   2 -14   8    3.11    3.95
   2 -14   7    1.03    2.52
   2 -14   6   -1.02    2.78
  -2  14   6    0.65    2.10
   2 -14   5    5.08    3.69
  -2  14   5   17.13    5.54
   2 -14   4   11.44    4.99
  -2  14   4   24.37    6.58
   2 -14   3   10.70    5.78
  -2  14   3    9.01    4.11
   2 -14   2   21.63    6.70
  -2  14   2   23.62    6.39
  -2 -14  -2   23.41    6.20
   2 -14   1    9.94    5.95
  -2  14   1   15.51    6.38
  -2 -14  -1   15.03    5.19
  -2 -14   0   36.69    7.07
   2 -14   0   18.81    5.89
  -2 -14   1   15.11    5.35
   2 -14  -1   10.85    5.65
  -2 -14   2   26.96    6.28
   2 -14  -2    9.03    3.63
  -2 -14   3    3.69    3.28
   2 -14  -3    4.93    3.64
  -2 -14   4   16.52    5.22
  -2 -14   4    9.51    4.50
   2 -14  -4    4.28    3.45
  -2 -14   5    5.37    3.26
  -2 -14   5    7.25    4.02
   2 -14  -5    5.45    3.66
  -2 -14   6    8.13    4.53
  -2 -14   6    7.30    3.27
   2 -14  -6   -2.49    3.24
  -2 -14   7    3.35    4.13
  -2 -14   7   -2.13    2.42
   2 -14  -7    5.50    3.41
  -2 -14   8    8.94    4.85
  -2 -14   8    9.03    3.98
   2 -14  -8   12.07    5.18
  -2 -14   9    9.36    5.33
  -2 -14   9   12.50    4.07
   2 -14  -9    9.80    5.00
  -2 -14  10    2.21    2.51
  -2 -14  10    6.13    2.83
  -2 -14  11    1.60    2.15
  -2 -14  12   11.64    4.57
  -2 -14  13    9.33    5.06
  -2 -14  14    8.16    4.23
   3   0   0   -0.60    0.72
   3   0   0   -0.75    0.66
  -3   0   0    1.14    0.98
   3   0   1   86.34    4.75
   3   0  -1   82.63    4.14
   3   0   1   84.71    4.44
  -3   0   1   85.68    4.46
   3   0  -1   86.27    4.45
  -3   0  -1   90.63    5.72
  -3   0   1   89.68    5.56
  -3   0   2  171.40    7.75
  -3   0  -2  179.20    8.19
   3   0  -2  175.03    5.51
   3   0   2  174.63    7.26
   3   0   2  178.94    6.49
  -3   0   2  178.68    6.57
   3   0  -2  166.63    6.34
   3   0  -2  165.71    7.26
   3   0  -3  221.71    5.54
   3   0  -3  216.50    8.28
  -3   0   3  218.36    8.74
  -3   0  -3  222.14    8.48
   3   0   3  233.07    8.71
   3   0  -3  228.30    7.53
   3   0   3  232.55    7.53
  -3   0   3  228.37    7.69
  -3   0  -3  229.20    9.34
  -3   0  -4  125.51    6.64
   3   0  -4  124.63    6.40
  -3   0   4  123.98    6.55
  -3   0  -4  132.78    7.20
   3   0  -4  127.16    3.57
  -3   0   4  124.20    5.83
   3   0  -4  125.21    5.74
  -3   0  -5  213.34    9.23
   3   0  -5  220.99    8.58
  -3   0   5  222.19    8.68
   3   0  -5  223.59    7.86
  -3   0   5  221.76    8.05
  -3   0   5  228.59    9.22
  -3   0  -5  215.01    8.93
  -3   0   6   -1.77    1.80
  -3   0  -6    1.47    1.48
   3   0  -6    1.18    1.16
  -3   0   6    2.42    1.05
  -3   0   6    4.42    1.47
  -3   0  -6    2.68    1.68
  -3   0   7  201.23    8.86
  -3   0   7  194.40    8.26
  -3   0  -7  193.17    9.13
  -3   0  -7  181.73    8.79
   3   0  -7  195.61    8.35
   3   0  -8  165.15    7.99
  -3   0  -8  170.39    8.73
  -3   0   8  165.68    8.09
  -3   0  -8  174.20    8.99
  -3   0   8  171.28    7.68
   3   0  -9  257.54   10.64
   3   0  -9  272.77   10.46
  -3   0  -9  263.84   11.09
  -3   0   9  262.03   10.42
  -3   0  -9  267.06   11.61
  -3   0   9  266.14    9.78
  -3   0 -10  973.03   21.36
  -3   0  10  965.66   19.87
   3   0 -10  931.02   19.75
  -3   0 -10  902.83   21.62
   3   0 -10  917.52   20.38
  -3   0  10  938.69   18.34
  -3   0 -11  133.18    8.29
   3   0 -11  127.84    7.71
  -3   0  11  132.52    7.58
  -3   0  11  127.47    6.99
   3   0 -11  131.44    7.88
  -3   0 -11  128.00    8.68
   3   0 -12    3.73    2.16
  -3   0  12    3.37    1.71
  -3   0 -12    2.23    1.92
  -3   0  12    5.57    2.43
  -3   0 -12    1.40    2.24
   3   0 -12    1.43    1.83
   3   0 -13  221.97   10.35
  -3   0 -13  218.96   11.75
   3   0 -13  217.74   10.26
  -3   0  13  218.25    9.90
  -3   0  13  223.14    9.40
  -3   0 -13  230.49   11.13
  -3   0 -14  257.66   11.86
   3   0 -14  261.32   11.55
  -3   0 -14  250.04   12.83
   3   0 -14  257.17   10.97
  -3   0  14  251.23   10.80
  -3   0  14  242.89    4.21
  -3   0  14  256.08   10.10
  -3   0 -15   32.31    4.65
   3   0 -15   34.78    4.87
   3   0 -15   30.13    4.13
  -3   0  15   40.22    4.67
  -3   0  15   30.55    1.88
  -3   0  15   33.56    3.91
   3   0 -16  442.93   14.42
  -3   0 -16  435.02   16.09
   3   0 -16  441.51   15.56
  -3   0  16  431.35   14.61
  -3   0  16  423.89   13.53
  -3   0  16  424.32    7.70
  -3   0 -17   18.62    4.17
  -3   0  17   14.98    3.65
   3   0 -17   23.52    4.79
   3   0 -17   13.71    2.94
  -3   0  17   12.02    1.56
  -3   0  17   13.49    3.38
   3   0 -18   71.24    6.02
   3   0 -18   74.44    6.83
  -3   0 -18   82.31    7.24
  -3   0  18   75.91    5.93
  -3   0  18   67.81    3.69
  -3   0  18   81.94    6.69
   3   0 -19   12.14    2.68
   3   0 -19   12.83    3.35
  -3   0 -19    7.31    2.70
  -3   0  19   10.55    2.72
  -3   0  19    8.59    2.50
   3   0 -20   35.26    4.28
  -3   0 -20   35.01    4.91
  -3   0  20   39.90    4.86
  -3   0  20   34.78    4.31
   3   0 -20   39.17    5.17
  -3   0 -21   13.92    3.43
  -3   0  21   14.81    3.39
  -3   0  21   20.91    3.60
   3   0 -21   19.66    4.09
  -3   0 -22    1.31    2.32
  -3   0  22   -2.07    2.79
  -3   0  22    2.87    2.06
   3   0 -22    1.52    2.67
  -3   0 -23    7.41    3.92
   3   0 -23    6.89    3.92
  -3   0  23   12.08    4.46
  -3   0  23   14.17    3.93
   3   0 -24  246.31   14.21
  -3   0  24  242.64   11.99
  -3   0 -24  245.41   14.23
  -3   0  24  267.44   13.36
   3   0 -25  102.12    9.56
  -3   0 -25  104.90    9.78
  -3   0  25   92.16    7.81
  -3   0  25  126.32   10.00
  -3   0 -26   51.06    6.98
   3   0 -26   74.32    8.30
  -3   0  26   63.10    6.60
  -3   0 -27    8.62    4.03
   3   0 -27   12.05    4.49
  -3   0  27    7.81    2.75
  -3   0 -28   58.76    7.69
   3   0 -28   55.88    7.58
  -3   0  28   58.54    6.46
  -3   0 -29    0.96    2.18
   3   0 -29    4.59    3.63
  -3   0  29    5.72    2.86
  -3   0 -30    8.69    3.40
   3   0 -30    9.58    4.17
  -3   0  30    6.27    2.68
  -3   0 -31   21.43    5.06
   3   0 -31   23.28    5.65
  -3   0  31   21.97    4.49
  -3   0 -32   16.05    4.70
   3   0 -32   13.60    4.35
  -3   0  32   13.68    3.57
  -3   0 -33    7.22    4.01
   3   0 -33   -0.39    2.37
  -3   0  33    1.38    2.02
  -3   0 -34    2.66    2.87
   3   0 -34    1.61    2.45
  -3   0  34    2.09    1.88
  -3   0 -35   27.10    6.00
   3   0 -35   18.22    5.84
  -3   0  35    9.55    3.35
  -3   0 -36   35.47    7.14
   3   0 -36   38.00    7.61
  -3   0 -37   19.63    6.15
   3   0 -37   26.18    6.82
  -3  -1 -37    2.37    2.44
   3   1 -37   10.32    4.79
  -3  -1 -36   34.84    7.21
   3   1 -36   28.40    6.46
  -3  -1 -35   19.48    5.69
   3   1 -35   26.91    6.27
  -3  -1 -34   11.90    4.57
   3   1 -34    8.54    3.58
  -3  -1 -33   10.38    4.16
   3   1 -33   15.31    5.29
  -3  -1 -32   10.74    3.79
   3   1 -32   12.92    4.65
  -3   1  32    4.81    2.46
  -3  -1 -31   29.06    5.72
   3   1 -31   31.72    6.66
  -3   1  31   22.99    4.30
  -3  -1 -30   10.72    4.04
   3   1 -30   16.24    4.74
  -3   1  30   11.69    3.50
  -3  -1 -29   33.94    6.13
   3   1 -29   32.79    5.86
  -3   1  29   27.80    4.74
  -3  -1 -28   15.35    4.64
  -3   1  28   15.84    3.56
   3   1 -28   20.29    4.84
  -3  -1 -27   64.82    8.24
  -3   1  27   65.01    6.46
   3   1 -27   72.28    8.14
  -3   1  27   74.56    7.69
  -3  -1 -26   36.18    6.34
  -3   1  26   46.93    6.22
  -3   1  26   38.74    5.18
   3   1 -26   50.99    7.04
   3   1 -25  134.33   10.40
  -3  -1 -25  135.57   10.86
  -3   1  25  127.68    8.46
  -3   1  25  135.84    9.85
  -3  -1 -24   31.97    5.88
  -3   1  24   40.69    5.41
   3   1 -24   35.82    5.54
  -3   1  24   38.09    4.79
  -3   1  23   91.06    7.89
   3   1 -23  100.08    8.85
  -3   1  23   90.23    7.07
  -3  -1 -23   89.68    8.48
  -3  -1 -22  170.94   11.66
  -3   1  22  174.86   10.85
   3   1 -22  181.67   11.39
   3   1 -22  177.00    9.32
  -3   1  22  184.09    9.64
  -3  -1 -21  247.91   13.55
  -3   1  21  282.08   13.09
   3   1 -21  269.60   13.47
   3   1 -21  243.93   11.10
  -3   1  21  256.23   11.07
  -3  -1 -20  204.89   12.05
   3   1 -20  213.73   11.77
   3   1 -20  215.76   10.15
  -3   1  20  242.45   11.94
  -3   1  20  215.19    9.88
  -3   1  19   60.18    5.37
   3   1 -19   58.67    6.23
  -3  -1 -19   57.62    6.63
   3   1 -19   55.99    5.27
  -3   1  19   50.30    5.74
   3   1 -18   -1.19    1.36
  -3  -1 -18    1.43    2.31
  -3   1  18   -0.06    1.85
   3   1 -18    1.19    2.20
  -3   1  18    1.21    0.83
  -3   1  18    0.63    1.48
   3   1 -17   38.44    4.49
  -3   1  17   38.62    4.81
   3   1 -17   40.05    4.92
  -3  -1 -17   40.64    5.44
  -3   1  17   35.44    3.91
  -3   1  17   38.18    2.80
   3   1 -16  192.40    9.57
   3   1 -16  182.42    9.76
  -3  -1 -16  192.02   10.90
  -3   1  16  195.90   10.16
  -3   1  16  190.71    8.44
  -3   1  16  185.54    5.70
   3   1 -15  179.31    9.26
  -3  -1 -15  190.69   10.73
   3   1 -15  190.77    9.71
  -3   1  15  192.80    9.85
  -3   1  15  185.60    8.25
  -3   1  15  179.63    5.11
  -3   1  14   62.53    2.71
   3   1 -14   70.69    5.88
  -3   1  14   66.72    5.88
  -3  -1 -14   64.73    6.40
  -3   1  14   63.27    4.81
   3   1 -14   69.27    5.83
   3   1 -13  134.36    7.91
  -3   1  13  131.17    6.70
   3   1 -13  130.41    7.59
  -3   1  13  125.91    3.29
  -3   1  13  130.73    7.96
  -3  -1 -13  130.52    8.62
  -3  -1 -12   42.82    5.12
  -3   1  12   39.93    3.81
  -3   1  12   44.92    4.97
   3   1 -12   43.13    4.58
   3   1 -11  705.58   16.55
  -3   1  11  704.53   18.01
  -3   1  11  675.25   14.61
  -3  -1 -11  688.08   19.07
   3   1 -10 1676.77   24.75
  -3   1  10 1640.67   27.20
  -3   1  10 1654.60   22.36
  -3  -1 -10 1686.41   29.13
   3   1  -9  601.20   14.55
  -3  -1  -9  594.60   17.19
  -3   1   9  581.43   16.10
  -3   1   9  582.87   13.09
  -3   1   8  729.31   14.48
  -3   1   8  760.33   17.97
  -3  -1  -8  740.48   18.74
   3   1  -8  720.12   15.41
  -3  -1  -7  471.23   14.76
  -3   1   7  459.91   14.03
  -3   1   7  437.87   11.26
   3   1  -7  472.81   12.01
   3   1  -6  473.83   11.83
  -3  -1  -6  488.33   14.88
  -3   1   6  492.12   11.84
  -3   1   6  501.91    6.11
  -3   1   6  482.44   14.35
  -3  -1  -5 1391.47   24.92
   3   1  -5 1365.51   19.44
  -3   1   5 1411.32   12.09
  -3   1   5 1419.75   19.95
   3   1  -4   49.30    3.70
  -3   1   4   51.66    3.86
  -3  -1  -4   45.96    4.59
  -3   1   4   57.74    2.99
   3   1  -4   58.49    3.12
  -3  -1  -3   66.78    5.45
  -3   1   3   64.23    4.36
   3   1  -3   66.70    4.13
   3   1  -3   69.74    3.53
  -3   1   3   68.06    3.41
   3  -1   3   61.03    4.36
  -3   1   2   66.91    4.58
  -3  -1  -2   64.03    5.33
   3   1  -2   74.35    4.02
  -3   1   2   74.27    3.97
   3  -1   2   64.87    4.49
   3  -1   2   62.70    4.43
  -3   1   2   66.48    4.64
   3   1  -2   62.52    3.15
  -3   1   1 1522.16   21.60
   3  -1   1 1565.17   21.71
   3   1  -1 1514.44   14.94
  -3   1   1 1510.45   21.34
  -3  -1  -1 1518.02   25.00
  -3  -1  -1 1522.77   19.93
   3  -1   1 1483.97   19.94
   3   1  -1 1579.07   18.88
  -3   1   1 1498.13   17.97
  -3   1   0  332.65    9.22
   3   1   0  349.36    9.66
  -3   1   0  316.53    9.95
  -3  -1   0  335.41   11.68
  -3  -1   0  321.76    9.02
   3  -1   0  314.89    9.77
   3   1   0  322.37    6.74
   3  -1   0  322.39    8.87
  -3   1  -1 1485.70   20.12
   3   1   1 1554.52   21.02
  -3   1  -1 1518.98   21.85
   3  -1  -1 1506.68   21.13
  -3  -1   1 1505.39   24.56
  -3  -1   1 1509.44   19.50
  -3  -1   1 1529.83   15.39
   3   1   1 1555.73   14.94
   3  -1  -1 1527.56   21.58
   3  -1  -1 1492.86   17.80
  -3   1  -2   73.56    5.10
   3   1   2   63.36    4.69
   3  -1  -2   70.77    5.23
  -3  -1   2   63.35    4.02
  -3   1  -2   63.27    4.64
   3  -1  -2   67.55    4.36
  -3  -1   2   63.53    5.22
   3  -1  -2   67.75    3.53
   3   1   2   63.48    3.13
  -3  -1   2   61.21    3.28
   3  -1  -2   64.48    4.46
  -3   1  -3   72.00    4.96
  -3   1  -3   71.72    4.86
   3  -1  -3   63.74    4.92
  -3  -1   3   66.20    4.04
  -3  -1   3   63.88    5.08
   3  -1  -3   65.44    4.22
  -3  -1   3   66.31    3.62
   3  -1  -3   67.23    4.58
   3  -1  -3   68.79    3.24
   3  -1  -4   49.62    2.48
  -3   1  -4   48.89    4.68
  -3  -1   4   47.62    4.05
  -3  -1   4   47.40    3.25
  -3   1  -4   50.55    4.31
  -3  -1   4   48.93    3.48
   3  -1  -4   44.56    4.22
   3  -1  -4   47.84    3.92
   3  -1  -4   47.52    3.49
  -3  -1   4   48.35    4.39
   3  -1  -5 1401.71   18.73
  -3   1  -5 1420.17   23.25
   3  -1  -5 1420.63   24.60
   3  -1  -5 1394.48   23.30
  -3  -1   5 1471.57   19.26
  -3  -1   5 1406.26   23.47
   3  -1  -5 1421.73   21.95
  -3  -1   5 1408.92   18.14
  -3   1  -5 1437.01   22.85
  -3  -1   5 1429.37   21.97
   3  -1  -6  490.81   10.77
  -3   1  -6  501.89   14.65
   3  -1  -6  502.08   14.73
   3  -1  -6  480.05   14.06
  -3  -1   6  507.27   11.58
   3  -1  -6  489.11   13.22
  -3  -1   6  480.86   11.18
  -3  -1   6  505.37   13.17
  -3  -1   6  501.99   14.04
  -3   1  -6  492.84   13.71
  -3  -1   7  465.56   13.66
   3  -1  -7  455.38   10.44
   3  -1  -7  451.22   13.80
  -3   1  -7  476.03   14.66
  -3  -1   7  462.98   11.50
   3  -1  -7  477.03   13.26
   3  -1  -7  476.11   14.38
  -3  -1   7  473.60   12.95
  -3   1  -7  482.79   13.79
  -3  -1   8  730.43   17.17
   3  -1  -8  718.44   17.69
  -3   1  -8  713.12   18.64
   3  -1  -8  746.06   17.18
  -3  -1   8  713.77   14.84
  -3  -1   8  754.46   16.41
  -3   1  -8  778.83   17.81
   3  -1  -8  727.43   18.06
  -3   1  -9  607.39   17.77
   3  -1  -9  584.56   16.32
  -3   1  -9  580.05   15.89
  -3  -1   9  592.77   14.93
  -3  -1   9  580.79   15.50
   3  -1  -9  594.22   16.49
   3  -1 -10 1633.47   27.14
   3  -1 -10 1603.11   27.41
  -3   1 -10 1651.04   27.16
  -3  -1  10 1664.04   25.00
  -3   1 -10 1620.50   29.64
  -3  -1  10 1668.77   26.24
   3  -1 -11  680.47   17.69
  -3   1 -11  697.54   18.25
   3  -1 -11  704.54   18.52
  -3  -1  11  699.94   16.44
  -3   1 -11  700.00   20.07
  -3  -1  11  681.75   17.13
   3  -1 -12   36.99    4.63
  -3  -1  12   41.84    4.60
  -3  -1  12   64.23    5.21
  -3   1 -12   40.41    5.01
   3  -1 -12   38.07    4.50
  -3   1 -12   42.20    5.79
   3  -1 -13  125.47    7.75
   3  -1 -13  140.68    8.67
  -3   1 -13  143.74    8.61
  -3  -1  13  129.61    7.42
  -3   1 -13  139.50    9.42
  -3  -1  13  121.21    7.48
  -3   1 -14   72.05    6.38
   3  -1 -14   67.26    6.34
  -3  -1  14   75.54    5.88
  -3  -1  14   70.12    5.90
  -3   1 -14   71.46    7.16
   3  -1 -14   67.33    5.68
   3  -1 -15  192.13    9.57
  -3   1 -15  193.22   10.46
   3  -1 -15  201.05   11.15
  -3  -1  15  174.32    4.93
  -3  -1  15  180.78    9.14
  -3   1 -15  191.15   11.65
  -3  -1  15  191.91    9.61
   3  -1 -16  190.45    9.76
  -3   1 -16  191.40   10.71
   3  -1 -16  198.92   10.95
  -3  -1  16  184.69    5.46
  -3  -1  16  204.09    9.72
  -3   1 -16  188.33   11.66
  -3  -1  16  194.60    9.81
  -3   1 -17   30.74    4.57
  -3  -1  17   34.55    2.62
  -3  -1  17   41.05    4.71
   3  -1 -17   35.65    4.87
   3  -1 -17   41.51    4.73
  -3   1 -17   36.65    5.45
  -3  -1  17   38.25    4.66
  -3   1 -18   -3.27    2.33
  -3  -1  18   -0.38    1.45
  -3  -1  18   -0.02    0.50
   3  -1 -18    0.79    2.62
  -3   1 -18   -2.19    2.56
   3  -1 -18    2.38    2.09
  -3  -1  18   -0.11    1.61
  -3   1 -19   53.16    6.20
  -3  -1  19   54.14    5.57
  -3   1 -19   53.96    6.83
  -3  -1  19   53.60    5.69
   3  -1 -19   57.99    6.55
  -3  -1  20  231.06   11.47
  -3  -1  20  248.35   11.78
   3  -1 -20  234.73   13.06
  -3   1 -20  225.57   12.53
  -3   1 -20  222.63   13.94
  -3  -1  21  236.38   11.73
  -3  -1  21  282.37   12.70
   3  -1 -21  284.60   14.64
  -3   1 -21  278.12   14.12
  -3   1 -21  260.61   15.50
  -3  -1  22  185.75   10.73
   3  -1 -22  187.17   11.99
  -3   1 -22  189.51   12.13
  -3   1 -22  176.17   13.14
  -3  -1  22  191.16   10.94
  -3   1 -23  114.51    9.48
  -3  -1  23  110.74    8.75
   3  -1 -23   96.38    9.02
  -3  -1  23  100.79    8.21
  -3   1 -23   98.90   10.15
   3  -1 -24   42.60    6.69
  -3   1 -24   35.58    6.69
  -3   1 -24   37.08    6.15
  -3  -1  24   42.32    5.88
   3  -1 -25  138.73   11.06
  -3  -1  25  143.02    9.85
  -3   1 -25  137.88   10.78
   3  -1 -26   47.00    7.26
  -3   1 -26   41.17    6.23
  -3  -1  26   59.06    6.92
   3  -1 -27   77.40    8.70
  -3   1 -27   75.22    8.57
  -3  -1  27   73.03    7.54
   3  -1 -28   15.61    5.08
  -3   1 -28   18.20    5.25
  -3  -1  28   17.55    4.34
   3  -1 -29   32.52    6.48
  -3   1 -29   33.70    6.24
  -3  -1  29   35.83    5.70
   3  -1 -30   14.68    5.10
  -3   1 -30   19.12    4.73
  -3  -1  30   18.53    4.42
   3  -1 -31   28.82    6.45
  -3   1 -31   34.46    6.58
  -3  -1  31   34.03    5.76
   3  -1 -32   17.29    5.44
  -3   1 -32   21.40    5.69
  -3  -1  32   11.75    4.13
   3  -1 -33    9.72    4.99
  -3   1 -33   12.80    4.67
  -3  -1  33   16.29    4.60
   3  -1 -34   13.89    5.13
  -3   1 -34    2.68    3.18
  -3  -1  34   10.56    4.17
   3  -1 -35   25.25    6.19
  -3   1 -35   33.27    7.27
  -3  -1  35   26.38    5.59
   3  -1 -36   26.20    6.60
  -3   1 -36   38.31    7.48
  -3  -1  36   38.86    6.68
  -3   1 -37    7.09    4.21
  -3  -1  37   13.69    4.59
  -3  -1  38   21.03    5.10
  -3  -2 -37    7.94    4.28
   3   2 -37    7.22    4.08
  -3  -2 -36   20.51    5.64
   3   2 -36   18.37    5.21
  -3  -2 -35   12.03    4.55
   3   2 -35    9.15    4.38
  -3  -2 -34    1.65    2.05
   3   2 -34    0.63    2.53
  -3  -2 -33   -1.48    2.41
   3   2 -33    4.80    3.68
  -3  -2 -32    3.21    2.91
   3   2 -32    4.60    2.86
  -3  -2 -31    7.59    3.15
   3   2 -31    9.59    4.02
  -3  -2 -30   -0.11    2.51
   3   2 -30    5.38    3.62
  -3  -2 -29   -1.83    3.69
   3   2 -29    4.92    3.13
  -3   2  28   26.75    5.19
   3   2 -28   26.89    5.21
  -3  -2 -28   21.42    4.73
  -3   2  28   19.17    3.59
  -3   2  27   13.80    4.40
   3   2 -27   17.15    4.56
  -3  -2 -27   10.66    3.42
  -3   2  27   10.47    2.88
  -3   2  26  100.44    8.87
  -3  -2 -26   89.85    9.00
   3   2 -26   89.11    8.77
  -3   2  26   84.52    6.76
  -3   2  25   14.13    4.03
  -3  -2 -25    8.75    3.91
  -3   2  25   15.52    3.25
   3   2 -25   15.94    4.25
   3   2 -24   16.15    2.85
  -3   2  24   16.02    3.99
  -3  -2 -24   19.59    4.15
  -3   2  24   18.51    3.07
   3   2 -24   23.77    4.55
   3   2 -23   28.70    3.81
  -3   2  23   25.02    4.38
  -3  -2 -23   25.19    4.71
  -3   2  23   30.20    4.01
   3   2 -23   26.92    4.85
   3   2 -22   47.61    4.88
   3   2 -22   40.79    4.40
  -3  -2 -22   45.97    6.50
  -3   2  22   46.37    5.87
   3   2 -22   46.07    5.92
  -3   2  22   48.21    4.94
   3   2 -21  347.05   11.64
   3   2 -21  362.74   15.04
  -3  -2 -21  380.44   16.75
   3   2 -21  361.67   12.94
  -3   2  21  365.18   15.26
  -3   2  21  351.78   12.13
   3   2 -20  209.20    8.80
   3   2 -20  215.05   10.06
  -3  -2 -20  233.01   13.07
   3   2 -20  212.62   11.36
  -3   2  20  214.16   11.53
  -3   2  20  209.59    9.27
  -3   2  19   33.23    3.94
  -3  -2 -19   31.89    5.62
   3   2 -19   33.70    5.17
   3   2 -19   29.32    3.40
   3   2 -19   30.40    4.06
  -3   2  19   31.25    5.16
   3   2 -18  300.69    9.79
   3   2 -18  311.20   12.17
  -3  -2 -18  316.84   14.65
   3   2 -18  308.29   12.84
  -3   2  18  322.94   13.69
  -3   2  18  299.50   10.34
   3   2 -17   28.03    3.98
   3   2 -17   21.68    2.70
  -3   2  17   22.95    3.12
  -3  -2 -17   29.15    5.12
   3   2 -17   21.74    3.80
  -3   2  17   23.74    4.27
  -3   2  17   21.01    2.45
   3   2 -16  108.55    5.34
  -3   2  16  104.94    5.15
   3   2 -16  111.15    7.28
  -3  -2 -16  110.21    8.51
   3   2 -16  116.26    7.41
  -3   2  16  112.91    7.94
  -3   2  16  102.58    5.80
   3   2 -15   16.18    2.98
  -3   2  15   15.24    2.04
  -3   2  15   17.18    2.43
  -3  -2 -15   25.14    4.49
   3   2 -15   19.66    3.28
   3   2 -15   17.57    2.19
  -3   2  15   21.30    3.86
  -3   2  14  118.93    6.05
   3   2 -14  132.69    7.55
  -3  -2 -14  144.89    9.53
   3   2 -14  124.75    5.28
  -3   2  14  117.03    5.04
  -3   2  14  123.72    8.13
   3   2 -13  238.36    9.62
  -3   2  13  245.76   11.14
  -3   2  13  229.56    8.07
   3   2 -13  242.74    6.95
  -3  -2 -13  238.39   11.95
  -3  -2 -12   91.81    7.40
   3   2 -12   84.35    5.63
  -3   2  12   87.97    6.88
  -3   2  12   92.84    4.76
  -3   2  12   83.98    4.74
   3   2 -12   75.57    3.76
  -3  -2 -11  177.89    9.93
   3   2 -11  191.08    8.06
  -3   2  11  178.69    9.38
  -3   2  11  201.90    6.75
  -3   2  11  184.41    6.90
  -3   2  11  184.93    5.00
   3   2 -11  186.52    5.68
  -3   2  10  162.51    4.64
   3   2 -10  168.83    5.27
   3   2 -10  170.26    7.43
  -3  -2 -10  163.16    9.36
  -3   2  10  164.60    6.40
  -3   2  10  169.00    9.14
  -3  -2  -9   50.94    5.35
  -3   2   9   53.52    3.63
  -3   2   9   58.96    5.39
  -3   2   9   55.00    2.72
   3   2  -9   57.37    3.00
   3   2  -9   64.69    4.38
   3   2  -8  107.18    5.58
  -3  -2  -8   99.19    7.24
  -3   2   8   96.91    4.79
   3   2  -8  105.22    4.03
  -3   2   8  107.30    3.89
  -3   2   8   97.50    6.76
   3   2  -7  280.88    8.44
  -3  -2  -7  267.54   11.75
  -3   2   7  275.47    7.93
   3   2  -7  286.73    6.65
  -3   2   7  272.93    6.37
  -3   2   7  281.09   11.25
   3   2  -6  134.24    5.64
  -3  -2  -6  123.71    7.80
  -3   2   6  122.93    4.48
  -3   2   6  129.17    5.47
  -3   2   6  123.78    7.52
   3   2  -5  162.29    6.08
  -3   2   5  162.57    5.35
  -3  -2  -5  160.88    8.95
  -3   2   5  168.18    6.16
   3   2  -4  255.30    7.26
  -3  -2  -4  259.52   11.40
  -3   2   4  268.44    7.83
  -3   2   4  251.23    7.07
  -3  -2  -3  161.71    8.91
  -3   2   3  164.57    6.22
   3   2  -3  156.93    5.58
   3  -2   3  163.54    8.01
  -3   2   3  151.82    5.76
  -3  -2  -2  170.28    9.21
  -3   2   2  179.78    6.53
   3  -2   2  182.79    8.37
  -3   2   2  170.42    6.40
   3  -2   1  315.68   11.10
  -3  -2  -1  321.68    8.15
   3  -2   1  313.97    9.70
  -3   2   1  315.20    9.02
  -3  -2  -1  312.40   12.10
   3  -2   1  323.11    9.90
  -3   2   1  309.47    8.75
   3  -2   1  323.16   11.14
   3  -2   0    1.86    1.21
  -3   2   0    1.90    1.09
  -3  -2   0   -0.19    0.85
  -3   2   0    3.65    1.37
   3  -2   0    2.93    1.01
   3  -2   0    2.60    1.54
   3  -2   0    2.41    0.88
  -3  -2   0    3.62    1.73
   3  -2  -1  302.93   11.07
  -3  -2   1  324.92    7.73
   3  -2  -1  313.89   11.05
   3  -2  -1  323.63    9.15
  -3  -2   1  314.35   12.01
  -3   2  -1  324.44    9.36
   3  -2  -1  311.06    8.86
  -3   2  -1  300.80    9.73
   3  -2  -2  180.39    6.43
  -3   2  -2  176.31    7.71
   3  -2  -2  177.46    8.61
   3  -2  -2  179.54    8.76
  -3  -2   2  184.09    5.80
   3  -2  -2  175.83    6.50
  -3  -2   2  177.61    8.95
  -3   2  -2  178.83    7.18
  -3  -2   2  178.79    4.20
   3  -2  -2  180.82    8.36
   3  -2  -3  163.76    5.78
  -3   2  -3  151.55    7.45
   3  -2  -3  160.07    8.27
   3  -2  -3  157.37    8.35
  -3  -2   3  167.78    5.52
   3  -2  -3  156.11    6.03
  -3  -2   3  155.45    8.41
   3   2   3  166.61    3.81
  -3  -2   3  161.68    4.60
   3  -2  -3  155.43    7.83
  -3   2  -3  163.95    6.98
  -3  -2   3  162.11    6.80
  -3  -2   4  268.57    8.94
   3  -2  -4  275.02   10.51
  -3  -2   4  256.06    6.46
  -3  -2   4  268.21   10.90
   3  -2  -4  270.58    7.06
  -3   2  -4  264.17   10.06
   3  -2  -4  277.61   10.85
   3  -2  -4  256.42   10.76
  -3  -2   4  272.70    7.04
  -3   2  -4  261.75    9.12
   3  -2  -4  273.46    7.61
   3  -2  -5  169.77    5.80
  -3   2  -5  174.21    8.50
   3  -2  -5  173.05    8.64
   3  -2  -5  163.73    8.59
  -3  -2   5  168.60    5.75
  -3  -2   5  164.44    5.61
   3  -2  -5  169.82    8.38
  -3  -2   5  177.28    7.35
  -3  -2   5  163.46    8.72
  -3   2  -5  168.23    7.48
   3  -2  -6  129.18    4.95
  -3  -2   6  126.22    7.65
   3  -2  -6  124.46    7.63
  -3   2  -6  137.58    7.79
   3  -2  -6  140.31    7.62
  -3  -2   6  127.36    5.24
   3  -2  -6  132.30    7.63
  -3  -2   6  133.29    6.45
  -3   2  -6  138.25    6.96
  -3  -2   7  281.76   11.45
   3  -2  -7  281.90    7.17
   3  -2  -7  275.07   11.50
  -3   2  -7  280.02   11.54
   3  -2  -7  290.22   11.28
  -3  -2   7  268.22    8.10
   3  -2  -7  287.26   11.24
  -3  -2   7  278.75    9.36
  -3   2  -7  275.24   10.15
  -3  -2   8  105.56    7.13
   3  -2  -8  103.54    4.38
  -3   2  -8  100.64    7.13
   3  -2  -8  106.39    7.13
   3  -2  -8   98.42    7.02
  -3  -2   8  101.00    5.29
   3  -2  -8  107.70    7.02
  -3  -2   8  106.20    5.82
  -3   2  -8  102.66    6.51
  -3   2  -9   54.67    5.45
   3  -2  -9   54.55    5.15
  -3   2  -9   64.10    5.33
   3  -2  -9   60.62    5.72
   3  -2  -9   51.21    5.04
  -3  -2   9   61.56    4.66
  -3  -2   9   58.20    5.39
   3  -2  -9   55.54    3.23
  -3  -2  10  165.18    8.80
   3  -2 -10  165.49    8.80
   3  -2 -10  172.70    9.54
   3  -2 -10  166.49    5.72
  -3   2 -10  159.11    9.53
   3  -2 -10  164.71    9.10
  -3  -2  10  164.61    7.62
  -3   2 -10  176.48    8.78
  -3   2 -11  182.43   10.51
   3  -2 -11  191.71    9.57
   3  -2 -11  186.55   10.16
   3  -2 -11  171.79    6.01
  -3  -2  11  188.17    8.18
  -3   2 -11  179.58    9.19
  -3  -2  11  185.25    9.56
   3  -2 -12   89.59    6.80
  -3   2 -12   80.92    6.57
   3  -2 -12   89.24    7.28
  -3  -2  12   87.47    5.83
  -3   2 -12   77.77    7.24
  -3  -2  12   86.40    6.68
  -3  -2  13  240.28   11.05
   3  -2 -13  241.69   11.96
  -3   2 -13  243.76   11.18
  -3  -2  13  250.67    9.91
   3  -2 -13  246.37   11.03
  -3   2 -13  237.85   12.58
  -3  -2  14  122.00    8.16
   3  -2 -14  130.87    9.03
  -3   2 -14  129.09    8.40
  -3  -2  14  135.76    7.48
  -3   2 -14  123.92    9.40
   3  -2 -14  137.36    8.35
  -3   2 -15   22.90    4.14
   3  -2 -15   19.94    4.04
  -3  -2  15   19.54    3.19
  -3   2 -15   16.83    3.68
   3  -2 -15   21.38    3.67
  -3  -2  15   17.71    3.45
  -3  -2  16  107.66    7.70
   3  -2 -16  119.25    8.90
  -3  -2  16  111.82    7.05
  -3   2 -16  116.69    8.24
  -3   2 -16  110.80    9.21
  -3   2 -17   30.36    5.06
   3  -2 -17   28.32    5.36
  -3  -2  17   25.69    3.84
  -3  -2  17   18.98    2.23
  -3  -2  17   32.42    4.88
  -3   2 -17   26.34    5.39
   3  -2 -18  311.57   14.86
  -3   2 -18  337.20   14.55
  -3  -2  18  315.37   12.36
  -3   2 -18  303.80   15.92
  -3  -2  18  318.10   13.53
  -3   2 -19   30.10    5.30
   3  -2 -19   37.43    5.69
  -3  -2  19   29.71    4.83
  -3  -2  19   29.01    4.75
  -3   2 -19   34.18    6.51
   3  -2 -20  241.77   13.62
  -3   2 -20  237.76   15.03
  -3  -2  20  223.48   11.06
  -3  -2  20  242.49   12.40
  -3   2 -20  214.59   12.21
   3  -2 -21  353.20   16.73
  -3   2 -21  364.88   18.81
  -3  -2  21  353.21   14.15
  -3   2 -21  383.19   16.52
  -3  -2  21  357.11   15.28
  -3   2 -22   53.03    6.73
  -3  -2  22   47.94    6.34
  -3   2 -22   41.56    6.94
   3  -2 -22   64.34    7.77
  -3   2 -23   30.99    5.36
  -3  -2  23   27.46    4.69
  -3   2 -23   28.79    5.79
   3  -2 -23   34.21    5.74
  -3   2 -24   20.77    4.51
  -3  -2  24   20.63    4.54
  -3   2 -24   19.69    5.59
   3  -2 -24   18.27    4.59
  -3   2 -25   13.93    4.06
  -3  -2  25   19.21    4.58
  -3   2 -25    8.95    3.89
   3  -2 -25   15.05    4.78
  -3   2 -26   89.65    9.05
  -3  -2  26   91.77    8.57
  -3   2 -26   97.40   10.76
   3  -2 -26   95.57    9.69
  -3   2 -27   13.56    3.95
  -3  -2  27   15.99    4.36
  -3   2 -27   22.15    6.13
   3  -2 -27   14.89    4.74
  -3   2 -28   22.46    5.06
  -3  -2  28   25.30    4.83
  -3   2 -28   23.89    5.73
   3  -2 -28   22.16    5.58
  -3   2 -29    4.95    4.08
  -3  -2  29    5.91    3.01
  -3   2 -29    4.75    3.94
   3  -2 -29    4.30    2.45
  -3  -2  30    3.73    2.91
   3  -2 -30   -0.12    2.51
  -3   2 -30    4.69    3.05
  -3  -2  31   12.46    4.15
   3  -2 -31    5.03    3.50
  -3   2 -31   11.45    5.06
  -3  -2  32    8.38    3.64
   3  -2 -32    5.90    3.31
  -3   2 -32    4.44    3.47
  -3  -2  33    4.65    2.90
   3  -2 -33    9.61    3.42
  -3   2 -33    2.49    2.40
  -3  -2  34    7.32    3.64
   3  -2 -34    5.06    3.63
  -3   2 -34    5.05    3.83
  -3  -2  35   25.73    5.55
   3  -2 -35   15.59    5.26
  -3   2 -35   22.13    6.43
  -3  -2  36   22.37    5.39
   3  -2 -36   12.74    5.65
  -3   2 -36   18.88    5.52
  -3  -2  37   16.24    5.34
  -3  -2  38   14.27    5.20
  -3  -2  39   26.33    6.33
   3   3 -37    4.29    3.29
  -3  -3 -37    8.53    4.60
   3   3 -36   28.60    6.30
  -3  -3 -36   22.52    5.90
   3   3 -35   21.46    5.73
  -3  -3 -35    9.84    4.35
   3   3 -34   12.69    4.48
  -3  -3 -34    5.36    3.74
   3   3 -33   12.63    3.99
  -3  -3 -33   23.47    5.39
   3   3 -32    6.95    3.55
  -3  -3 -32    4.79    3.15
   3   3 -31   21.56    5.02
  -3  -3 -31   14.84    4.33
   3   3 -30    6.75    3.56
  -3  -3 -30   -1.46    2.62
   3   3 -29   15.06    4.00
  -3   3  29   14.99    4.39
  -3  -3 -29   13.58    4.44
   3   3 -28    2.15    2.38
  -3   3  28    4.13    3.12
  -3  -3 -28   -0.32    2.94
   3   3 -27   15.84    4.02
  -3   3  27   16.27    4.13
  -3  -3 -27    9.79    3.69
   3   3 -26   22.98    4.74
  -3   3  26   18.78    4.18
  -3  -3 -26   23.65    4.96
  -3   3  25   13.60    3.79
  -3  -3 -25   11.57    4.04
   3   3 -25   15.98    4.13
   3   3 -25    8.09    2.31
   3   3 -24    8.26    2.07
   3   3 -24    9.43    2.31
  -3   3  24    8.38    3.22
  -3  -3 -24    7.39    3.08
  -3   3  24   11.42    2.62
   3   3 -24   16.80    4.07
   3   3 -23   11.28    2.47
   3   3 -23   10.46    2.36
  -3  -3 -23    6.99    2.95
  -3   3  23   12.91    3.71
   3   3 -23   20.25    4.22
  -3   3  23   13.48    2.68
   3   3 -22   99.10    7.00
   3   3 -22  103.98    8.27
  -3  -3 -22  112.89    9.65
   3   3 -22  100.22    6.82
  -3   3  22  109.71    8.78
  -3   3  22   93.42    6.11
   3   3 -21  148.54    8.29
   3   3 -21  147.36    8.31
  -3  -3 -21  166.40   11.50
   3   3 -21  145.09    9.41
  -3   3  21  147.74    9.93
  -3   3  21  141.10    7.24
   3   3 -20   33.66    4.17
  -3   3  20   37.35    3.74
  -3  -3 -20   35.80    5.73
   3   3 -20   31.07    4.32
  -3   3  20   34.18    5.79
   3   3 -20   37.32    4.24
   3   3 -19  208.69    9.31
   3   3 -19  215.26   10.25
   3  -3  19  194.84    6.87
  -3  -3 -19  215.80   12.57
   3   3 -19  201.71   10.35
  -3   3  19  198.71    8.06
  -3   3  19  221.02   11.75
   3   3 -18   61.18    5.50
   3  -3  18   60.75    4.00
  -3  -3 -18   65.84    7.28
  -3   3  18   64.26    4.59
   3   3 -18   60.51    5.78
   3   3 -18   62.77    5.01
  -3   3  18   61.42    6.55
   3  -3  17   49.65    3.68
  -3   3  17   49.46    3.86
  -3  -3 -17   55.91    6.29
   3   3 -17   54.02    5.30
   3   3 -17   49.14    4.21
  -3   3  17   54.01    5.76
   3  -3  16   72.66    4.42
  -3   3  16   67.61    4.32
   3   3 -16   75.88    5.88
  -3   3  16   70.36    6.57
  -3  -3 -16   74.87    7.23
   3   3 -16   67.67    4.85
   3  -3  15   40.62    3.40
  -3   3  15   40.54    3.23
  -3  -3 -15   46.75    5.88
   3   3 -15   39.32    3.61
   3   3 -15   41.44    4.24
  -3   3  15   43.24    5.21
  -3   3  15   40.05    3.14
   3   3 -14   27.16    3.03
   3  -3  14   22.76    2.56
  -3   3  14   22.41    2.29
  -3  -3 -14   22.37    4.09
   3   3 -14   24.70    3.39
  -3   3  14   24.66    3.76
  -3   3  14   22.57    2.39
  -3   3  13  131.24    5.08
  -3  -3 -13  143.93    9.59
   3   3 -13  130.15    6.94
   3  -3  13  121.33    6.11
   3   3 -13  122.53    5.96
  -3   3  13  124.09    5.36
  -3   3  13  126.12    8.41
  -3   3  12  238.52    6.38
   3  -3  12  220.88    8.39
  -3  -3 -12  227.49   11.81
   3   3 -12  230.76    8.72
   3   3 -12  233.85    8.03
  -3   3  12  233.70   11.19
  -3   3  12  216.26    6.83
   3  -3  11  180.81    7.64
  -3  -3 -11  192.68   10.75
   3   3 -11  197.80    7.82
  -3   3  11  193.67    5.49
  -3   3  11  174.46    5.93
  -3   3  11  198.06   10.21
  -3   3  11  193.40    6.67
   3   3 -11  186.74    7.12
  -3   3  10   57.16    3.58
   3   3 -10   56.04    3.90
   3   3 -10   58.95    4.16
  -3   3  10   63.71    2.97
  -3   3  10   53.49    3.17
  -3  -3 -10   61.39    6.18
  -3   3  10   63.94    5.79
   3  -3  10   59.34    4.56
   3  -3   9  276.08    9.54
  -3  -3  -9  275.58   12.60
   3   3  -9  281.58    8.45
  -3   3   9  309.69    6.35
  -3   3   9  265.76    6.71
  -3   3   9  280.68    7.95
   3   3  -9  282.31    8.37
  -3   3   9  288.27   12.14
  -3  -3  -8  192.87   10.67
   3   3  -8  184.51    6.63
   3   3  -8  184.48    6.77
  -3   3   8  190.30    6.62
   3  -3   8  189.13    8.11
  -3   3   8  189.00    9.97
  -3   3   8  178.18    5.34
  -3  -3  -7  677.76   19.55
  -3   3   7  653.63    9.95
   3   3  -7  637.98   11.60
  -3   3   7  644.09   12.32
   3   3  -7  669.97   12.69
  -3   3   7  656.63   18.09
   3  -3   7  636.88   14.88
   3   3  -6  552.60   10.03
  -3  -3  -6  570.73   17.79
  -3   3   6  562.99   11.76
   3  -3   6  572.90   14.29
  -3   3   6  565.41    9.24
   3   3  -5   82.98    3.75
  -3   3   5   88.63    4.87
  -3  -3  -5   86.67    7.14
   3  -3   5  112.33    6.77
  -3   3   5   89.26    3.73
   3   3  -4 1011.35   11.80
  -3   3   4  986.97   12.57
  -3  -3  -4 1048.02   23.79
  -3   3   4  989.83   16.31
   3  -3   4 1031.47   19.35
   3  -3   4 1034.47   22.16
  -3   3   3  447.96    8.71
  -3  -3  -3  452.50   15.54
  -3   3   3  425.93   11.02
   3  -3   3  432.61   12.84
   3  -3   3  452.21   14.49
  -3   3   2  196.74    6.01
  -3   3   2  175.81    7.30
  -3  -3  -2  178.81    9.79
   3  -3   2  180.29    9.10
   3  -3   2  203.61    8.86
   3  -3   1   43.49    4.33
  -3  -3  -1   47.32    2.58
  -3  -3  -1   41.35    4.78
  -3   3   1   43.44    3.80
   3  -3   1   46.14    3.60
   3  -3   1   40.61    4.31
  -3   3   1   48.38    3.15
  -3  -3   0   52.98    5.39
   3  -3   0   56.21    4.85
  -3  -3   0   55.67    2.56
  -3   3   0   57.40    3.55
   3  -3   0   60.00    3.96
   3  -3   0   51.16    4.78
  -3   3   0   55.21    4.33
  -3   3  -1   45.37    4.12
   3  -3  -1   44.64    4.41
  -3   3  -1   43.77    3.28
  -3  -3   1   47.38    2.18
   3  -3  -1   64.64    4.00
   3  -3  -1   42.15    4.31
  -3  -3   1   43.39    4.68
  -3  -3   2  185.61    6.62
   3  -3  -2  192.83    9.46
   3  -3  -2  181.39    6.23
  -3  -3   2  173.71    9.50
   3  -3  -2  184.51    8.76
   3  -3  -2  179.83    9.59
  -3  -3   2  191.98    4.30
   3  -3  -2  189.27    7.36
  -3   3  -2  182.34    8.43
  -3   3  -2  179.66    6.82
   3  -3  -3  486.66   14.24
   3  -3  -3  449.54   15.01
   3  -3  -3  425.82    8.99
  -3  -3   3  443.93   14.87
  -3  -3   3  448.37   10.45
[truncated: 402,632 more chars]
