# Supplementary material for: Crystal structure of (1S,2R)-2-[(3R,4S)-3-methyl-4-phenyl-1,2,3,4-tetra­hydro­isoquinolin-2-yl]-1,2-di­phenyl­ethanol
Source: Acta Crystallogr E Crystallogr Commun. 2019 Sep 3;75(Pt 10):1399–402. doi: 10.1107/S2056989019011964 (PMC6775741; doi:10.1107/S2056989019011964)
Supplement: Supplementary file 2 [file e-75-01399-Isup2.hkl]

data_I                                                                          
_shelx_title ' $orthorhombic $P 21 21 21 $? $colourless $'                      
_shelx_refln_list_code          4                                               
_shelx_F_calc_maximum      134.61                                               
_exptl_crystal_F_000       896.00                                               
_reflns_d_resolution_high  0.8301                                               
                                                                                
loop_                                                                           
 _space_group_symop_operation_xyz                                               
 'x, y, z'                                                                      
 '-x+1/2, -y, z+1/2'                                                            
 'x+1/2, -y+1/2, -z'                                                            
 '-x, y+1/2, -z+1/2'                                                            
                                                                                
_cell_length_a     7.3009                                                       
_cell_length_b    11.0552                                                       
_cell_length_c    30.0057                                                       
_cell_angle_alpha  90.000                                                       
_cell_angle_beta   90.000                                                       
_cell_angle_gamma  90.000                                                       
                                                                                
_shelx_F_squared_multiplier     1.000                                           
                                                                                
loop_                                                                           
 _refln_index_h                                                                 
 _refln_index_k                                                                 
 _refln_index_l                                                                 
 _refln_F_squared_calc                                                          
 _refln_F_squared_meas                                                          
 _refln_F_squared_sigma                                                         
 _refln_observed_status                                                         
   2   0   0        366.70        340.98         4.10 o                         
   4   0   0        346.23        360.12         8.27 o                         
   6   0   0          1.43         -2.03         2.13 o                         
   8   0   0        119.10        113.38        14.46 o                         
   1   1   0         16.83         23.88         0.66 o                         
   2   1   0       1843.21       1763.67         6.84 o                         
   3   1   0        517.13        533.57         5.58 o                         
   4   1   0        876.94        928.54         8.55 o                         
   5   1   0         99.65        101.78         4.29 o                         
   6   1   0         77.54         69.54         4.00 o                         
   7   1   0          0.04         -2.02         2.02 o                         
   8   1   0         15.66         20.00         5.33 o                         
   0   2   0        451.76        474.15         7.02 o                         
   1   2   0       9113.89       9284.49        18.54 o                         
   2   2   0       6242.90       6107.63        28.75 o                         
   3   2   0          4.01          3.52         0.64 o                         
   4   2   0         41.30         32.88         1.97 o                         
   5   2   0         69.74         69.40         3.92 o                         
   6   2   0          5.92          4.14         2.15 o                         
   7   2   0          1.11         -1.91         2.31 o                         
   8   2   0          3.07          1.27         3.73 o                         
   1   3   0         21.28         19.93         0.74 o                         
   2   3   0       1409.47       1440.74         8.83 o                         
   3   3   0         88.84         91.25         2.38 o                         
   4   3   0          7.05          7.97         1.20 o                         
   5   3   0        251.26        272.31         7.23 o                         
   6   3   0         80.39         80.32         4.46 o                         
   7   3   0         12.70          5.66         2.15 o                         
   8   3   0          0.60         -1.59         3.80 o                         
   0   4   0         59.85         60.43         2.12 o                         
   1   4   0       1014.40        988.34         6.60 o                         
   2   4   0        244.49        223.43         3.55 o                         
   3   4   0        451.06        440.14         7.48 o                         
   4   4   0         31.52         30.50         3.70 o                         
   5   4   0        162.37        150.88         4.35 o                         
   6   4   0        145.25        153.09         6.08 o                         
   7   4   0        177.16        175.71        10.08 o                         
   8   4   0          0.54          1.13         2.90 o                         
   1   5   0        421.17        473.48         5.87 o                         
   2   5   0         84.74         92.00         2.56 o                         
   3   5   0        200.61        187.31         3.54 o                         
   4   5   0        117.15        135.53         4.50 o                         
   5   5   0         64.11         58.37         3.55 o                         
   6   5   0         48.11         43.39         3.81 o                         
   7   5   0         26.48         33.02         5.45 o                         
   8   5   0         18.99         26.86         5.04 o                         
   0   6   0        789.09        867.05        13.45 o                         
   1   6   0         30.09         27.51         1.94 o                         
   2   6   0        145.78        161.58         3.75 o                         
   3   6   0          3.48          0.58         0.92 o                         
   4   6   0          1.40          0.68         2.84 o                         
   5   6   0         23.22         16.57         4.68 o                         
   6   6   0         84.20         86.32         6.20 o                         
   7   6   0         29.06         34.56         5.44 o                         
   1   7   0        142.58        152.69         3.93 o                         
   2   7   0         21.41         15.23         1.49 o                         
   3   7   0         82.95         78.55         3.25 o                         
   4   7   0        631.18        585.16        10.82 o                         
   5   7   0        435.92        391.99        14.27 o                         
   6   7   0         53.05         47.88         5.67 o                         
   7   7   0         14.79         12.35         5.70 o                         
   0   8   0        150.13        157.98         6.25 o                         
   1   8   0          6.50          2.80         1.17 o                         
   2   8   0          7.36          7.38         1.80 o                         
   3   8   0          4.59          8.68         3.15 o                         
   4   8   0        261.41        270.10        12.37 o                         
   5   8   0         37.67         24.60         4.68 o                         
   6   8   0         42.14         42.94        10.92 o                         
   7   8   0         53.05         54.61         9.81 o                         
   1   9   0          1.32          2.12         1.16 o                         
   2   9   0        218.26        208.93         6.13 o                         
   3   9   0         20.40         10.41         4.72 o                         
   4   9   0         89.77         88.86        13.51 o                         
   5   9   0         17.21         17.32         3.77 o                         
   6   9   0         16.02         10.10         3.78 o                         
   0  10   0        166.28        171.59         7.32 o                         
   1  10   0        115.07        111.25         4.21 o                         
   2  10   0        212.92        209.33         7.96 o                         
   3  10   0         21.63         42.07        11.25 o                         
   4  10   0        208.83        192.60        11.24 o                         
   5  10   0         24.81         27.05         5.01 o                         
   1  11   0          1.68          2.72         1.93 o                         
   2  11   0          0.20         -1.50         1.50 o                         
   3  11   0         19.09         30.34         6.97 o                         
   4  11   0          7.44          6.08         2.91 o                         
   0  12   0         35.33         28.19         4.38 o                         
   1  12   0         48.32         42.26         3.30 o                         
   2  12   0         21.30         26.23         3.46 o                         
   3  12   0          5.07          1.04         2.61 o                         
   1  13   0          2.18         -0.15         2.27 o                         
   1   0   1       4284.22       4043.36        22.36 o                         
   2   0   1          1.67          1.03         0.36 o                         
   3   0   1        150.67        140.33         2.89 o                         
   4   0   1          8.17         12.42         1.27 o                         
   5   0   1        165.41        167.37         5.71 o                         
   6   0   1         15.87         15.74         1.98 o                         
   7   0   1        209.50        214.41        12.55 o                         
   8   0   1         63.33         62.21         7.79 o                         
  -8   1   1         18.01         20.25         4.98 o                         
  -7   1   1         52.58         51.86         4.95 o                         
  -6   1   1         60.71         61.82         3.79 o                         
  -5   1   1        332.43        342.39         9.92 o                         
  -4   1   1        264.54        270.82         4.98 o                         
  -3   1   1       2530.22       2531.79        12.47 o                         
  -2   1   1        259.13        234.99         2.66 o                         
  -1   1   1      10041.91      10374.37        31.66 o                         
   1   1   1      10042.41      10319.42        40.88 o                         
   2   1   1        258.98        235.36         2.28 o                         
   3   1   1       2529.76       2529.37        10.66 o                         
   4   1   1        265.22        273.58         5.03 o                         
   5   1   1        332.01        324.77         6.87 o                         
   6   1   1         60.72         62.00         3.80 o                         
   7   1   1         52.51         48.87         4.98 o                         
   8   1   1         18.01         23.46         9.73 o                         
  -8   2   1         13.64         10.50         3.74 o                         
  -7   2   1          5.62          1.30         2.10 o                         
  -6   2   1         30.28         28.87         2.96 o                         
  -5   2   1         20.25         23.73         2.33 o                         
  -4   2   1         77.95         87.37         3.36 o                         
  -3   2   1        503.76        517.91         5.63 o                         
  -2   2   1        943.64        868.40         6.35 o                         
  -1   2   1      17584.62      18307.09        74.85 o                         
   0   2   1       1465.45       1357.78         5.15 o                         
   1   2   1      17585.36      18321.23        88.77 o                         
   2   2   1        943.47        877.23         8.27 o                         
   3   2   1        504.19        516.40         5.55 o                         
   4   2   1         78.12         86.39         2.45 o                         
   5   2   1         20.16         23.21         1.63 o                         
   6   2   1         30.25         26.34         3.00 o                         
   7   2   1          5.65          3.76         2.36 o                         
   8   2   1         13.62         10.44         3.27 o                         
  -8   3   1         18.33          5.32         5.23 o                         
  -7   3   1          3.70          3.33         2.23 o                         
  -6   3   1        115.04        102.56         4.86 o                         
  -5   3   1         60.87         57.23         3.49 o                         
  -4   3   1        181.36        188.14         4.51 o                         
  -3   3   1         77.53         74.11         2.20 o                         
  -2   3   1        930.82        914.88         7.33 o                         
  -1   3   1        361.32        356.15         4.00 o                         
   0   3   1       1903.29       1866.76         9.67 o                         
   1   3   1        360.62        359.14         5.59 o                         
   2   3   1        931.42        905.82         8.96 o                         
   3   3   1         77.70         78.57         3.72 o                         
   4   3   1        181.04        194.83         4.58 o                         
   5   3   1         60.89         62.65         3.76 o                         
   6   3   1        115.14        101.37         4.88 o                         
   7   3   1          3.66          6.41         2.67 o                         
   8   3   1         18.33         16.41         3.68 o                         
  -8   4   1          8.62          8.22         4.00 o                         
  -7   4   1         34.34         38.56         6.14 o                         
  -6   4   1         75.69         73.80         4.26 o                         
  -5   4   1         53.41         50.75         2.72 o                         
  -4   4   1        464.62        452.89         6.42 o                         
  -3   4   1        780.21        741.42         8.10 o                         
  -2   4   1       1269.07       1219.57        12.77 o                         
  -1   4   1        375.32        352.73         3.54 o                         
   0   4   1        140.79        154.02         2.25 o                         
   1   4   1        375.91        357.83         3.64 o                         
   2   4   1       1270.37       1212.72         9.60 o                         
   3   4   1        780.94        732.39         7.25 o                         
   4   4   1        464.23        456.17         5.62 o                         
   5   4   1         53.35         50.65         2.48 o                         
   6   4   1         75.68         66.40         3.97 o                         
   7   4   1         34.37         36.43         4.08 o                         
   8   4   1          8.66          9.23         3.28 o                         
  -8   5   1          0.65          5.81         3.47 o                         
  -7   5   1         51.01         55.32         6.10 o                         
  -6   5   1         90.40         87.78         7.78 o                         
  -5   5   1         70.98         75.18         3.96 o                         
  -4   5   1        556.01        561.78         9.18 o                         
  -3   5   1        485.98        471.70         5.60 o                         
  -2   5   1        495.69        505.47         6.16 o                         
  -1   5   1       1437.31       1501.43         8.45 o                         
   0   5   1          0.57          0.63         0.44 o                         
   1   5   1       1437.98       1516.85        14.56 o                         
   2   5   1        495.26        504.73         5.68 o                         
   3   5   1        486.15        468.49         4.57 o                         
   4   5   1        556.39        549.35         7.23 o                         
   5   5   1         70.76         71.32         5.56 o                         
   6   5   1         90.39         86.48         4.83 o                         
   7   5   1         51.12         61.52         6.40 o                         
   8   5   1          0.65          1.76         5.08 o                         
  -7   6   1         26.48         30.26         4.96 o                         
  -6   6   1        133.01        152.23        10.15 o                         
  -5   6   1         74.84         72.89         8.55 o                         
  -4   6   1        451.07        435.73         8.06 o                         
  -3   6   1          5.57          5.53         1.07 o                         
  -2   6   1         39.77         41.71         1.98 o                         
  -1   6   1        733.45        762.60         7.97 o                         
   0   6   1        271.95        254.53         4.89 o                         
   1   6   1        733.82        788.95        11.88 o                         
   2   6   1         39.84         41.24         1.83 o                         
   3   6   1          5.55          6.48         0.81 o                         
   4   6   1        450.91        435.66         6.40 o                         
   5   6   1         75.01         74.66         3.92 o                         
   6   6   1        133.27        137.35         7.49 o                         
   7   6   1         26.51         25.26         4.59 o                         
  -7   7   1         29.96         51.96         8.88 o                         
  -6   7   1          1.29          1.26         3.00 o                         
  -5   7   1         13.07         18.59         5.23 o                         
  -4   7   1        225.99        235.88        14.07 o                         
  -3   7   1        115.47        106.64         3.74 o                         
  -2   7   1         51.83         50.41         2.56 o                         
  -1   7   1          7.24         11.01         1.20 o                         
   0   7   1          0.88          2.10         1.06 o                         
   1   7   1          7.21         11.32         1.17 o                         
   2   7   1         51.77         49.15         2.13 o                         
   3   7   1        115.60        109.73         3.16 o                         
   4   7   1        226.18        234.14        11.50 o                         
   5   7   1         13.15         35.91         6.78 o                         
   6   7   1          1.30          2.33         3.37 o                         
   7   7   1         30.03         36.64        11.29 o                         
  -7   8   1         41.05         48.98         9.01 o                         
  -6   8   1         32.31         39.47         9.10 o                         
  -5   8   1         64.67         58.93         6.65 o                         
  -4   8   1        259.59        289.15        12.66 o                         
  -3   8   1        482.61        470.79         8.94 o                         
  -2   8   1         32.00         29.09         2.13 o                         
  -1   8   1        175.70        171.38         4.73 o                         
   0   8   1        373.33        398.26         5.99 o                         
   1   8   1        175.66        174.14         5.16 o                         
   2   8   1         32.08         32.51         2.73 o                         
   3   8   1        482.85        465.79         8.18 o                         
   4   8   1        259.40        285.89        12.65 o                         
   5   8   1         64.59         57.67         6.26 o                         
   6   8   1         32.26         29.03        10.11 o                         
   7   8   1         41.08         56.32         9.33 o                         
  -6   9   1         12.82          6.68         2.93 o                         
  -5   9   1          8.31         17.84         4.74 o                         
  -4   9   1         84.00         99.32         7.87 o                         
  -3   9   1        136.45        132.05        10.61 o                         
  -2   9   1         44.58         45.43         3.16 o                         
  -1   9   1        113.21        102.68         3.73 o                         
   0   9   1          3.47          2.35         0.87 o                         
   1   9   1        113.22        104.16         3.96 o                         
   2   9   1         44.58         47.10         4.23 o                         
   3   9   1        136.57        138.59         6.31 o                         
   4   9   1         84.08        106.05         8.38 o                         
   5   9   1          8.32          6.56         3.77 o                         
   6   9   1         12.81         14.33         4.48 o                         
  -5  10   1          9.59         19.33         4.35 o                         
  -4  10   1          0.74         14.37         5.86 o                         
  -3  10   1        208.99        202.98        18.59 o                         
  -2  10   1        103.26        114.05         5.21 o                         
  -1  10   1         46.95         38.16         2.58 o                         
   0  10   1         83.67         83.19         3.72 o                         
   1  10   1         46.82         39.66         2.65 o                         
   2  10   1        103.21        117.83         8.03 o                         
   3  10   1        209.20        206.88        11.22 o                         
   4  10   1          0.73          6.57         4.25 o                         
   5  10   1          9.58         11.45         3.83 o                         
  -4  11   1          2.82          4.18         2.98 o                         
  -3  11   1         84.14         80.00         6.29 o                         
  -2  11   1          7.15          4.87         1.77 o                         
  -1  11   1        125.44        128.61         4.82 o                         
   0  11   1         28.76         26.75         2.34 o                         
   1  11   1        125.39        125.84         5.28 o                         
   2  11   1          7.19          5.56         1.77 o                         
   3  11   1         84.02         82.85         7.65 o                         
   4  11   1          2.84         -0.83         2.56 o                         
  -3  12   1          3.52          2.87         2.49 o                         
  -2  12   1         20.73         24.71         3.06 o                         
  -1  12   1          7.08          2.85         1.78 o                         
   0  12   1          1.19          0.14         1.57 o                         
   1  12   1          7.05          6.81         1.94 o                         
   2  12   1         20.77         26.59         3.70 o                         
   3  12   1          3.52          0.62         2.14 o                         
  -1  13   1         10.98          8.13         2.40 o                         
   0  13   1         21.31         24.20         3.32 o                         
   1  13   1         11.03         13.38         3.02 o                         
   1   0   2       2170.20       2145.42        10.77 o                         
   2   0   2       1215.11       1203.64         5.80 o                         
   3   0   2        322.08        283.90         3.91 o                         
   4   0   2         74.66         63.37         2.43 o                         
   5   0   2          3.55          3.36         1.02 o                         
   6   0   2         12.03         15.46         2.09 o                         
   7   0   2         11.63         15.34         8.25 o                         
   8   0   2         49.47         48.90         7.22 o                         
  -8   1   2         52.90         55.76        10.09 o                         
  -7   1   2         43.88         42.20         4.69 o                         
  -6   1   2         12.44          9.51         1.56 o                         
  -5   1   2        369.58        386.60         8.48 o                         
  -4   1   2        202.02        193.47         4.14 o                         
  -3   1   2        104.49        109.72         2.41 o                         
  -2   1   2        712.36        672.07         4.95 o                         
  -1   1   2       7430.16       7351.21        42.10 o                         
   1   1   2       7428.69       7279.63        23.83 o                         
   2   1   2        713.25        680.94         4.74 o                         
   3   1   2        104.27        106.29         2.03 o                         
   4   1   2        202.19        191.88         3.81 o                         
   5   1   2        369.32        389.20         7.64 o                         
   6   1   2         12.47          9.52         1.57 o                         
   7   1   2         43.77         43.82         4.87 o                         
   8   1   2         52.97         50.43         5.81 o                         
  -8   2   2         29.89         27.55         5.93 o                         
  -7   2   2         76.35         75.36         5.46 o                         
  -6   2   2         95.66         85.69         4.66 o                         
  -5   2   2         19.58         19.26         2.09 o                         
  -4   2   2         56.49         63.14         3.28 o                         
  -3   2   2        295.29        287.00         6.00 o                         
  -2   2   2       2877.37       2764.69        13.88 o                         
  -1   2   2       3295.61       3208.36        17.62 o                         
   0   2   2       1149.38       1094.94         4.29 o                         
   1   2   2       3297.02       3259.92        14.70 o                         
   2   2   2       2879.52       2788.07        18.15 o                         
   3   2   2        295.08        292.40         3.45 o                         
   4   2   2         56.73         58.95         1.95 o                         
   5   2   2         19.62         18.49         1.49 o                         
   6   2   2         95.72         89.42         4.57 o                         
   7   2   2         76.35         73.07         5.34 o                         
   8   2   2         29.96         35.39         4.53 o                         
  -8   3   2          5.05          0.56         3.96 o                         
  -7   3   2        151.47        153.90         7.51 o                         
  -6   3   2         60.82         59.17         3.69 o                         
  -5   3   2        463.02        452.35         9.06 o                         
  -4   3   2        231.85        242.07         5.12 o                         
  -3   3   2        309.41        308.16         8.87 o                         
  -2   3   2        329.40        318.71         4.16 o                         
  -1   3   2       6995.75       7029.07        33.04 o                         
   0   3   2       5147.02       4948.46        16.20 o                         
   1   3   2       6993.66       6963.39        28.69 o                         
   2   3   2        329.24        313.29         3.70 o                         
   3   3   2        309.95        303.07         3.62 o                         
   4   3   2        231.75        250.40         5.25 o                         
   5   3   2        463.66        447.65         9.43 o                         
   6   3   2         60.75         56.94         3.80 o                         
   7   3   2        151.58        162.15         6.90 o                         
   8   3   2          5.05          4.98         3.99 o                         
  -8   4   2          1.36          2.50         3.15 o                         
  -7   4   2         14.11         18.25         3.95 o                         
  -6   4   2         21.59         24.56         4.32 o                         
  -5   4   2         33.14         26.42         2.09 o                         
  -4   4   2        155.79        153.52         3.86 o                         
  -3   4   2        227.67        215.52         6.53 o                         
  -2   4   2       2235.49       2314.51        17.88 o                         
  -1   4   2        470.32        466.00         4.20 o                         
   0   4   2       2103.78       2070.06        11.51 o                         
   1   4   2        469.66        474.34         8.91 o                         
   2   4   2       2235.10       2352.48         9.04 o                         
   3   4   2        227.27        215.57         3.79 o                         
   4   4   2        156.07        158.85         4.06 o                         
   5   4   2         33.12         28.08         2.61 o                         
   6   4   2         21.57         21.89         2.33 o                         
   7   4   2         14.07         13.54         2.45 o                         
   8   4   2          1.35          6.24         3.09 o                         
  -8   5   2          7.23          6.97         3.47 o                         
  -7   5   2          6.72          6.02         3.57 o                         
  -6   5   2         34.41         37.59         8.33 o                         
  -5   5   2        263.64        260.42         9.35 o                         
  -4   5   2        103.39        105.88         4.01 o                         
  -3   5   2        656.31        666.19         9.17 o                         
  -2   5   2         99.01        106.42         3.98 o                         
  -1   5   2         24.27         24.07         2.06 o                         
   0   5   2        487.78        504.04         4.41 o                         
   1   5   2         24.33         28.15         2.44 o                         
   2   5   2         99.18        103.15         2.36 o                         
   3   5   2        656.55        652.44         5.68 o                         
   4   5   2        103.56        108.95         7.77 o                         
   5   5   2        263.60        248.58         6.30 o                         
   6   5   2         34.45         38.32         4.72 o                         
   7   5   2          6.73         10.42         3.94 o                         
   8   5   2          7.23         11.32         4.86 o                         
  -7   6   2          8.52         11.81         4.08 o                         
  -6   6   2        213.44        195.82        22.24 o                         
  -5   6   2         79.48         77.77         4.23 o                         
  -4   6   2        352.34        355.14         5.99 o                         
  -3   6   2        155.42        151.71         7.39 o                         
  -2   6   2         44.00         55.60         2.64 o                         
  -1   6   2       1180.57       1249.27        11.11 o                         
   0   6   2          2.42          6.80         1.18 o                         
   1   6   2       1180.95       1262.36        14.98 o                         
   2   6   2         44.09         52.14         1.83 o                         
   3   6   2        155.64        151.64         2.97 o                         
   4   6   2        352.57        351.86         5.76 o                         
   5   6   2         79.53         82.04         3.83 o                         
   6   6   2        213.35        218.76         9.35 o                         
   7   6   2          8.50         15.26         4.04 o                         
  -7   7   2         46.41         50.31         8.67 o                         
  -6   7   2         32.85         33.15         4.62 o                         
  -5   7   2        268.79        258.48        11.50 o                         
  -4   7   2         49.42         45.89         7.68 o                         
  -3   7   2        155.67        148.57         4.49 o                         
  -2   7   2         26.70         25.09         2.10 o                         
  -1   7   2          1.50          0.52         0.67 o                         
   0   7   2        333.08        336.80         5.33 o                         
   1   7   2          1.50          0.63         0.72 o                         
   2   7   2         26.69         25.62         1.52 o                         
   3   7   2        155.53        147.89         3.42 o                         
   4   7   2         49.40         48.13         3.82 o                         
   5   7   2        268.68        270.45        13.01 o                         
   6   7   2         32.88         29.36         4.76 o                         
   7   7   2         46.33         52.58        11.62 o                         
  -7   8   2         13.05         18.61         5.69 o                         
  -6   8   2         44.24         66.06        28.87 o                         
  -5   8   2         99.76         85.83         7.34 o                         
  -4   8   2          8.52          7.27         3.23 o                         
  -3   8   2        174.95        163.79         6.67 o                         
  -2   8   2         26.57         22.70         2.00 o                         
  -1   8   2        107.59        121.23         3.78 o                         
   0   8   2         80.95         80.60         3.10 o                         
   1   8   2        107.69        117.62         4.28 o                         
   2   8   2         26.52         22.09         1.61 o                         
   3   8   2        174.92        168.49         4.78 o                         
   4   8   2          8.45         16.09         4.16 o                         
   5   8   2         99.80         90.20         7.52 o                         
   6   8   2         44.08         55.69         9.03 o                         
   7   8   2         13.03         31.71         7.78 o                         
  -6   9   2         26.84         25.71         7.10 o                         
  -5   9   2         83.27         88.72         7.81 o                         
  -4   9   2         21.99         43.92         7.55 o                         
  -3   9   2        169.72        148.88        11.22 o                         
  -2   9   2         50.76         44.95         2.73 o                         
  -1   9   2          2.60          0.94         1.09 o                         
   0   9   2         19.79         14.70         1.34 o                         
   1   9   2          2.59          2.61         1.45 o                         
   2   9   2         50.81         44.79         2.81 o                         
   3   9   2        169.98        166.38         7.19 o                         
   4   9   2         21.99         30.73         6.05 o                         
   5   9   2         83.43         82.86         7.70 o                         
   6   9   2         26.86         38.38         5.99 o                         
  -5  10   2          2.28          2.59         4.17 o                         
  -4  10   2         40.15         37.28         7.32 o                         
  -3  10   2        114.08        137.87         9.31 o                         
  -2  10   2        326.69        318.91         7.49 o                         
  -1  10   2         39.00         37.06         2.54 o                         
   0  10   2         93.81         96.94         3.92 o                         
   1  10   2         39.07         35.67         2.59 o                         
   2  10   2        326.88        314.88         9.42 o                         
   3  10   2        114.02        128.29        10.02 o                         
   4  10   2         40.21         46.81         5.91 o                         
   5  10   2          2.29          2.14         2.32 o                         
  -4  11   2         21.20         27.16         4.18 o                         
  -3  11   2         14.85         10.76         2.38 o                         
  -2  11   2         53.87         54.82         3.71 o                         
  -1  11   2         82.45         88.95         4.12 o                         
   0  11   2         42.31         42.77         2.85 o                         
   1  11   2         82.53         88.77         4.54 o                         
   2  11   2         53.96         56.35         3.94 o                         
   3  11   2         14.88         18.51         4.04 o                         
   4  11   2         21.25         29.41         4.95 o                         
  -3  12   2          0.09         12.18         3.90 o                         
  -2  12   2         13.94         14.39         2.59 o                         
  -1  12   2         30.21         30.22         2.89 o                         
   0  12   2         22.65         24.56         2.74 o                         
   1  12   2         30.27         34.99         3.21 o                         
   2  12   2         13.93         12.79         3.47 o                         
   3  12   2          0.08          2.19         2.88 o                         
  -1  13   2         22.60         24.82         4.22 o                         
   0  13   2         91.88         89.61         5.41 o                         
   1  13   2         22.59         23.96         2.63 o                         
   1   0   3       7688.93       7669.73        25.40 o                         
   2   0   3       2879.07       2795.50        10.08 o                         
   3   0   3        353.70        368.02         4.20 o                         
   4   0   3         34.24         21.82         1.60 o                         
   5   0   3        372.64        380.78         7.17 o                         
   6   0   3         66.22         69.08         4.13 o                         
   7   0   3          0.01          4.30         3.18 o                         
   8   0   3         44.86         50.70         7.05 o                         
  -8   1   3         52.80         57.83         7.70 o                         
  -7   1   3        117.63        127.79         7.58 o                         
  -6   1   3          8.80          6.55         1.82 o                         
  -5   1   3        200.96        211.26         5.44 o                         
  -4   1   3         16.33         21.73         1.46 o                         
  -3   1   3        115.88        108.58         2.70 o                         
  -2   1   3       1562.50       1434.60         9.24 o                         
  -1   1   3      10236.93      10291.59        59.55 o                         
   0   1   3       1939.82       1781.40        18.55 o                         
   1   1   3      10233.92      10311.94        40.65 o                         
   2   1   3       1563.16       1453.97         7.19 o                         
   3   1   3        116.17        109.77         2.30 o                         
   4   1   3         16.26         20.90         1.30 o                         
   5   1   3        200.54        213.28         4.97 o                         
   6   1   3          8.82          9.18         1.70 o                         
   7   1   3        117.58        124.76         7.48 o                         
   8   1   3         52.73         51.57         4.99 o                         
  -8   2   3         47.48         40.86         9.38 o                         
  -7   2   3        110.63        119.22         8.93 o                         
  -6   2   3         37.51         37.16         3.98 o                         
  -5   2   3         39.72         38.47         2.88 o                         
  -4   2   3        447.70        461.38         8.63 o                         
  -3   2   3        284.25        259.15         4.78 o                         
  -2   2   3        960.18        952.39         6.08 o                         
  -1   2   3       1829.64       1706.71         6.92 o                         
   0   2   3       2919.27       2831.45        10.01 o                         
   1   2   3       1828.97       1688.24         6.80 o                         
   2   2   3        959.89        945.77         6.57 o                         
   3   2   3        283.85        264.20         2.86 o                         
   4   2   3        447.45        460.11         4.79 o                         
   5   2   3         39.73         39.27         2.21 o                         
   6   2   3         37.45         38.83         3.10 o                         
   7   2   3        110.70        114.82         5.94 o                         
   8   2   3         47.57         48.05         4.93 o                         
  -8   3   3         37.87         27.93         5.69 o                         
  -7   3   3         69.32         67.39         5.24 o                         
  -6   3   3          9.56          7.21         1.58 o                         
  -5   3   3         98.15         90.41         4.13 o                         
  -4   3   3        454.48        456.57         7.00 o                         
  -3   3   3        722.72        722.70         8.58 o                         
  -2   3   3       1399.95       1352.35         9.82 o                         
  -1   3   3       1055.59        999.60         5.60 o                         
   0   3   3       4107.09       4029.06        15.98 o                         
   1   3   3       1055.10       1012.25        11.88 o                         
   2   3   3       1398.50       1361.50         7.83 o                         
   3   3   3        722.60        700.44        13.03 o                         
   4   3   3        454.72        470.13         6.63 o                         
   5   3   3         98.22         97.63         4.13 o                         
   6   3   3          9.58          7.52         1.66 o                         
   7   3   3         69.38         77.49         4.35 o                         
   8   3   3         37.86         29.72         4.60 o                         
  -8   4   3         13.72         10.47         2.96 o                         
  -7   4   3         68.28         64.08         6.21 o                         
  -6   4   3         21.63         25.19         4.44 o                         
  -5   4   3         72.46         58.83         3.28 o                         
  -4   4   3        148.34        130.84         3.63 o                         
  -3   4   3        676.79        687.22        10.46 o                         
  -2   4   3        710.40        727.38         7.51 o                         
  -1   4   3        265.01        267.28         2.88 o                         
   0   4   3        198.90        189.02         2.46 o                         
   1   4   3        265.11        266.66         3.91 o                         
   2   4   3        711.17        723.14         6.09 o                         
   3   4   3        676.03        689.99         6.64 o                         
   4   4   3        148.19        135.90         4.24 o                         
   5   4   3         72.57         66.93         3.40 o                         
   6   4   3         21.68         20.07         2.84 o                         
   7   4   3         68.23         68.52         4.56 o                         
   8   4   3         13.67         13.74         4.68 o                         
  -8   5   3         10.95         12.75         3.90 o                         
  -7   5   3          7.38          4.99         2.41 o                         
  -6   5   3        223.99        228.62         9.02 o                         
  -5   5   3        284.43        273.94         7.15 o                         
  -4   5   3        471.71        467.40         5.82 o                         
  -3   5   3        362.09        362.51        10.61 o                         
  -2   5   3         92.00         95.66         2.97 o                         
  -1   5   3       1103.86       1144.52         6.32 o                         
   0   5   3         77.84         86.38         1.96 o                         
   1   5   3       1103.73       1151.76         9.38 o                         
   2   5   3         91.82         88.95         2.52 o                         
   3   5   3        361.78        363.40         4.21 o                         
   4   5   3        471.02        456.80         6.50 o                         
   5   5   3        284.19        287.96         9.44 o                         
   6   5   3        224.25        229.09         6.75 o                         
   7   5   3          7.34          8.68         5.95 o                         
   8   5   3         10.92         19.73         4.35 o                         
  -7   6   3         44.34         47.69         5.79 o                         
  -6   6   3         40.03         43.16         4.54 o                         
  -5   6   3        151.01        143.51         7.65 o                         
  -4   6   3        314.73        301.29         7.18 o                         
  -3   6   3         58.97         56.32         4.67 o                         
  -2   6   3         69.21         72.35         2.56 o                         
  -1   6   3         83.60         88.18         2.69 o                         
   0   6   3        297.06        317.87         4.54 o                         
   1   6   3         83.79         89.64         2.90 o                         
   2   6   3         69.16         71.59         2.02 o                         
   3   6   3         58.88         59.02         1.67 o                         
   4   6   3        315.18        304.62         6.51 o                         
   5   6   3        150.88        141.91         5.35 o                         
   6   6   3         40.15         59.01         5.83 o                         
   7   6   3         44.22         58.25         6.56 o                         
  -7   7   3         29.45         39.06         7.40 o                         
  -6   7   3         38.17         39.87         9.02 o                         
  -5   7   3        113.22        110.31         7.71 o                         
  -4   7   3        301.94        282.02        11.30 o                         
  -3   7   3        314.60        309.78         8.17 o                         
  -2   7   3          7.40          6.83         1.53 o                         
  -1   7   3         21.41         16.58         1.10 o                         
   0   7   3         45.41         50.53         2.02 o                         
   1   7   3         21.49         17.92         1.53 o                         
   2   7   3          7.43          8.38         0.89 o                         
   3   7   3        314.64        284.26         8.94 o                         
   4   7   3        302.28        299.51        10.00 o                         
   5   7   3        113.00        126.49         8.89 o                         
   6   7   3         38.28         32.33         9.28 o                         
   7   7   3         29.49         55.31         9.23 o                         
  -6   8   3        161.48        139.71        12.64 o                         
  -5   8   3         15.29         19.65         8.51 o                         
  -4   8   3         59.21         53.79         3.80 o                         
  -3   8   3         10.53         10.04         3.15 o                         
  -2   8   3         82.80         76.11         3.50 o                         
  -1   8   3         37.57         37.75         2.02 o                         
   0   8   3        122.28        116.22         3.35 o                         
   1   8   3         37.53         41.51         2.64 o                         
   2   8   3         83.04         73.55         2.71 o                         
   3   8   3         10.55         11.49         2.54 o                         
   4   8   3         59.15         51.35         5.40 o                         
   5   8   3         15.30         29.25         9.47 o                         
   6   8   3        161.33        156.60        11.02 o                         
  -6   9   3         12.71          7.81         4.98 o                         
  -5   9   3         19.77         25.63         6.12 o                         
  -4   9   3        211.16        195.75        10.61 o                         
  -3   9   3        335.48        313.15        17.62 o                         
  -2   9   3         13.19         13.04         1.77 o                         
  -1   9   3         50.90         40.62         2.16 o                         
   0   9   3         57.25         60.64         2.68 o                         
   1   9   3         50.84         45.15         2.70 o                         
   2   9   3         13.16         14.05         2.94 o                         
   3   9   3        335.52        340.91        10.13 o                         
   4   9   3        211.29        198.89        10.94 o                         
   5   9   3         19.73         24.73         9.07 o                         
   6   9   3         12.70         12.76         5.93 o                         
  -5  10   3          6.46          4.09         3.08 o                         
  -4  10   3         58.61         55.80         6.41 o                         
  -3  10   3         42.70         44.47         5.49 o                         
  -2  10   3        118.22        114.44         4.24 o                         
  -1  10   3         36.26         34.90         2.45 o                         
   0  10   3          7.30          5.53         1.50 o                         
   1  10   3         36.21         36.43         3.73 o                         
   2  10   3        118.29        113.37         7.25 o                         
   3  10   3         42.61         44.57        12.75 o                         
   4  10   3         58.63         54.79         8.42 o                         
   5  10   3          6.43          0.86         3.10 o                         
  -4  11   3         15.70         16.99         3.24 o                         
  -3  11   3          2.29         -0.50         2.38 o                         
  -2  11   3         87.66         82.39         4.31 o                         
  -1  11   3         78.05         70.95         3.68 o                         
   0  11   3         28.02         25.49         2.14 o                         
   1  11   3         77.98         74.34         4.16 o                         
   2  11   3         87.66         82.86         4.98 o                         
   3  11   3          2.27         -2.40         3.19 o                         
   4  11   3         15.69         22.55         5.00 o                         
  -3  12   3         56.40         63.76         6.05 o                         
  -2  12   3         48.66         41.55         4.23 o                         
  -1  12   3         79.85         77.16         4.42 o                         
   0  12   3        101.19        104.90         5.07 o                         
   1  12   3         79.77         81.97         4.61 o                         
   2  12   3         48.60         48.81         4.67 o                         
   3  12   3         56.45         58.60         6.58 o                         
  -1  13   3          3.84          3.00         2.12 o                         
   0  13   3          1.30          1.78         2.34 o                         
   1  13   3          3.86          3.00         1.76 o                         
   0   0   4       8797.13       8338.41        88.23 o                         
   1   0   4       6921.85       6569.96        24.53 o                         
   2   0   4       2549.84       2535.18        13.91 o                         
   3   0   4        213.81        205.90         3.42 o                         
   4   0   4        152.26        156.96         3.75 o                         
   5   0   4        158.03        170.06         4.73 o                         
   6   0   4         17.19         16.91         2.09 o                         
   7   0   4        231.75        234.42        14.88 o                         
   8   0   4         16.34         15.70         3.31 o                         
  -8   1   4          1.04         -2.27         3.24 o                         
  -7   1   4         83.35         94.66         6.70 o                         
  -6   1   4         74.16         62.07         4.85 o                         
  -5   1   4        151.69        151.38         5.27 o                         
  -4   1   4        437.25        505.45         6.58 o                         
  -3   1   4         84.14         88.60         3.86 o                         
  -2   1   4        778.83        756.24         5.20 o                         
  -1   1   4      13769.37      13813.83        61.74 o                         
   0   1   4         75.90         73.94         1.19 o                         
   1   1   4      13763.08      13940.46        67.85 o                         
   2   1   4        778.04        756.07         4.97 o                         
   3   1   4         84.03         78.71         1.87 o                         
   4   1   4        436.94        512.68         5.90 o                         
   5   1   4        151.80        146.34         4.08 o                         
   6   1   4         74.35         64.41         3.92 o                         
   7   1   4         83.32         93.68         6.56 o                         
   8   1   4          1.03         -2.55         2.55 o                         
  -8   2   4         28.61         25.62         6.14 o                         
  -7   2   4        171.60        181.51         9.24 o                         
  -6   2   4          6.55          1.60         2.00 o                         
  -5   2   4         60.33         65.88         3.11 o                         
  -4   2   4        474.25        468.67         8.60 o                         
  -3   2   4        429.40        421.48         6.51 o                         
  -2   2   4       1233.45       1200.02         7.23 o                         
  -1   2   4        814.46        765.73         5.55 o                         
   0   2   4       1417.52       1383.52        11.13 o                         
   1   2   4        813.73        758.79         5.90 o                         
   2   2   4       1233.68       1201.85         7.39 o                         
   3   2   4        430.22        436.82         4.21 o                         
   4   2   4        474.01        485.77         5.17 o                         
   5   2   4         60.23         65.86         2.19 o                         
   6   2   4          6.57          6.64         1.49 o                         
   7   2   4        171.87        184.80         7.41 o                         
   8   2   4         28.64         38.36         5.63 o                         
  -8   3   4         18.23         16.11         4.97 o                         
  -7   3   4         21.67         15.93         3.64 o                         
  -6   3   4        175.77        164.30         7.01 o                         
  -5   3   4        118.60        125.89         4.66 o                         
  -4   3   4        182.21        183.50         5.07 o                         
  -3   3   4       1588.85       1660.23        16.05 o                         
  -2   3   4        543.22        572.70         6.15 o                         
  -1   3   4       3609.76       3509.79        13.43 o                         
   0   3   4        241.14        231.41         3.21 o                         
   1   3   4       3609.27       3483.05        16.53 o                         
   2   3   4        542.90        553.51         5.17 o                         
   3   3   4       1589.43       1660.45         9.30 o                         
   4   3   4        181.79        178.75         3.14 o                         
   5   3   4        118.38        129.92         4.68 o                         
   6   3   4        175.46        165.83         5.79 o                         
   7   3   4         21.66         19.39         2.57 o                         
   8   3   4         18.31         19.26         3.53 o                         
  -8   4   4          0.85          1.67         2.91 o                         
  -7   4   4          8.86          5.64         2.95 o                         
  -6   4   4        303.65        295.94        12.06 o                         
  -5   4   4          9.31          9.60         1.73 o                         
  -4   4   4        161.12        158.55         4.62 o                         
  -3   4   4        925.38        993.50        14.48 o                         
  -2   4   4        485.98        482.58         7.97 o                         
  -1   4   4        404.24        420.85         4.83 o                         
   0   4   4          0.51          1.49         0.53 o                         
   1   4   4        404.08        398.45         5.97 o                         
   2   4   4        486.36        490.46         5.34 o                         
   3   4   4        925.35        989.34         7.76 o                         
   4   4   4        160.95        161.08         3.80 o                         
   5   4   4          9.33          9.13         1.46 o                         
   6   4   4        303.53        313.47         8.25 o                         
   7   4   4          8.86         11.18         2.57 o                         
   8   4   4          0.84         -0.22         2.72 o                         
  -8   5   4          0.13          2.04         3.11 o                         
  -7   5   4         57.52         48.86         5.63 o                         
  -6   5   4        182.05        197.72        10.42 o                         
  -5   5   4        262.89        263.98         8.85 o                         
  -4   5   4        313.97        303.63         5.98 o                         
  -3   5   4        848.79        861.85        10.13 o                         
  -2   5   4        421.95        428.79         6.53 o                         
  -1   5   4        532.85        521.16         4.24 o                         
   0   5   4         68.66         67.19         1.80 o                         
   1   5   4        533.03        520.18         6.27 o                         
   2   5   4        422.19        421.21         6.73 o                         
   3   5   4        849.11        855.68         9.10 o                         
   4   5   4        313.71        309.26         5.45 o                         
   5   5   4        262.85        266.56         6.68 o                         
   6   5   4        182.15        202.84         6.50 o                         
   7   5   4         57.46         50.14         4.86 o                         
   8   5   4          0.13         -0.75         2.89 o                         
  -7   6   4          9.71          5.62         2.76 o                         
  -6   6   4        104.29         99.78         7.43 o                         
  -5   6   4        256.39        254.39         9.03 o                         
  -4   6   4        223.54        233.18         9.91 o                         
  -3   6   4        335.38        316.06         6.09 o                         
  -2   6   4         40.03         38.87         1.54 o                         
  -1   6   4        183.89        171.92         2.99 o                         
   0   6   4        120.19         96.02         2.54 o                         
   1   6   4        183.95        175.31         4.40 o                         
   2   6   4         40.34         37.04         1.83 o                         
   3   6   4        335.65        316.18         6.27 o                         
   4   6   4        223.24        215.90         4.67 o                         
   5   6   4        256.46        239.37         6.58 o                         
   6   6   4        104.24        111.41         6.92 o                         
   7   6   4          9.69         12.30         3.78 o                         
  -7   7   4         49.04         51.69        10.13 o                         
  -6   7   4         78.72         70.76        11.60 o                         
  -5   7   4          1.46          0.35         6.21 o                         
  -4   7   4        234.45        218.40        10.09 o                         
  -3   7   4        117.92        118.03         5.31 o                         
  -2   7   4         15.07         14.59         1.08 o                         
  -1   7   4         19.18         17.57         1.12 o                         
   0   7   4         32.82         36.39         1.74 o                         
   1   7   4         19.14         19.60         1.69 o                         
   2   7   4         15.10         13.76         1.07 o                         
   3   7   4        117.93        114.63         4.80 o                         
   4   7   4        234.21        234.64         8.03 o                         
   5   7   4          1.46          3.64         6.21 o                         
   6   7   4         78.63         80.70         7.30 o                         
   7   7   4         49.08         70.48         9.97 o                         
  -6   8   4          2.73          4.34         6.68 o                         
  -5   8   4        198.38        184.14        10.13 o                         
  -4   8   4          9.70          5.98         2.74 o                         
  -3   8   4          0.32          0.54         2.09 o                         
  -2   8   4          2.23          2.41         0.99 o                         
  -1   8   4        136.08        144.08         3.57 o                         
   0   8   4          2.32          1.91         0.83 o                         
   1   8   4        136.23        142.76         4.42 o                         
   2   8   4          2.21          2.62         0.77 o                         
   3   8   4          0.33          0.82         2.13 o                         
   4   8   4          9.71          9.77         5.32 o                         
   5   8   4        198.04        188.69        10.73 o                         
   6   8   4          2.72         18.86         7.55 o                         
  -6   9   4          6.19          3.86         4.04 o                         
  -5   9   4          6.38          4.36         4.23 o                         
  -4   9   4         44.61         34.17         5.95 o                         
  -3   9   4         31.19         41.73         5.37 o                         
  -2   9   4        345.10        328.94         6.67 o                         
  -1   9   4         13.88         14.44         2.05 o                         
   0   9   4        296.11        292.96         5.65 o                         
   1   9   4         13.86         16.54         1.94 o                         
   2   9   4        345.22        339.64         9.30 o                         
   3   9   4         31.14         35.87         6.45 o                         
   4   9   4         44.45         42.33         6.18 o                         
   5   9   4          6.38          9.85         3.82 o                         
   6   9   4          6.17         14.00         5.16 o                         
  -5  10   4         18.93         21.27         3.61 o                         
  -4  10   4         22.25         19.29         2.99 o                         
  -3  10   4        125.34        121.37         8.18 o                         
  -2  10   4         23.50         24.57         3.06 o                         
  -1  10   4         73.88         73.05         3.48 o                         
   0  10   4         14.43         12.85         1.54 o                         
   1  10   4         73.98         69.96         3.52 o                         
   2  10   4         23.41         23.46         4.12 o                         
   3  10   4        125.48        125.52         8.92 o                         
   4  10   4         22.28         18.99         4.58 o                         
   5  10   4         18.95         14.91         3.65 o                         
  -4  11   4         25.45         24.57         3.50 o                         
  -3  11   4          6.42          5.34         2.15 o                         
  -2  11   4         29.53         29.82         2.76 o                         
  -1  11   4         41.68         34.88         2.67 o                         
   0  11   4          1.43         -1.22         1.37 o                         
   1  11   4         41.75         33.62         3.15 o                         
   2  11   4         29.51         36.64         3.53 o                         
   3  11   4          6.37          4.38         3.78 o                         
   4  11   4         25.45         27.21         5.40 o                         
  -3  12   4          4.50         10.95         3.72 o                         
  -2  12   4         10.99          8.89         2.29 o                         
  -1  12   4         43.88         46.27         3.70 o                         
   0  12   4          2.29          8.26         2.94 o                         
   1  12   4         43.83         46.98         3.50 o                         
   2  12   4         10.98         12.70         2.93 o                         
   3  12   4          4.51          9.71         5.39 o                         
  -1  13   4         11.58          9.19         2.48 o                         
   0  13   4          3.92          3.79         1.70 o                         
   1  13   4         11.60          4.98         1.73 o                         
   1   0   5        279.32        276.29         5.29 o                         
   2   0   5       6432.28       6513.25        29.67 o                         
   3   0   5        366.17        360.81         5.31 o                         
   4   0   5         24.21         24.65         1.48 o                         
   5   0   5          2.50          0.45         0.79 o                         
   6   0   5          0.01         -0.17         1.16 o                         
   7   0   5         55.99         63.56         6.07 o                         
   8   0   5          8.47          4.51         2.33 o                         
  -8   1   5         31.95         23.63         4.12 o                         
  -7   1   5          0.02         -2.30         2.36 o                         
  -6   1   5         88.36         88.61         5.86 o                         
  -5   1   5        227.51        225.79         6.18 o                         
  -4   1   5        420.19        417.13         6.72 o                         
  -3   1   5       2322.49       2323.15        17.72 o                         
  -2   1   5       2693.08       2598.81         9.84 o                         
  -1   1   5        643.98        602.21         5.60 o                         
   0   1   5       1242.55       1168.46         6.88 o                         
   1   1   5        643.35        581.97         4.66 o                         
   2   1   5       2693.67       2601.45         9.55 o                         
   3   1   5       2322.62       2356.64        11.22 o                         
   4   1   5        420.55        414.65         5.42 o                         
   5   1   5        227.25        228.55         4.70 o                         
   6   1   5         88.25         91.35         4.26 o                         
   7   1   5          0.02         -1.91         2.31 o                         
   8   1   5         31.97         27.89         3.86 o                         
  -8   2   5         53.74         46.34         6.18 o                         
  -7   2   5          3.30          1.54         2.74 o                         
  -6   2   5         13.73         11.37         2.51 o                         
  -5   2   5         39.11         34.81         2.23 o                         
  -4   2   5        133.72        135.97         4.04 o                         
  -3   2   5        262.11        267.13         5.14 o                         
  -2   2   5       3423.21       3364.34        13.64 o                         
  -1   2   5       5791.08       5707.49        22.74 o                         
   0   2   5      18119.10      19544.07        95.62 o                         
   1   2   5       5786.26       5727.27        23.87 o                         
   2   2   5       3423.80       3391.41        13.75 o                         
   3   2   5        262.41        275.77         3.68 o                         
   4   2   5        133.93        141.43         3.17 o                         
   5   2   5         39.18         33.87         1.56 o                         
   6   2   5         13.71         10.64         1.67 o                         
   7   2   5          3.29          3.43         2.47 o                         
   8   2   5         53.88         57.75         5.35 o                         
  -8   3   5          6.89         14.32         4.22 o                         
  -7   3   5         24.39         24.98         4.28 o                         
  -6   3   5         12.32          8.93         2.16 o                         
  -5   3   5         30.64         34.16         2.58 o                         
  -4   3   5          5.29          3.92         1.06 o                         
  -3   3   5        156.55        146.47         5.61 o                         
  -2   3   5        837.47        807.88        14.33 o                         
  -1   3   5        291.93        285.89         5.15 o                         
   0   3   5        289.88        288.44         3.83 o                         
   1   3   5        291.42        288.64         3.83 o                         
   2   3   5        838.27        803.04         6.91 o                         
   3   3   5        156.38        153.80         4.22 o                         
   4   3   5          5.29          5.11         0.64 o                         
   5   3   5         30.59         34.25         2.15 o                         
   6   3   5         12.32         16.61         2.16 o                         
   7   3   5         24.36         24.36         2.77 o                         
   8   3   5          6.88          9.60         3.07 o                         
  -8   4   5          5.73          5.04         3.93 o                         
  -7   4   5         26.76         23.27         3.88 o                         
  -6   4   5        323.51        344.44        13.06 o                         
  -5   4   5         13.42          9.23         1.44 o                         
  -4   4   5         19.20         18.62         1.90 o                         
  -3   4   5         37.92         43.19         3.12 o                         
  -2   4   5        583.63        618.80        15.41 o                         
  -1   4   5        682.46        683.46         4.30 o                         
   0   4   5        678.47        632.41         4.97 o                         
   1   4   5        682.17        701.06         8.08 o                         
   2   4   5        583.07        611.02         7.50 o                         
   3   4   5         38.01         39.85         1.88 o                         
   4   4   5         19.13         17.96         1.09 o                         
   5   4   5         13.39         10.62         1.99 o                         
   6   4   5        323.50        339.75         8.44 o                         
   7   4   5         26.78         26.92         2.76 o                         
   8   4   5          5.73          5.78         2.43 o                         
  -8   5   5          3.07          6.62         3.19 o                         
  -7   5   5          4.40          1.03         2.54 o                         
  -6   5   5         34.48         29.02         5.95 o                         
  -5   5   5         25.39         36.01         5.22 o                         
  -4   5   5          6.06          6.16         2.18 o                         
  -3   5   5        383.17        364.06         7.09 o                         
  -2   5   5          8.95         12.03         0.88 o                         
  -1   5   5        184.00        204.62         2.89 o                         
   0   5   5        201.05        203.50         3.63 o                         
   1   5   5        184.10        207.56         4.26 o                         
   2   5   5          8.98         11.18         1.28 o                         
   3   5   5        382.56        368.33         5.18 o                         
   4   5   5          6.09          6.39         1.11 o                         
   5   5   5         25.27         33.36         3.12 o                         
   6   5   5         34.54         37.60         3.13 o                         
   7   5   5          4.43          8.10         2.78 o                         
   8   5   5          3.07          3.14         2.87 o                         
  -7   6   5          2.91          6.88         3.47 o                         
  -6   6   5          1.57          2.36         4.34 o                         
  -5   6   5         83.59        108.64         6.43 o                         
  -4   6   5        886.69        863.46        10.17 o                         
  -3   6   5        230.72        232.82         3.96 o                         
  -2   6   5        148.64        156.37         2.66 o                         
  -1   6   5        181.32        183.50         2.88 o                         
   0   6   5        210.43        194.43         3.76 o                         
   1   6   5        181.32        191.49         4.91 o                         
   2   6   5        148.63        154.55         4.71 o                         
   3   6   5        230.43        247.26         6.90 o                         
   4   6   5        886.03        844.19        12.31 o                         
   5   6   5         83.80         93.18         5.13 o                         
   6   6   5          1.59          5.74         3.44 o                         
   7   6   5          2.94          3.92         2.75 o                         
  -7   7   5         31.28         40.12         8.20 o                         
  -6   7   5         10.72          6.69         5.90 o                         
  -5   7   5        192.09        190.20        10.19 o                         
  -4   7   5        153.20        156.78         8.58 o                         
  -3   7   5          6.21          5.79         0.99 o                         
  -2   7   5        355.98        354.32         4.90 o                         
  -1   7   5        321.96        318.28         4.46 o                         
   0   7   5         10.93         15.69         1.21 o                         
   1   7   5        322.38        328.17         6.09 o                         
   2   7   5        356.07        358.78         4.97 o                         
   3   7   5          6.22          3.38         1.67 o                         
   4   7   5        153.49        162.82         6.90 o                         
   5   7   5        192.10        177.60        12.08 o                         
   6   7   5         10.77         14.08         5.02 o                         
   7   7   5         31.30         29.22         5.06 o                         
  -6   8   5         68.32         54.42        16.21 o                         
  -5   8   5         22.38         25.24         4.56 o                         
  -4   8   5        223.88        226.14         7.98 o                         
  -3   8   5         36.06         30.30         2.80 o                         
  -2   8   5        177.57        172.03         4.34 o                         
  -1   8   5        371.33        365.73         5.91 o                         
   0   8   5         83.57         81.58         2.70 o                         
   1   8   5        370.99        356.40         6.88 o                         
   2   8   5        177.76        173.65         4.33 o                         
   3   8   5         35.93         25.42         4.99 o                         
   4   8   5        223.90        219.22        10.88 o                         
   5   8   5         22.40         29.65         5.47 o                         
   6   8   5         68.34         64.13         6.92 o                         
  -6   9   5         49.94         45.66         5.02 o                         
  -5   9   5         41.64         39.87         4.64 o                         
  -4   9   5          1.12          0.68         2.85 o                         
  -3   9   5         86.58         87.77         4.29 o                         
  -2   9   5        323.68        331.49         7.19 o                         
  -1   9   5        365.69        372.44         6.18 o                         
   0   9   5          0.64          1.99         0.96 o                         
   1   9   5        365.36        374.25         7.00 o                         
   2   9   5        323.29        335.12         9.35 o                         
   3   9   5         86.67         75.60         4.99 o                         
   4   9   5          1.11          2.39         4.24 o                         
   5   9   5         41.61         43.35         5.85 o                         
   6   9   5         49.93         58.61         6.91 o                         
  -5  10   5          4.40          3.60         2.32 o                         
  -4  10   5         21.22         11.28         2.61 o                         
  -3  10   5         55.14         56.48         4.61 o                         
  -2  10   5         31.43         29.62         2.66 o                         
  -1  10   5         35.32         31.03         2.42 o                         
   0  10   5         75.62         75.56         3.82 o                         
   1  10   5         35.25         35.23         2.92 o                         
   2  10   5         31.45         28.28         2.72 o                         
   3  10   5         55.25         54.90         6.25 o                         
   4  10   5         21.22         17.97         3.99 o                         
   5  10   5          4.40          3.01         2.75 o                         
  -4  11   5         19.44         21.16         3.18 o                         
  -3  11   5         37.88         34.68         4.41 o                         
  -2  11   5        156.10        162.35         6.49 o                         
  -1  11   5         22.43         28.39         2.79 o                         
   0  11   5         83.77         85.70         4.02 o                         
   1  11   5         22.43         28.36         2.99 o                         
   2  11   5        155.92        161.10         6.46 o                         
   3  11   5         37.85         41.35         5.83 o                         
   4  11   5         19.41         19.67         4.48 o                         
  -3  12   5         35.16         40.53         4.29 o                         
  -2  12   5         11.10          7.53         2.23 o                         
  -1  12   5         14.83         14.30         2.58 o                         
   0  12   5         28.67         31.41         2.96 o                         
   1  12   5         14.83         21.10         2.58 o                         
   2  12   5         11.10         10.40         2.55 o                         
   3  12   5         35.23         36.49         5.50 o                         
  -1  13   5          9.18          8.65         2.39 o                         
   0  13   5          0.34         -0.72         2.01 o                         
   1  13   5          9.20         11.41         2.27 o                         
   0   0   6       6336.42       6195.18        35.73 o                         
   1   0   6       7894.40       7593.78        26.60 o                         
   2   0   6       4637.60       4642.62        14.99 o                         
   3   0   6          0.43          2.99         1.05 o                         
   4   0   6          0.12          0.10         0.44 o                         
   5   0   6         23.81         17.66         1.29 o                         
   6   0   6          3.26          2.39         1.92 o                         
   7   0   6        118.91        115.66         7.78 o                         
   8   0   6          0.33          1.88         2.84 o                         
  -8   1   6         17.01         16.07         3.76 o                         
  -7   1   6         65.82         62.96         4.71 o                         
  -6   1   6         17.57         15.15         2.55 o                         
  -5   1   6         29.70         30.15         2.04 o                         
  -4   1   6         55.35         54.05         2.79 o                         
  -3   1   6        788.69        808.38         7.57 o                         
  -2   1   6        687.45        703.04         4.71 o                         
  -1   1   6       9621.23       9527.30        43.13 o                         
   0   1   6        513.28        464.35         3.47 o                         
   1   1   6       9621.15       9637.56        35.53 o                         
   2   1   6        686.77        696.23         6.02 o                         
   3   1   6        788.70        810.35         6.67 o                         
   4   1   6         55.19         55.37         2.35 o                         
   5   1   6         29.71         32.14         1.64 o                         
   6   1   6         17.54         14.11         2.30 o                         
   7   1   6         65.87         62.87         4.40 o                         
   8   1   6         17.01         16.65         3.79 o                         
  -8   2   6          3.57          2.57         3.31 o                         
  -7   2   6         47.19         44.11         4.32 o                         
  -6   2   6         39.60         33.33         3.87 o                         
  -5   2   6        170.90        156.93         4.40 o                         
  -4   2   6        293.43        277.52         6.08 o                         
  -3   2   6        199.63        207.12         4.23 o                         
  -2   2   6        434.49        424.64         4.34 o                         
  -1   2   6       2676.98       2561.57        12.03 o                         
   0   2   6       2536.37       2505.49        12.93 o                         
   1   2   6       2678.12       2526.03        10.98 o                         
   2   2   6        434.73        432.75         4.54 o                         
   3   2   6        200.08        214.59         3.58 o                         
   4   2   6        293.72        291.49         5.25 o                         
   5   2   6        171.08        158.50         3.76 o                         
   6   2   6         39.80         29.72         2.50 o                         
   7   2   6         47.22         47.76         4.09 o                         
   8   2   6          3.57          5.54         2.58 o                         
  -8   3   6         82.84         68.42         6.98 o                         
  -7   3   6        135.24        132.95         8.49 o                         
  -6   3   6         20.13         14.62         2.35 o                         
  -5   3   6        345.35        344.35         7.54 o                         
  -4   3   6        230.02        224.34         4.79 o                         
  -3   3   6        873.17        921.80         8.52 o                         
  -2   3   6        444.72        457.31         5.44 o                         
  -1   3   6       2513.68       2607.84        14.56 o                         
   0   3   6       2368.58       2415.94        10.49 o                         
   1   3   6       2514.23       2607.27        10.21 o                         
   2   3   6        445.02        457.24         5.50 o                         
   3   3   6        872.23        931.19         7.80 o                         
   4   3   6        229.96        226.50         4.12 o                         
   5   3   6        344.60        349.79         4.91 o                         
   6   3   6         20.06         17.48         2.19 o                         
   7   3   6        135.01        136.48         5.84 o                         
   8   3   6         82.84         74.61         5.91 o                         
  -8   4   6          5.55          2.32         2.62 o                         
  -7   4   6          4.13          4.32         3.54 o                         
  -6   4   6        112.56        137.88         8.77 o                         
  -5   4   6        186.30        182.86         5.52 o                         
  -4   4   6         12.78         10.68         1.64 o                         
  -3   4   6        647.24        690.72         8.47 o                         
  -2   4   6        810.94        806.64         9.29 o                         
  -1   4   6       4566.36       4670.78        22.41 o                         
   0   4   6          0.38          1.26         0.48 o                         
   1   4   6       4563.68       4699.03        28.19 o                         
   2   4   6        811.01        824.09         9.16 o                         
   3   4   6        647.60        696.20         7.24 o                         
   4   4   6         12.76         11.58         0.93 o                         
   5   4   6        186.11        186.23         5.36 o                         
   6   4   6        112.71        143.19         5.82 o                         
   7   4   6          4.13         11.62         2.40 o                         
   8   4   6          5.57         11.22         3.56 o                         
  -8   5   6          6.52          7.85         2.72 o                         
  -7   5   6          3.53         -1.97         2.73 o                         
  -6   5   6         30.03         23.36         3.52 o                         
  -5   5   6        180.11        191.49         7.40 o                         
  -4   5   6         43.39         44.80         1.86 o                         
  -3   5   6        110.79        109.16         6.13 o                         
  -2   5   6        364.56        410.88         4.88 o                         
  -1   5   6         95.37         92.07         1.85 o                         
   0   5   6        573.99        571.44         5.56 o                         
   1   5   6         95.47         91.16         2.83 o                         
   2   5   6        365.43        412.95         6.87 o                         
   3   5   6        110.72        111.58         3.95 o                         
   4   5   6         43.30         45.67         1.56 o                         
   5   5   6        180.36        188.67         5.48 o                         
   6   5   6         29.98         31.61         2.82 o                         
   7   5   6          3.54          4.78         2.43 o                         
   8   5   6          6.49          8.04         3.33 o                         
  -7   6   6         11.54         16.10         3.85 o                         
  -6   6   6         18.47         10.81         4.23 o                         
  -5   6   6        249.83        262.68         9.03 o                         
  -4   6   6        395.88        390.17         7.86 o                         
  -3   6   6         32.56         35.28         2.73 o                         
  -2   6   6        188.00        201.35         2.90 o                         
  -1   6   6       1204.61       1241.91         7.92 o                         
   0   6   6         79.50         89.22         2.61 o                         
   1   6   6       1205.65       1252.58        11.69 o                         
   2   6   6        187.86        210.62         6.49 o                         
   3   6   6         32.64         38.73         4.54 o                         
   4   6   6        396.00        388.29         7.71 o                         
   5   6   6        250.00        257.68         7.58 o                         
   6   6   6         18.46         20.31         3.50 o                         
   7   6   6         11.54         10.52         2.91 o                         
  -7   7   6         25.89         28.04         4.54 o                         
  -6   7   6         83.47         73.05         9.05 o                         
  -5   7   6        248.18        236.76        11.06 o                         
  -4   7   6         16.88         20.17         3.36 o                         
  -3   7   6         20.79         21.98         1.67 o                         
  -2   7   6        128.32        120.48         2.58 o                         
  -1   7   6        371.07        370.03         4.52 o                         
   0   7   6         18.00         20.76         1.40 o                         
   1   7   6        371.32        374.50         7.01 o                         
   2   7   6        128.66        126.97         5.52 o                         
   3   7   6         20.87         19.54         2.14 o                         
   4   7   6         16.82         19.26         4.54 o                         
   5   7   6        248.40        238.94         9.11 o                         
   6   7   6         83.48         87.32         7.72 o                         
   7   7   6         25.94         18.59         3.98 o                         
  -6   8   6         25.99         40.25         7.46 o                         
  -5   8   6         52.50         44.64         3.95 o                         
  -4   8   6         23.60         22.26         2.44 o                         
  -3   8   6        233.30        228.54         6.47 o                         
  -2   8   6        132.08        127.37         3.83 o                         
  -1   8   6         11.28         17.32         2.10 o                         
   0   8   6        150.70        149.10         3.66 o                         
   1   8   6         11.33         17.46         1.77 o                         
   2   8   6        132.10        140.20         5.32 o                         
   3   8   6        233.27        225.65         7.41 o                         
   4   8   6         23.53         19.44         4.46 o                         
   5   8   6         52.50         52.96         6.25 o                         
   6   8   6         25.96         37.96         5.71 o                         
  -6   9   6          2.41          7.21         4.76 o                         
  -5   9   6         14.07         17.02         2.90 o                         
  -4   9   6         13.09          8.68         2.07 o                         
  -3   9   6         13.50         16.05         2.13 o                         
  -2   9   6         65.43         68.08         3.12 o                         
  -1   9   6        252.95        262.08         5.22 o                         
   0   9   6          6.58          3.33         0.97 o                         
   1   9   6        252.93        260.02         5.86 o                         
   2   9   6         65.40         71.50         4.32 o                         
   3   9   6         13.48         10.80         2.19 o                         
   4   9   6         13.09         14.20         3.47 o                         
   5   9   6         14.07         23.40         5.12 o                         
   6   9   6          2.41         13.46         4.26 o                         
  -5  10   6         12.64         16.16         2.88 o                         
  -4  10   6          4.85          6.46         2.75 o                         
  -3  10   6         44.14         45.62         3.89 o                         
  -2  10   6         46.10         50.92         3.02 o                         
  -1  10   6         45.09         45.60         2.82 o                         
   0  10   6        372.87        365.44         7.45 o                         
   1  10   6         45.21         42.56         3.23 o                         
   2  10   6         46.16         46.54         3.75 o                         
   3  10   6         44.16         55.39         6.31 o                         
   4  10   6          4.86          6.70         4.23 o                         
   5  10   6         12.63         13.89         3.73 o                         
  -4  11   6         15.73         14.39         3.53 o                         
  -3  11   6         25.96         34.00         4.41 o                         
  -2  11   6         14.32         17.38         2.26 o                         
  -1  11   6        100.96        107.97         4.50 o                         
   0  11   6         85.88         84.03         4.43 o                         
   1  11   6        100.87        104.73         5.25 o                         
   2  11   6         14.30         18.18         2.90 o                         
   3  11   6         25.98         28.66         5.15 o                         
   4  11   6         15.75         15.82         3.90 o                         
  -3  12   6         14.07         19.51         4.29 o                         
  -2  12   6         37.83         40.65         6.43 o                         
  -1  12   6         96.49         88.83         5.11 o                         
   0  12   6          0.02          2.26         1.93 o                         
   1  12   6         96.70         91.64         5.23 o                         
   2  12   6         37.86         46.05         4.38 o                         
   3  12   6         14.05         22.22         4.81 o                         
  -1  13   6          7.30          5.62         2.08 o                         
   0  13   6          0.12          2.41         1.68 o                         
   1  13   6          7.28          3.40         2.77 o                         
   1   0   7       1112.81       1084.16         7.62 o                         
   2   0   7       2548.14       2450.17        15.29 o                         
   3   0   7        337.53        315.74         6.32 o                         
   4   0   7        195.97        192.13         6.19 o                         
   5   0   7        277.85        264.05         7.04 o                         
   6   0   7         15.60         13.17         2.53 o                         
   7   0   7          3.64          0.04         3.68 o                         
   8   0   7          0.06          0.01         2.20 o                         
  -8   1   7         92.68        102.25        10.31 o                         
  -7   1   7         50.71         57.51         4.98 o                         
  -6   1   7         85.51         67.80         4.57 o                         
  -5   1   7         36.38         30.90         1.73 o                         
  -4   1   7         61.05         41.03         5.13 o                         
  -3   1   7        749.22        751.37        11.32 o                         
  -2   1   7        453.17        474.11         6.41 o                         
  -1   1   7       1314.60       1262.91         7.99 o                         
   0   1   7          1.15          1.58         0.61 o                         
   1   1   7       1315.69       1260.65         9.53 o                         
   2   1   7        452.83        464.61         5.05 o                         
   3   1   7        749.64        765.86         7.06 o                         
   4   1   7         61.03         52.04         2.56 o                         
   5   1   7         36.36         30.70         1.94 o                         
   6   1   7         85.35         81.05         4.02 o                         
   7   1   7         50.76         52.02         4.23 o                         
   8   1   7         92.88         89.46         6.64 o                         
  -8   2   7          6.50          3.95         2.56 o                         
  -7   2   7        191.80        194.61         8.48 o                         
  -6   2   7         38.71         35.28         3.20 o                         
  -5   2   7          9.59         11.14         1.12 o                         
  -4   2   7        550.24        558.80         7.79 o                         
  -3   2   7        446.39        454.51         5.37 o                         
  -2   2   7        998.61       1079.77         8.77 o                         
  -1   2   7        150.12        143.38         2.54 o                         
   0   2   7       8610.18       8786.52        28.72 o                         
   1   2   7        150.57        146.82         2.96 o                         
   2   2   7        998.28       1057.38         7.34 o                         
   3   2   7        446.72        455.88         5.32 o                         
   4   2   7        550.25        566.70         7.45 o                         
   5   2   7          9.61         11.34         1.40 o                         
   6   2   7         38.76         37.77         3.02 o                         
   7   2   7        191.96        207.78         7.99 o                         
   8   2   7          6.52          4.91         2.25 o                         
  -8   3   7          3.94         10.27         3.86 o                         
  -7   3   7         20.07         20.54         3.75 o                         
  -6   3   7          0.14         -1.95         1.95 o                         
  -5   3   7        232.32        229.46         6.12 o                         
  -4   3   7        598.81        600.71         7.77 o                         
  -3   3   7       1044.54       1068.32         8.33 o                         
  -2   3   7       2202.86       2253.66        18.98 o                         
  -1   3   7       1092.07       1075.99         8.32 o                         
   0   3   7       1898.11       1846.42         8.15 o                         
   1   3   7       1090.39       1065.57         6.51 o                         
   2   3   7       2201.47       2243.21        12.70 o                         
   3   3   7       1045.00       1096.83         8.46 o                         
   4   3   7        598.97        610.15         7.94 o                         
   5   3   7        232.27        228.48         4.91 o                         
   6   3   7          0.14         -0.90         1.80 o                         
   7   3   7         20.08         29.35         4.45 o                         
   8   3   7          3.92          7.48         2.85 o                         
  -8   4   7         34.21         34.62         4.51 o                         
  -7   4   7        133.64        135.06         7.87 o                         
  -6   4   7        347.35        356.04        11.51 o                         
  -5   4   7         24.15         31.09         2.76 o                         
  -4   4   7        106.57         93.34         2.80 o                         
  -3   4   7         24.26         25.42         1.65 o                         
  -2   4   7       8519.91       8943.74        54.69 o                         
  -1   4   7        571.32        579.79         5.07 o                         
   0   4   7        468.91        456.63         4.36 o                         
   1   4   7        571.84        584.68         8.44 o                         
   2   4   7       8521.71       8977.13        43.49 o                         
   3   4   7         24.14         23.69         1.55 o                         
   4   4   7        106.49         94.57         2.17 o                         
   5   4   7         24.10         43.07         3.98 o                         
   6   4   7        347.45        361.69         8.80 o                         
   7   4   7        133.65        135.14         5.90 o                         
   8   4   7         34.23         37.14         5.37 o                         
  -7   5   7          4.08          1.93         2.70 o                         
  -6   5   7         62.03         62.94         5.32 o                         
  -5   5   7        146.10        158.89         6.70 o                         
  -4   5   7        329.68        336.83         8.16 o                         
  -3   5   7       1112.86       1112.08         9.93 o                         
  -2   5   7        214.70        210.17         3.94 o                         
  -1   5   7        153.26        153.88         2.48 o                         
   0   5   7        444.10        475.96         5.24 o                         
   1   5   7        153.00        160.96         3.39 o                         
   2   5   7        214.33        209.91         5.14 o                         
   3   5   7       1112.26       1108.83         9.87 o                         
   4   5   7        329.23        340.42         7.07 o                         
   5   5   7        146.13        158.16         5.06 o                         
   6   5   7         62.17         63.30         3.85 o                         
   7   5   7          4.07          5.12         2.31 o                         
  -7   6   7         23.87         23.62         4.22 o                         
  -6   6   7        108.57        103.63         6.72 o                         
  -5   6   7        116.91        118.13         5.57 o                         
  -4   6   7         56.27         55.87         5.61 o                         
  -3   6   7        676.35        662.80         7.32 o                         
  -2   6   7         88.76        107.92         2.61 o                         
  -1   6   7         16.77         16.32         1.36 o                         
   0   6   7         61.63         65.44         2.29 o                         
   1   6   7         16.80         16.79         2.56 o                         
   2   6   7         88.66        114.02         4.96 o                         
   3   6   7        676.26        676.44         9.60 o                         
   4   6   7         56.19         65.54         4.42 o                         
   5   6   7        116.72        117.02         4.67 o                         
   6   6   7        108.43         98.75         6.16 o                         
   7   6   7         23.88         24.28         4.21 o                         
  -7   7   7         43.34         40.50         5.71 o                         
  -6   7   7         33.01         32.96         5.17 o                         
  -5   7   7         16.70         24.27         3.50 o                         
  -4   7   7          2.99          1.14         2.79 o                         
  -3   7   7         29.23         27.80         2.01 o                         
  -2   7   7         81.15         84.72         2.69 o                         
  -1   7   7          5.19          8.45         0.83 o                         
   0   7   7        103.57        113.34         3.16 o                         
   1   7   7          5.21          8.10         1.25 o                         
   2   7   7         81.39         84.60         4.48 o                         
   3   7   7         29.22         27.65         3.48 o                         
   4   7   7          2.98          1.01         1.54 o                         
   5   7   7         16.70         25.27         3.91 o                         
   6   7   7         33.07         41.72         5.95 o                         
   7   7   7         43.34         46.17         6.08 o                         
  -6   8   7         15.84         13.37         4.17 o                         
  -5   8   7         26.91         21.68         2.95 o                         
  -4   8   7         15.51         13.13         1.96 o                         
  -3   8   7         38.42         35.79         2.30 o                         
  -2   8   7         63.15         68.62         2.86 o                         
  -1   8   7        395.03        399.56         6.29 o                         
   0   8   7          1.21          1.33         0.91 o                         
   1   8   7        394.82        409.96         6.78 o                         
   2   8   7         63.18         65.35         3.73 o                         
   3   8   7         38.49         39.83         4.63 o                         
   4   8   7         15.56         14.46         3.10 o                         
   5   8   7         26.92         31.14         4.98 o                         
   6   8   7         15.86         15.63         5.88 o                         
  -6   9   7         38.54         39.95         6.21 o                         
  -5   9   7         21.40         18.84         2.66 o                         
  -4   9   7         19.24         14.34         1.90 o                         
  -3   9   7        162.32        152.53         5.67 o                         
  -2   9   7         50.74         42.17         2.46 o                         
  -1   9   7         48.62         48.69         2.55 o                         
   0   9   7         25.63         30.72         1.93 o                         
   1   9   7         48.56         46.52         2.70 o                         
   2   9   7         50.64         45.74         3.44 o                         
   3   9   7        162.48        150.87         6.51 o                         
   4   9   7         19.20         15.01         6.04 o                         
   5   9   7         21.38         25.79         4.92 o                         
   6   9   7         38.48         42.50         5.82 o                         
  -5  10   7         27.60         22.99         3.79 o                         
  -4  10   7         17.06         13.06         2.87 o                         
  -3  10   7         12.61         15.01         2.29 o                         
  -2  10   7          1.82          1.48         1.30 o                         
  -1  10   7         24.71         22.08         1.95 o                         
   0  10   7          4.35         12.62         2.81 o                         
   1  10   7         24.68         24.20         2.32 o                         
   2  10   7          1.82         -0.84         1.69 o                         
   3  10   7         12.63         18.82         4.61 o                         
   4  10   7         17.03         14.80         3.74 o                         
   5  10   7         27.59         28.09         5.43 o                         
  -4  11   7         20.52         26.20         3.87 o                         
  -3  11   7         17.11         14.15         3.29 o                         
  -2  11   7         63.38         67.80         4.90 o                         
  -1  11   7         77.17         81.34         4.00 o                         
   0  11   7         50.47         51.35         3.97 o                         
   1  11   7         77.13         86.33         4.82 o                         
   2  11   7         63.39         67.13         4.37 o                         
   3  11   7         17.11         20.17         4.71 o                         
   4  11   7         20.60         27.85         4.90 o                         
  -3  12   7          7.67          9.59         4.03 o                         
  -2  12   7         33.65         44.51         4.59 o                         
  -1  12   7         28.26         28.99         3.06 o                         
   0  12   7         69.55         63.80         4.08 o                         
   1  12   7         28.25         30.19         3.29 o                         
   2  12   7         33.66         38.20         5.15 o                         
   3  12   7          7.69          9.04         3.52 o                         
   0  13   7          2.27          2.25         1.98 o                         
   0   0   8        101.21        109.71         2.08 o                         
   1   0   8        667.16        633.03         4.16 o                         
   2   0   8       5417.20       5464.42        39.19 o                         
   3   0   8        292.05        276.00         6.02 o                         
   4   0   8        205.51        185.77         6.54 o                         
   5   0   8        201.61        178.41         6.82 o                         
   6   0   8         42.34         40.93         4.61 o                         
   7   0   8         36.38         30.29         7.59 o                         
   8   0   8          0.24          3.54         2.53 o                         
  -8   1   8         12.84         15.88         5.36 o                         
  -7   1   8         66.81         79.49         6.90 o                         
  -6   1   8        260.77        263.27         8.98 o                         
  -5   1   8          8.25          6.49         1.52 o                         
  -4   1   8        384.57        396.90         8.83 o                         
  -3   1   8       1211.93       1207.63        13.44 o                         
  -2   1   8        607.97        627.75         6.42 o                         
  -1   1   8       1243.77       1111.73         5.76 o                         
   0   1   8        122.37        111.01         2.05 o                         
   1   1   8       1245.08       1119.00         8.99 o                         
   2   1   8        608.22        634.50         6.38 o                         
   3   1   8       1213.17       1207.54        11.42 o                         
   4   1   8        384.93        401.81         7.01 o                         
   5   1   8          8.24          5.38         1.37 o                         
   6   1   8        260.86        268.61         6.60 o                         
   7   1   8         66.99         71.53         5.79 o                         
   8   1   8         12.82         18.37         3.79 o                         
  -8   2   8          7.36          4.82         3.88 o                         
  -7   2   8         97.41         97.53         7.68 o                         
  -6   2   8          5.58         10.49         3.15 o                         
  -5   2   8         11.80         12.01         1.02 o                         
  -4   2   8        124.04        126.14         3.02 o                         
  -3   2   8        154.06        168.77         3.30 o                         
  -2   2   8        132.64        124.96         2.58 o                         
  -1   2   8        426.92        428.54         3.97 o                         
   0   2   8         10.20         12.66         1.40 o                         
   1   2   8        426.82        424.40         4.46 o                         
   2   2   8        132.88        123.58         3.20 o                         
   3   2   8        154.31        168.73         3.32 o                         
   4   2   8        123.78        129.22         4.15 o                         
   5   2   8         11.73         11.10         1.45 o                         
   6   2   8          5.56         12.22         2.83 o                         
   7   2   8         97.29        104.62         5.90 o                         
   8   2   8          7.34          5.83         3.64 o                         
  -8   3   8         35.23         30.13         4.93 o                         
  -7   3   8         95.55         89.05         6.33 o                         
  -6   3   8         70.63         65.63         4.07 o                         
  -5   3   8        219.63        214.99         4.97 o                         
  -4   3   8        336.89        330.26         5.17 o                         
  -3   3   8        285.05        302.25         4.41 o                         
  -2   3   8        234.58        270.68         4.78 o                         
  -1   3   8        180.94        185.89         3.25 o                         
   0   3   8        108.74        106.55         3.50 o                         
   1   3   8        181.14        192.72         3.17 o                         
   2   3   8        234.74        269.11         5.17 o                         
   3   3   8        284.95        308.60         4.57 o                         
   4   3   8        336.72        338.77         5.26 o                         
   5   3   8        219.84        223.78         6.81 o                         
   6   3   8         70.86         71.82         3.81 o                         
   7   3   8         95.63         89.20         4.90 o                         
   8   3   8         35.20         32.83         4.95 o                         
  -8   4   8         15.06         18.44         3.52 o                         
  -7   4   8        103.73        103.52         7.14 o                         
  -6   4   8          5.12          4.48         2.83 o                         
  -5   4   8        522.59        501.05        10.43 o                         
  -4   4   8        329.95        314.53         4.90 o                         
  -3   4   8        152.31        158.16         3.82 o                         
  -2   4   8       1370.42       1445.23        14.48 o                         
  -1   4   8        756.41        765.17         6.60 o                         
   0   4   8         16.39         17.00         0.98 o                         
   1   4   8        756.17        774.95         8.67 o                         
   2   4   8       1370.42       1461.31        16.24 o                         
   3   4   8        152.53        154.62         3.81 o                         
   4   4   8        329.69        321.39         4.16 o                         
   5   4   8        521.76        537.44         9.31 o                         
   6   4   8          5.12          6.85         2.14 o                         
   7   4   8        103.58        106.72         5.38 o                         
   8   4   8         15.03         21.38         4.62 o                         
  -7   5   8          3.54          2.19         2.32 o                         
  -6   5   8        107.79         98.12         6.34 o                         
  -5   5   8          6.60          7.65         1.86 o                         
  -4   5   8         43.70         47.75         2.24 o                         
  -3   5   8         59.67         57.31         2.58 o                         
  -2   5   8        781.31        825.73         8.12 o                         
  -1   5   8        405.19        380.84         4.18 o                         
   0   5   8       1581.48       1744.15         9.50 o                         
   1   5   8        404.27        383.15         5.25 o                         
   2   5   8        780.97        828.33        11.78 o                         
   3   5   8         59.83         57.39         2.93 o                         
   4   5   8         43.78         50.46         3.12 o                         
   5   5   8          6.57          8.25         1.68 o                         
   6   5   8        107.98        100.88         4.75 o                         
   7   5   8          3.55          2.83         1.72 o                         
  -7   6   8         31.56         26.93         3.98 o                         
  -6   6   8         23.33         24.75         3.79 o                         
  -5   6   8         36.43         35.76         2.93 o                         
  -4   6   8        434.19        427.65         9.66 o                         
  -3   6   8        391.31        397.01         4.82 o                         
  -2   6   8        993.85        964.74         8.45 o                         
  -1   6   8        775.75        763.97         6.06 o                         
   0   6   8         34.16         43.70         1.95 o                         
   1   6   8        776.29        786.77         9.18 o                         
   2   6   8        994.48       1003.23        14.25 o                         
   3   6   8        391.58        397.26         7.71 o                         
   4   6   8        434.03        435.21         8.09 o                         
   5   6   8         36.40         37.78         4.67 o                         
   6   6   8         23.30         28.44         3.69 o                         
   7   6   8         31.60         33.08         4.59 o                         
  -7   7   8          2.94          5.39         4.45 o                         
  -6   7   8         16.85         11.59         4.98 o                         
  -5   7   8        134.71        126.43         5.92 o                         
  -4   7   8         83.21         77.32         4.44 o                         
  -3   7   8        254.54        260.04         5.86 o                         
  -2   7   8        116.29        109.66         4.23 o                         
  -1   7   8        120.03        110.37         2.58 o                         
   0   7   8          0.18          0.20         0.72 o                         
   1   7   8        119.85        107.59         3.78 o                         
   2   7   8        116.06        111.00         5.18 o                         
   3   7   8        254.35        258.28         7.95 o                         
   4   7   8         83.34         83.09         4.80 o                         
   5   7   8        134.68        134.21         6.42 o                         
   6   7   8         16.87         13.34         3.82 o                         
   7   7   8          2.92          8.04         2.99 o                         
  -6   8   8          7.93          3.56         3.36 o                         
  -5   8   8          5.63          5.56         1.98 o                         
  -4   8   8         22.05         16.57         2.00 o                         
  -3   8   8         54.26         48.52         3.30 o                         
  -2   8   8          5.88          6.36         1.33 o                         
  -1   8   8        140.94        144.16         3.88 o                         
   0   8   8         98.39         98.52         3.24 o                         
   1   8   8        140.89        139.90         4.30 o                         
   2   8   8          5.87          6.65         1.96 o                         
   3   8   8         54.47         44.09         3.48 o                         
   4   8   8         22.03         20.82         3.70 o                         
   5   8   8          5.67         16.70         4.06 o                         
   6   8   8          7.91          8.16         3.34 o                         
  -6   9   8         16.49         19.33         5.30 o                         
  -5   9   8         16.02          9.22         1.93 o                         
  -4   9   8          6.38          5.90         1.61 o                         
  -3   9   8         49.12         52.04         3.59 o                         
  -2   9   8        170.53        158.19         4.60 o                         
  -1   9   8        135.07        134.85         4.00 o                         
   0   9   8        468.19        467.12         6.94 o                         
   1   9   8        135.24        136.48         4.25 o                         
   2   9   8        170.51        156.81         6.00 o                         
   3   9   8         49.07         52.12         4.09 o                         
   4   9   8          6.34          3.20         3.18 o                         
   5   9   8         16.03         15.11         6.34 o                         
   6   9   8         16.45         14.57         7.03 o                         
  -5  10   8          2.32          4.83         2.80 o                         
  -4  10   8          2.16          5.72         2.06 o                         
  -3  10   8         54.62         57.17         3.69 o                         
  -2  10   8         26.20         25.02         2.06 o                         
  -1  10   8         25.12         21.06         2.01 o                         
   0  10   8        251.11        243.40         6.14 o                         
   1  10   8         25.08         24.55         2.39 o                         
   2  10   8         26.16         21.05         2.50 o                         
   3  10   8         54.69         58.73         5.31 o                         
   4  10   8          2.17          5.72         3.12 o                         
   5  10   8          2.34          5.40         3.49 o                         
  -4  11   8          3.47          2.56         2.03 o                         
  -3  11   8         13.38         10.41         2.66 o                         
  -2  11   8         11.68         21.30         4.37 o                         
  -1  11   8         19.44         17.83         2.12 o                         
   0  11   8        131.17        139.44         5.45 o                         
   1  11   8         19.43         16.25         2.25 o                         
   2  11   8         11.69         14.98         2.79 o                         
   3  11   8         13.37          0.60         3.54 o                         
   4  11   8          3.46          5.88         4.05 o                         
  -3  12   8          0.52          4.39         2.03 o                         
  -2  12   8         21.92         26.75         3.58 o                         
  -1  12   8         40.62         48.37         3.67 o                         
   0  12   8          4.94          5.02         2.01 o                         
   1  12   8         40.64         40.64         3.78 o                         
   2  12   8         21.92         27.36         3.55 o                         
   3  12   8          0.52          1.77         3.53 o                         
   1   0   9       1200.06       1162.54         6.64 o                         
   2   0   9          0.31          2.52         1.01 o                         
   3   0   9        460.53        432.73         7.08 o                         
   4   0   9         34.03         29.46         2.50 o                         
   5   0   9         24.17         22.65         2.60 o                         
   6   0   9         16.73         15.83         3.92 o                         
   7   0   9          1.78          1.30         3.02 o                         
   8   0   9         74.75         71.99         5.96 o                         
  -8   1   9         33.69         34.29         6.68 o                         
  -7   1   9         71.99         84.23         7.14 o                         
  -6   1   9        134.36        129.11         6.20 o                         
  -5   1   9         83.87         85.66         4.73 o                         
  -4   1   9        130.76        135.69         5.26 o                         
  -3   1   9        939.37        966.18        12.28 o                         
  -2   1   9        418.86        394.20         5.37 o                         
  -1   1   9        102.33         84.39         1.90 o                         
   0   1   9        430.54        411.80         4.18 o                         
   1   1   9        102.59         83.39         2.13 o                         
   2   1   9        419.50        387.81         4.38 o                         
   3   1   9        938.97        965.71        10.75 o                         
   4   1   9        130.74        137.74         4.62 o                         
   5   1   9         83.82         90.62         4.14 o                         
   6   1   9        134.30        131.49         5.28 o                         
   7   1   9         71.86         80.67         6.07 o                         
   8   1   9         33.71         31.31         4.75 o                         
  -8   2   9          2.68         -0.53         3.34 o                         
  -7   2   9         51.93         58.49         9.02 o                         
  -6   2   9        514.27        520.63        12.71 o                         
  -5   2   9         15.03         14.13         1.42 o                         
  -4   2   9        165.62        157.91         3.18 o                         
  -3   2   9         81.39         92.34         2.62 o                         
  -2   2   9       1184.66       1251.38         9.40 o                         
  -1   2   9        362.77        361.65         3.72 o                         
   0   2   9        434.41        413.70         4.38 o                         
   1   2   9        362.39        359.92         4.10 o                         
   2   2   9       1183.88       1248.39        10.22 o                         
   3   2   9         81.35         93.58         2.74 o                         
   4   2   9        165.52        158.22         4.58 o                         
   5   2   9         15.03         15.70         1.80 o                         
   6   2   9        514.14        532.89        11.46 o                         
   7   2   9         51.92         56.39         4.54 o                         
   8   2   9          2.71          6.06         2.40 o                         
  -8   3   9         10.25          9.56         3.03 o                         
  -7   3   9         14.17         11.97         2.91 o                         
  -6   3   9         14.93         12.57         2.68 o                         
  -5   3   9        129.01        129.27         3.39 o                         
  -4   3   9         29.56         28.17         1.61 o                         
  -3   3   9        429.66        464.91         5.82 o                         
  -2   3   9        363.40        374.24         4.16 o                         
  -1   3   9       1634.11       1592.94        10.65 o                         
   0   3   9        115.01        106.98         2.08 o                         
   1   3   9       1635.52       1615.00         8.48 o                         
   2   3   9        363.63        383.65         5.61 o                         
   3   3   9        429.77        464.07         7.07 o                         
   4   3   9         29.52         32.67         1.94 o                         
   5   3   9        128.90        138.36         4.91 o                         
   6   3   9         14.90         19.51         2.37 o                         
   7   3   9         14.17         18.03         3.44 o                         
   8   3   9         10.25          9.65         5.09 o                         
  -8   4   9         29.91         24.48         4.21 o                         
  -7   4   9         61.54         52.48         5.09 o                         
  -6   4   9         67.45         58.74         5.01 o                         
  -5   4   9        308.26        308.80         5.96 o                         
  -4   4   9        173.99        168.17         3.62 o                         
  -3   4   9        353.45        364.21         5.91 o                         
  -2   4   9        687.86        679.37        12.46 o                         
  -1   4   9       2238.41       2453.51        15.44 o                         
   0   4   9        533.86        551.64         5.29 o                         
   1   4   9       2239.11       2398.88        10.56 o                         
   2   4   9        688.34        704.39         9.17 o                         
   3   4   9        353.63        376.15         6.08 o                         
   4   4   9        174.05        174.58         4.73 o                         
   5   4   9        308.29        326.28         7.33 o                         
   6   4   9         67.48         67.70         3.84 o                         
   7   4   9         61.59         68.91         5.09 o                         
   8   4   9         29.95         30.33         5.59 o                         
  -7   5   9          0.32          0.13         2.63 o                         
  -6   5   9         15.09         10.10         3.11 o                         
  -5   5   9         82.31         71.48         3.51 o                         
  -4   5   9        253.60        239.98         5.15 o                         
  -3   5   9         14.08         12.87         1.38 o                         
  -2   5   9        414.40        389.85         6.58 o                         
  -1   5   9         95.18         96.85         2.38 o                         
   0   5   9        468.24        497.59         5.48 o                         
   1   5   9         95.35         92.18         2.64 o                         
   2   5   9        414.33        387.31        10.48 o                         
   3   5   9         13.98         10.85         1.38 o                         
   4   5   9        253.41        241.99         6.22 o                         
   5   5   9         82.39         77.66         3.66 o                         
   6   5   9         15.03         18.75         4.64 o                         
   7   5   9          0.32         -0.95         1.61 o                         
  -7   6   9         10.89          9.35         2.86 o                         
  -6   6   9         41.29         37.28         4.36 o                         
  -5   6   9         16.92         17.51         2.07 o                         
  -4   6   9        164.76        161.65         6.03 o                         
  -3   6   9        509.06        496.06         5.96 o                         
  -2   6   9        118.48        127.62         3.24 o                         
  -1   6   9        153.92        160.84         3.13 o                         
   0   6   9        207.52        220.43         4.21 o                         
   1   6   9        153.83        168.77         4.36 o                         
   2   6   9        118.80        143.99         5.06 o                         
   3   6   9        508.88        500.93         8.75 o                         
   4   6   9        164.78        168.35         6.60 o                         
   5   6   9         16.95         16.17         2.01 o                         
   6   6   9         41.26         41.07         4.32 o                         
   7   6   9         10.92          6.74         3.61 o                         
  -7   7   9         14.12         20.43         3.47 o                         
  -6   7   9         10.12         13.07         3.45 o                         
  -5   7   9         25.18         26.16         2.87 o                         
  -4   7   9         60.45         62.53         4.23 o                         
  -3   7   9        538.66        520.72         9.08 o                         
  -2   7   9         69.91         70.54         3.09 o                         
  -1   7   9        195.57        195.42         3.76 o                         
   0   7   9        108.48         95.70         3.05 o                         
   1   7   9        195.52        193.26         5.01 o                         
   2   7   9         70.09         75.62         4.50 o                         
   3   7   9        538.20        521.38        11.18 o                         
   4   7   9         60.37         68.17         4.59 o                         
   5   7   9         25.19         24.41         3.18 o                         
   6   7   9         10.13         10.85         3.91 o                         
   7   7   9         14.06         18.80         4.35 o                         
  -6   8   9         13.62          6.27         2.70 o                         
  -5   8   9          4.58          3.98         2.35 o                         
  -4   8   9         36.84         31.92         2.73 o                         
  -3   8   9         71.87         72.41         3.37 o                         
  -2   8   9        167.18        153.33         4.68 o                         
  -1   8   9         66.86         69.74         2.92 o                         
   0   8   9        211.11        202.22         4.61 o                         
   1   8   9         67.06         65.96         4.78 o                         
   2   8   9        167.06        155.24         6.35 o                         
   3   8   9         71.80         72.05         5.46 o                         
   4   8   9         36.86         35.67         3.64 o                         
   5   8   9          4.59          2.79         2.58 o                         
   6   8   9         13.63         11.10         3.26 o                         
  -6   9   9         15.85         18.12         5.13 o                         
  -5   9   9          1.68          1.71         2.00 o                         
  -4   9   9         18.65         10.77         1.84 o                         
  -3   9   9         47.95         43.94         3.19 o                         
  -2   9   9         24.11         21.51         1.98 o                         
  -1   9   9        186.72        182.82         4.62 o                         
   0   9   9         65.50         77.82         3.12 o                         
   1   9   9        186.54        169.70         4.68 o                         
   2   9   9         24.02         24.39         2.75 o                         
   3   9   9         48.00         48.13         3.86 o                         
   4   9   9         18.60         12.17         3.71 o                         
   5   9   9          1.69         10.24         3.79 o                         
   6   9   9         15.86         16.16         4.22 o                         
  -5  10   9         18.72         24.40         3.90 o                         
  -4  10   9         31.74         29.72         3.37 o                         
  -3  10   9          2.57          3.90         1.85 o                         
  -2  10   9          0.71          3.44         1.86 o                         
  -1  10   9         40.44         42.11         2.72 o                         
   0  10   9          0.23          2.72         1.45 o                         
   1  10   9         40.44         41.11         3.06 o                         
   2  10   9          0.71          2.23         1.77 o                         
   3  10   9          2.58          3.61         2.61 o                         
   4  10   9         31.71         29.34         6.02 o                         
   5  10   9         18.71         21.81         5.06 o                         
  -4  11   9         32.70         34.85         3.94 o                         
  -3  11   9          0.92          1.82         2.63 o                         
  -2  11   9        155.34        166.28         6.68 o                         
  -1  11   9         18.69         16.40         1.86 o                         
   0  11   9          1.79          2.58         1.60 o                         
   1  11   9         18.71         15.12         2.17 o                         
   2  11   9        155.33        158.70         6.19 o                         
   3  11   9          0.93          0.11         2.52 o                         
   4  11   9         32.72         36.92         6.51 o                         
  -3  12   9         28.22         21.86         3.33 o                         
  -2  12   9          0.30          0.75         2.31 o                         
  -1  12   9         85.47         96.13         5.00 o                         
   0  12   9          6.56          9.18         2.65 o                         
   1  12   9         85.46         94.43         5.50 o                         
   2  12   9          0.30          1.21         2.03 o                         
   3  12   9         28.22         18.14         3.91 o                         
   0   0  10        486.55        459.73         5.27 o                         
   1   0  10        453.38        501.46         4.57 o                         
   2   0  10        667.77        673.49         6.50 o                         
   3   0  10       1560.09       1544.50        15.53 o                         
   4   0  10         69.98         58.56         3.33 o                         
   5   0  10         26.74         22.37         2.38 o                         
   6   0  10         21.47         23.17         4.59 o                         
   7   0  10         87.14         82.95         6.01 o                         
   8   0  10         34.32         31.44         4.30 o                         
  -8   1  10         48.53         56.30         6.34 o                         
  -7   1  10        131.63        136.78         8.65 o                         
  -6   1  10        121.27        117.66         5.72 o                         
  -5   1  10        117.08        127.78         5.78 o                         
  -4   1  10        111.98         93.77         4.48 o                         
  -3   1  10       2730.34       2756.80        21.11 o                         
  -2   1  10       2518.93       2559.61        29.90 o                         
  -1   1  10        745.51        707.83         5.71 o                         
   0   1  10        630.58        556.29         4.55 o                         
   1   1  10        745.93        723.36         7.33 o                         
   2   1  10       2520.08       2516.16        12.84 o                         
   3   1  10       2729.30       2721.15        18.26 o                         
   4   1  10        112.09         96.09         3.92 o                         
   5   1  10        116.84        118.76         4.83 o                         
   6   1  10        121.45        120.43         5.01 o                         
   7   1  10        131.51        136.63         7.65 o                         
   8   1  10         48.48         62.85         5.81 o                         
  -8   2  10          9.74         12.47         4.69 o                         
  -7   2  10         60.64         59.88         5.97 o                         
  -6   2  10        419.73        406.57         9.82 o                         
  -5   2  10        254.55        241.13         7.65 o                         
  -4   2  10        214.42        191.03         3.24 o                         
  -3   2  10        255.04        270.58         4.23 o                         
  -2   2  10       4213.11       4457.62        35.23 o                         
  -1   2  10       1211.59       1147.11        10.65 o                         
   0   2  10        262.56        232.79         3.93 o                         
   1   2  10       1211.73       1142.41         7.40 o                         
   2   2  10       4213.88       4471.11        19.79 o                         
   3   2  10        255.28        272.08         4.69 o                         
   4   2  10        214.22        198.61         5.17 o                         
   5   2  10        254.59        252.44         6.40 o                         
   6   2  10        420.37        427.62         9.13 o                         
   7   2  10         60.73         61.88         5.21 o                         
   8   2  10          9.75         13.54         3.12 o                         
  -8   3  10         12.15          9.75         3.05 o                         
  -7   3  10         26.11         23.76         3.56 o                         
  -6   3  10         73.12         67.73         5.09 o                         
  -5   3  10        393.04        359.25         6.53 o                         
  -4   3  10        163.54        167.45         3.66 o                         
  -3   3  10         95.12         96.07         2.26 o                         
  -2   3  10       2205.78       2321.62        10.98 o                         
  -1   3  10         55.22         47.02         2.30 o                         
   0   3  10        245.11        261.10         3.49 o                         
   1   3  10         55.27         52.71         2.59 o                         
   2   3  10       2206.07       2282.54        13.93 o                         
   3   3  10         95.06         95.11         3.37 o                         
   4   3  10        163.44        170.20         4.11 o                         
   5   3  10        392.25        384.86         7.97 o                         
   6   3  10         73.14         67.85         3.86 o                         
   7   3  10         26.07         25.81         3.03 o                         
   8   3  10         12.18         15.46         3.32 o                         
  -8   4  10         16.23         14.13         4.34 o                         
  -7   4  10         21.34         17.42         3.21 o                         
  -6   4  10         50.05         47.89         4.34 o                         
  -5   4  10         65.40         63.92         3.19 o                         
  -4   4  10        232.63        225.63         4.19 o                         
  -3   4  10        163.59        162.94         4.03 o                         
  -2   4  10        315.60        314.22         8.58 o                         
  -1   4  10        348.49        376.22         8.92 o                         
   0   4  10        415.09        443.50         5.06 o                         
   1   4  10        347.93        375.40         7.97 o                         
   2   4  10        315.83        317.40         7.29 o                         
   3   4  10        163.43        163.15         4.21 o                         
   4   4  10        232.18        229.22         4.91 o                         
   5   4  10         65.35         70.52         3.66 o                         
   6   4  10         50.24         53.61         3.46 o                         
   7   4  10         21.37         20.70         3.73 o                         
   8   4  10         16.23         17.62         3.44 o                         
  -7   5  10         20.33         18.56         3.34 o                         
  -6   5  10         11.93         12.24         3.64 o                         
  -5   5  10          0.49          3.47         1.41 o                         
  -4   5  10         31.32         31.75         2.04 o                         
  -3   5  10         23.93         25.42         1.90 o                         
  -2   5  10        247.46        259.41         6.31 o                         
  -1   5  10         23.19         25.24         1.29 o                         
   0   5  10        457.05        442.17         5.24 o                         
   1   5  10         23.24         21.99         1.38 o                         
   2   5  10        247.51        262.70         6.90 o                         
   3   5  10         23.94         23.77         1.98 o                         
   4   5  10         31.33         34.66         2.63 o                         
   5   5  10          0.49          1.89         1.72 o                         
   6   5  10         11.92         10.73         1.98 o                         
   7   5  10         20.33         20.28         2.92 o                         
  -7   6  10          8.24         10.23         2.82 o                         
  -6   6  10         20.46         25.87         3.64 o                         
  -5   6  10          5.14          3.28         1.87 o                         
  -4   6  10         34.40         30.88         2.82 o                         
  -3   6  10        102.82         93.95         2.83 o                         
  -2   6  10         25.96         23.27         1.74 o                         
  -1   6  10        134.31        129.84         2.99 o                         
   0   6  10         13.66          9.02         1.01 o                         
   1   6  10        133.93        129.71         3.85 o                         
   2   6  10         25.87         25.53         2.59 o                         
   3   6  10        103.09         99.51         4.96 o                         
   4   6  10         34.43         36.45         3.32 o                         
   5   6  10          5.13          4.80         1.41 o                         
   6   6  10         20.47         18.74         3.13 o                         
   7   6  10          8.26         14.16         4.13 o                         
  -7   7  10         12.35          7.03         4.04 o                         
  -6   7  10         40.48         30.50         4.85 o                         
  -5   7  10          6.56          3.70         1.76 o                         
  -4   7  10        219.85        205.42         7.20 o                         
  -3   7  10         77.30         76.33         4.04 o                         
  -2   7  10        484.63        473.20         7.46 o                         
  -1   7  10         72.72         78.29         2.90 o                         
   0   7  10        272.97        289.98         5.25 o                         
   1   7  10         72.64         77.35         3.28 o                         
   2   7  10        484.80        501.17        10.96 o                         
   3   7  10         77.12         92.89         5.47 o                         
   4   7  10        219.92        214.46         7.80 o                         
   5   7  10          6.56          4.63         2.00 o                         
   6   7  10         40.52         39.83         5.51 o                         
   7   7  10         12.33          8.77         3.56 o                         
  -6   8  10          4.48         -1.92         3.10 o                         
  -5   8  10          9.01         10.24         2.65 o                         
  -4   8  10         55.86         52.17         4.03 o                         
  -3   8  10         70.20         63.51         3.25 o                         
  -2   8  10         30.93         29.81         3.53 o                         
  -1   8  10        339.60        335.53         6.16 o                         
   0   8  10         52.52         64.24         2.74 o                         
   1   8  10        339.64        341.90         6.52 o                         
   2   8  10         30.86         23.32         2.65 o                         
   3   8  10         70.28         71.25         6.13 o                         
   4   8  10         55.70         60.05         4.49 o                         
   5   8  10          8.99         10.86         3.07 o                         
   6   8  10          4.49          3.07         2.60 o                         
  -6   9  10         42.01         41.02         5.85 o                         
  -5   9  10          1.18          1.70         1.83 o                         
  -4   9  10         13.41          9.21         1.89 o                         
  -3   9  10         33.26         37.48         5.86 o                         
  -2   9  10          2.77          0.22         1.22 o                         
  -1   9  10         49.28         55.16         2.66 o                         
   0   9  10        324.16        313.44         6.06 o                         
   1   9  10         49.30         54.80         3.65 o                         
   2   9  10          2.79          1.92         2.28 o                         
   3   9  10         33.30         34.94         3.57 o                         
   4   9  10         13.38          7.54         2.54 o                         
   5   9  10          1.19          0.36         2.32 o                         
   6   9  10         41.98         40.78         5.98 o                         
  -5  10  10         26.22         28.61         4.09 o                         
  -4  10  10          6.28          3.56         2.46 o                         
  -3  10  10          0.47          1.09         1.61 o                         
  -2  10  10        110.58        111.79         4.67 o                         
  -1  10  10         40.08         36.40         3.18 o                         
   0  10  10         14.14          8.79         1.52 o                         
   1  10  10         40.04         34.58         2.91 o                         
   2  10  10        110.65        112.57         5.60 o                         
   3  10  10          0.47         -1.52         2.33 o                         
   4  10  10          6.32          5.70         3.25 o                         
   5  10  10         26.19         35.78         5.63 o                         
  -4  11  10         11.05          7.89         3.64 o                         
  -3  11  10         20.76         17.69         3.11 o                         
  -2  11  10         90.18        100.40         5.39 o                         
  -1  11  10         12.63         18.08         2.37 o                         
   0  11  10          1.91          2.51         1.63 o                         
   1  11  10         12.63         15.78         2.32 o                         
   2  11  10         90.12        100.01         5.58 o                         
   3  11  10         20.74         16.47         3.53 o                         
   4  11  10         11.05         13.40         4.32 o                         
  -2  12  10          5.82          5.62         2.40 o                         
  -1  12  10        104.53        108.15         5.53 o                         
   0  12  10         69.09         64.93         4.44 o                         
   1  12  10        104.68        109.31         5.88 o                         
   2  12  10          5.82          7.58         2.23 o                         
   1   0  11         96.04        106.62         2.58 o                         
   2   0  11        225.41        236.65         3.93 o                         
   3   0  11        215.48        211.94         5.19 o                         
   4   0  11        689.24        669.57        10.98 o                         
   5   0  11        193.21        204.31         6.81 o                         
   6   0  11        109.70        112.59         5.64 o                         
   7   0  11          8.14          5.72         2.54 o                         
   8   0  11         25.80         30.56         5.24 o                         
  -8   1  11         43.53         38.61         5.73 o                         
  -7   1  11         53.16         47.51         5.45 o                         
  -6   1  11         43.19         36.23         3.96 o                         
  -5   1  11        189.51        175.58         6.93 o                         
  -4   1  11        113.78        113.20         4.93 o                         
  -3   1  11       1083.13       1134.47        13.77 o                         
  -2   1  11        987.53       1001.76         7.15 o                         
  -1   1  11       2002.05       1983.16        14.05 o                         
   0   1  11        253.51        234.98         3.30 o                         
   1   1  11       2002.30       2001.09        17.91 o                         
   2   1  11        987.23        964.00         8.29 o                         
   3   1  11       1082.54       1137.06        11.98 o                         
   4   1  11        113.52        112.25         4.26 o                         
   5   1  11        189.52        185.44         6.01 o                         
   6   1  11         43.07         39.83         3.71 o                         
   7   1  11         53.08         54.75         4.59 o                         
   8   1  11         43.65         60.28         5.67 o                         
  -8   2  11         10.00          9.85         3.89 o                         
  -7   2  11         27.05         28.45         4.91 o                         
  -6   2  11          8.20         17.67         3.10 o                         
  -5   2  11        205.77        196.03         7.08 o                         
  -4   2  11         43.45         42.72         1.99 o                         
  -3   2  11        303.71        305.91         4.20 o                         
  -2   2  11        826.27        868.51        14.23 o                         
  -1   2  11       1544.16       1524.67        18.49 o                         
   0   2  11         57.09         59.45         2.35 o                         
   1   2  11       1543.95       1521.63        12.45 o                         
   2   2  11        824.96        870.05         9.02 o                         
   3   2  11        303.41        296.75         5.29 o                         
   4   2  11         43.53         44.89         2.84 o                         
   5   2  11        205.63        198.25         6.25 o                         
   6   2  11          8.20         23.61         3.83 o                         
   7   2  11         27.10         33.49         3.88 o                         
   8   2  11          9.97         10.79         3.00 o                         
  -8   3  11         26.09         24.41         4.54 o                         
  -7   3  11         12.23         11.21         3.03 o                         
  -6   3  11         97.86        106.67         6.86 o                         
  -5   3  11        246.67        227.91         5.46 o                         
  -4   3  11        154.05        146.30         3.45 o                         
  -3   3  11        323.62        307.94         4.31 o                         
  -2   3  11        515.55        538.98         5.62 o                         
  -1   3  11        885.37        941.76        10.47 o                         
   0   3  11        732.60        768.06         6.06 o                         
   1   3  11        884.41        955.69         7.38 o                         
   2   3  11        515.42        554.68         6.95 o                         
   3   3  11        323.97        320.49         6.14 o                         
   4   3  11        153.95        152.86         3.96 o                         
   5   3  11        246.58        255.72         6.64 o                         
   6   3  11         97.86        110.50         5.81 o                         
   7   3  11         12.21         17.61         2.56 o                         
   8   3  11         26.11         27.13         3.88 o                         
  -7   4  11          2.17          5.10         2.76 o                         
  -6   4  11         26.24         24.71         3.40 o                         
  -5   4  11         11.28          7.79         1.53 o                         
  -4   4  11         33.27         33.99         1.69 o                         
  -3   4  11        145.97        147.46         3.91 o                         
  -2   4  11        382.47        382.22         4.46 o                         
  -1   4  11        531.43        563.58         8.37 o                         
   0   4  11        958.06        969.38         7.60 o                         
   1   4  11        531.61        565.58         9.05 o                         
   2   4  11        382.45        377.67         8.03 o                         
   3   4  11        145.85        148.42         4.62 o                         
   4   4  11         33.31         34.76         2.45 o                         
   5   4  11         11.29         11.96         1.99 o                         
   6   4  11         26.30         25.34         2.56 o                         
   7   4  11          2.15          5.29         1.98 o                         
  -7   5  11         21.52         18.13         3.34 o                         
  -6   5  11         56.84         59.56         5.11 o                         
  -5   5  11        166.63        162.96         6.11 o                         
  -4   5  11        104.48         99.07         3.55 o                         
  -3   5  11         14.84         15.00         2.03 o                         
  -2   5  11         14.29         10.92         1.95 o                         
  -1   5  11        151.45        142.41         3.69 o                         
   0   5  11         68.57         71.87         2.51 o                         
   1   5  11        151.28        144.07         3.36 o                         
   2   5  11         14.21         10.46         1.82 o                         
   3   5  11         14.78         10.97         2.38 o                         
   4   5  11        104.75        103.03         4.29 o                         
   5   5  11        166.72        174.73         5.98 o                         
   6   5  11         56.90         56.60         3.64 o                         
   7   5  11         21.53         17.85         2.92 o                         
  -7   6  11          2.73          2.85         1.77 o                         
  -6   6  11          0.46          4.01         2.36 o                         
  -5   6  11         18.58         16.48         2.59 o                         
  -4   6  11         32.65         29.63         2.98 o                         
  -3   6  11         95.64         87.19         3.24 o                         
  -2   6  11        108.13        111.79         4.84 o                         
  -1   6  11        280.27        298.50         4.73 o                         
   0   6  11         20.90         25.63         1.54 o                         
   1   6  11        280.39        296.18         5.14 o                         
   2   6  11        108.31        111.61         4.97 o                         
   3   6  11         95.83         91.05         4.94 o                         
   4   6  11         32.65         34.02         3.52 o                         
   5   6  11         18.49         16.11         2.08 o                         
   6   6  11          0.46          1.77         1.82 o                         
   7   6  11          2.75          2.52         2.68 o                         
  -6   7  11          3.04          4.36         3.27 o                         
  -5   7  11          7.54          4.48         1.74 o                         
  -4   7  11         27.51         28.83         3.14 o                         
  -3   7  11        344.29        326.97         7.89 o                         
  -2   7  11         80.46         82.43         4.01 o                         
  -1   7  11        197.69        199.65         4.84 o                         
   0   7  11        463.90        464.86         6.67 o                         
   1   7  11        197.74        196.98         5.08 o                         
   2   7  11         80.59         89.08         5.08 o                         
   3   7  11        344.52        338.57         9.32 o                         
   4   7  11         27.41         37.34         5.85 o                         
   5   7  11          7.55          5.41         2.05 o                         
   6   7  11          3.03          4.05         2.23 o                         
  -6   8  11         16.81         23.95         4.48 o                         
  -5   8  11         13.24         11.27         2.80 o                         
  -4   8  11         66.94         62.17         4.40 o                         
  -3   8  11        114.67        126.23         4.49 o                         
  -2   8  11         19.41         19.73         3.18 o                         
  -1   8  11        262.02        261.69         5.87 o                         
   0   8  11        313.00        318.83         5.89 o                         
   1   8  11        261.89        266.23         5.78 o                         
   2   8  11         19.54         12.75         2.54 o                         
   3   8  11        114.58        122.16         7.20 o                         
   4   8  11         67.03         61.14         4.57 o                         
   5   8  11         13.24         10.73         3.01 o                         
   6   8  11         16.81         14.12         6.05 o                         
  -5   9  11          3.87          5.15         3.09 o                         
  -4   9  11         14.51         12.45         2.02 o                         
  -3   9  11        221.85        210.84         6.83 o                         
  -2   9  11          8.26          7.97         1.70 o                         
  -1   9  11        207.04        203.92         5.16 o                         
   0   9  11         27.69         31.32         2.46 o                         
   1   9  11        206.83        207.60         6.70 o                         
   2   9  11          8.28          5.74         2.11 o                         
   3   9  11        221.85        216.22         9.77 o                         
   4   9  11         14.48         11.74         2.97 o                         
   5   9  11          3.89          0.27         2.44 o                         
  -5  10  11         16.40         15.98         3.20 o                         
  -4  10  11          0.42          2.31         1.85 o                         
  -3  10  11         10.00         11.68         2.31 o                         
  -2  10  11         86.71         97.00         4.46 o                         
  -1  10  11          7.99         10.38         1.67 o                         
   0  10  11          8.69          6.20         1.69 o                         
   1  10  11          7.99         10.99         2.01 o                         
   2  10  11         86.85         93.56         5.24 o                         
   3  10  11         10.03          7.29         3.07 o                         
   4  10  11          0.43         -2.07         2.07 o                         
   5  10  11         16.34         18.09         4.71 o                         
  -4  11  11         12.43         11.01         2.83 o                         
  -3  11  11          2.95          2.08         2.13 o                         
  -2  11  11         73.37         74.25         4.69 o                         
  -1  11  11         38.96         38.69         3.40 o                         
   0  11  11          1.02         -1.65         1.65 o                         
   1  11  11         38.97         41.88         3.33 o                         
   2  11  11         73.35         75.68         4.48 o                         
   3  11  11          2.94          2.62         2.34 o                         
   4  11  11         12.38          8.73         3.53 o                         
  -2  12  11          3.71          4.47         2.99 o                         
  -1  12  11         23.01         26.00         2.89 o                         
   0  12  11         43.25         45.77         3.95 o                         
   1  12  11         23.00         32.11         3.37 o                         
   2  12  11          3.72          2.79         2.34 o                         
   0   0  12       1601.64       1414.12        18.85 o                         
   1   0  12        396.75        393.95         4.89 o                         
   2   0  12         68.24         89.69         2.59 o                         
   3   0  12          2.60          4.69         1.33 o                         
   4   0  12        972.55        960.61        13.30 o                         
   5   0  12        561.41        550.61        11.17 o                         
   6   0  12        213.97        215.68         7.80 o                         
   7   0  12         17.22         11.15         2.24 o                         
   8   0  12         54.58         54.01         6.10 o                         
  -8   1  12          7.47         12.44         4.14 o                         
  -7   1  12         11.70          7.18         3.53 o                         
  -6   1  12        273.92        270.96         9.49 o                         
  -5   1  12         41.50         47.70         3.80 o                         
  -4   1  12         31.09         36.74         3.05 o                         
  -3   1  12         77.60         69.04         3.69 o                         
  -2   1  12        211.46        213.59         3.74 o                         
  -1   1  12        276.60        275.48         4.00 o                         
   0   1  12        230.30        206.49         3.61 o                         
   1   1  12        276.80        306.98        11.14 o                         
   2   1  12        211.25        205.65         4.01 o                         
   3   1  12         77.30         73.51         5.49 o                         
   4   1  12         30.98         33.34         2.57 o                         
   5   1  12         41.48         53.41         3.55 o                         
   6   1  12        274.14        290.82         9.13 o                         
   7   1  12         11.66         12.48         2.76 o                         
   8   1  12          7.47         13.23         3.90 o                         
  -8   2  12          7.67          9.44         4.21 o                         
  -7   2  12         67.77         73.45         7.13 o                         
  -6   2  12          1.26          2.33         1.99 o                         
  -5   2  12         82.95         86.86         4.93 o                         
  -4   2  12         28.25         26.80         1.56 o                         
  -3   2  12        151.11        137.90         3.49 o                         
  -2   2  12       1932.14       2037.91        13.36 o                         
  -1   2  12         63.09         74.28         2.58 o                         
   0   2  12        113.67        131.81         5.44 o                         
   1   2  12         63.31         75.14         3.98 o                         
   2   2  12       1932.60       2034.31        17.82 o                         
   3   2  12        150.83        139.43         4.44 o                         
   4   2  12         28.30         28.42         2.85 o                         
   5   2  12         83.18         98.26         4.76 o                         
   6   2  12          1.25          4.33         1.96 o                         
   7   2  12         67.81         70.31         4.97 o                         
   8   2  12          7.71          9.42         2.63 o                         
  -8   3  12         10.71          6.03         5.16 o                         
  -7   3  12         14.88         15.73         3.22 o                         
  -6   3  12        299.44        310.17        10.76 o                         
  -5   3  12         68.96         74.51         4.31 o                         
  -4   3  12        361.62        341.72         5.77 o                         
  -3   3  12        356.04        373.53         5.06 o                         
  -2   3  12        198.07        221.10         4.18 o                         
  -1   3  12        309.71        332.58         6.51 o                         
   0   3  12        910.24        925.73         8.67 o                         
   1   3  12        309.38        362.31         5.87 o                         
   2   3  12        197.92        219.84         5.30 o                         
   3   3  12        355.77        387.60         7.41 o                         
   4   3  12        361.11        355.42         7.18 o                         
   5   3  12         68.99         90.73         7.17 o                         
   6   3  12        299.71        316.50         8.09 o                         
   7   3  12         14.94         21.42         2.93 o                         
   8   3  12         10.71         18.61         4.96 o                         
  -7   4  12         30.39         23.21         4.61 o                         
  -6   4  12        102.57        106.78         6.71 o                         
  -5   4  12        106.40         91.54         4.59 o                         
  -4   4  12         49.74         42.01         1.90 o                         
  -3   4  12         30.15         34.65         1.35 o                         
  -2   4  12        313.66        298.63         4.47 o                         
  -1   4  12        542.70        532.80         8.49 o                         
   0   4  12         14.46         18.52         1.29 o                         
   1   4  12        542.62        522.01         9.83 o                         
   2   4  12        314.15        304.75         6.05 o                         
   3   4  12         30.22         36.24         2.57 o                         
   4   4  12         49.76         41.40         2.84 o                         
   5   4  12        106.08         97.92         4.22 o                         
   6   4  12        102.64        101.30         4.71 o                         
   7   4  12         30.32         23.99         2.62 o                         
  -7   5  12         20.34         23.35         3.55 o                         
  -6   5  12         59.85         63.86         5.29 o                         
  -5   5  12         76.59         76.32         4.62 o                         
  -4   5  12        160.29        158.42         4.50 o                         
  -3   5  12         99.58         99.29         4.30 o                         
  -2   5  12        112.91        115.70         5.81 o                         
  -1   5  12        393.62        405.13         6.38 o                         
   0   5  12        399.24        389.36         5.67 o                         
   1   5  12        392.99        407.32         5.60 o                         
   2   5  12        113.02        115.16         4.81 o                         
   3   5  12         99.35        105.29         4.98 o                         
   4   5  12        160.41        165.21         5.49 o                         
   5   5  12         76.63         80.30         4.61 o                         
   6   5  12         59.97         58.61         3.69 o                         
   7   5  12         20.38         20.48         2.76 o                         
  -7   6  12         11.97         11.17         3.44 o                         
  -6   6  12          4.41          6.14         2.50 o                         
  -5   6  12         54.55         54.98         3.77 o                         
  -4   6  12         27.76         31.42         3.09 o                         
  -3   6  12        177.41        172.43         6.54 o                         
  -2   6  12        339.27        343.70         8.57 o                         
  -1   6  12         76.84         86.12         2.67 o                         
   0   6  12        107.78        106.30         3.22 o                         
   1   6  12         77.07         82.70         2.78 o                         
   2   6  12        339.68        355.61         8.79 o                         
   3   6  12        177.42        163.46         6.34 o                         
   4   6  12         27.71         36.71         3.58 o                         
   5   6  12         54.57         54.91         3.52 o                         
   6   6  12          4.39          2.47         1.82 o                         
   7   6  12         11.98         10.52         2.97 o                         
  -6   7  12         14.32         15.48         3.89 o                         
  -5   7  12         39.81         33.95         3.72 o                         
  -4   7  12        111.48        104.27         4.78 o                         
  -3   7  12         39.87         44.33         3.24 o                         
  -2   7  12        162.34        160.96         5.54 o                         
  -1   7  12         46.36         40.99         2.32 o                         
   0   7  12         16.41         29.35         2.10 o                         
   1   7  12         46.25         46.18         2.64 o                         
   2   7  12        162.12        158.20         6.51 o                         
   3   7  12         39.99         42.63         3.68 o                         
   4   7  12        111.37        114.95         5.98 o                         
   5   7  12         39.78         32.65         3.51 o                         
   6   7  12         14.32         13.51         3.41 o                         
  -6   8  12          3.23          3.55         2.64 o                         
  -5   8  12          1.81          2.14         2.21 o                         
  -4   8  12         41.21         37.79         3.54 o                         
  -3   8  12         42.27         44.00         3.05 o                         
  -2   8  12        138.32        147.60         5.55 o                         
  -1   8  12        213.97        212.48         5.38 o                         
   0   8  12        181.75        192.54         4.69 o                         
   1   8  12        214.19        222.22         5.33 o                         
   2   8  12        138.38        144.52         6.48 o                         
   3   8  12         42.17         46.91         4.90 o                         
   4   8  12         41.20         41.16         4.83 o                         
   5   8  12          1.82          3.02         1.76 o                         
   6   8  12          3.24          5.17         3.05 o                         
  -5   9  12          1.96         -2.46         2.46 o                         
  -4   9  12         14.23         10.59         1.81 o                         
  -3   9  12         40.95         45.21         5.13 o                         
  -2   9  12        103.17        109.74         4.61 o                         
  -1   9  12        340.53        346.01         7.17 o                         
   0   9  12         86.48         85.80         3.82 o                         
   1   9  12        340.76        359.72         8.75 o                         
   2   9  12        103.11        114.80         6.16 o                         
   3   9  12         40.92         55.35         8.02 o                         
   4   9  12         14.18         11.08         3.08 o                         
   5   9  12          1.97          1.80         2.66 o                         
  -5  10  12          5.45          4.73         4.03 o                         
  -4  10  12          4.63          6.44         2.19 o                         
  -3  10  12         40.22         40.28         3.38 o                         
  -2  10  12         45.72         50.39         3.44 o                         
  -1  10  12        118.49        112.94         4.66 o                         
   0  10  12         43.06         33.80         2.87 o                         
   1  10  12        118.49        114.71         5.32 o                         
   2  10  12         45.66         58.40         4.29 o                         
   3  10  12         40.32         36.22         4.59 o                         
   4  10  12          4.62          3.24         2.54 o                         
   5  10  12          5.46          8.89         3.89 o                         
  -4  11  12         16.33         17.36         3.87 o                         
  -3  11  12          2.44          1.42         1.93 o                         
  -2  11  12         15.26         13.76         3.19 o                         
  -1  11  12         46.96         52.42         4.33 o                         
   0  11  12         35.58         33.60         2.80 o                         
   1  11  12         46.90         49.17         3.53 o                         
   2  11  12         15.26         16.47         2.45 o                         
   3  11  12          2.44          1.52         2.33 o                         
   4  11  12         16.33         11.09         4.90 o                         
  -2  12  12         26.80         26.42         4.06 o                         
  -1  12  12         13.03         12.30         2.59 o                         
   0  12  12          8.57          9.84         2.96 o                         
   1  12  12         13.00          6.76         2.17 o                         
   2  12  12         26.77         29.89         3.34 o                         
   1   0  13         20.63         27.95         1.32 o                         
   2   0  13        105.99         91.65         2.70 o                         
   3   0  13        349.88        361.66         6.91 o                         
   4   0  13        282.07        334.65         8.17 o                         
   5   0  13         64.93         75.07         5.79 o                         
   6   0  13         64.19         93.03         5.77 o                         
   7   0  13          0.22         -0.02         1.75 o                         
   8   0  13         29.94         34.45         5.48 o                         
  -8   1  13         38.54         48.03         6.18 o                         
  -7   1  13         47.65         40.75         4.31 o                         
  -6   1  13        232.39        257.91         8.51 o                         
  -5   1  13        156.36        151.81         6.42 o                         
  -4   1  13        165.87        156.50         5.39 o                         
  -3   1  13        213.87        209.62         3.87 o                         
  -2   1  13        185.62        180.76         3.79 o                         
  -1   1  13       1122.08       1162.45         9.15 o                         
   0   1  13       1391.01       1332.99         9.55 o                         
   1   1  13       1121.97       1188.55        19.79 o                         
   2   1  13        185.90        183.09         3.91 o                         
   3   1  13        214.30        216.24         5.79 o                         
   4   1  13        165.90        169.06         5.30 o                         
   5   1  13        156.55        162.67         5.72 o                         
   6   1  13        232.40        265.83         8.82 o                         
   7   1  13         47.76         47.34         4.22 o                         
   8   1  13         38.60         44.15         4.98 o                         
  -8   2  13         10.92          3.05         3.23 o                         
  -7   2  13         18.81         22.72         4.44 o                         
  -6   2  13         18.36         24.40         3.42 o                         
  -5   2  13        506.85        512.78        11.48 o                         
  -4   2  13         80.11         80.95         4.36 o                         
  -3   2  13        399.45        389.50         6.56 o                         
  -2   2  13        595.36        633.13         7.86 o                         
  -1   2  13        818.29        849.06         8.66 o                         
   0   2  13       1589.17       1737.82        18.55 o                         
   1   2  13        818.88        862.75        10.91 o                         
   2   2  13        595.05        641.83         8.40 o                         
   3   2  13        399.97        398.20         7.45 o                         
   4   2  13         80.11         87.38         4.53 o                         
   5   2  13        506.83        536.05        10.54 o                         
   6   2  13         18.34         28.89         3.52 o                         
   7   2  13         18.86         19.13         3.01 o                         
   8   2  13         10.94         12.52         2.89 o                         
  -7   3  13         61.31         53.65         5.05 o                         
  -6   3  13        247.79        259.74        11.67 o                         
  -5   3  13        271.83        259.22         7.82 o                         
  -4   3  13         68.22         61.36         2.40 o                         
  -3   3  13        214.89        207.59         3.90 o                         
  -2   3  13         94.63         92.22         2.49 o                         
  -1   3  13        888.85        918.29        11.16 o                         
   0   3  13         31.03         36.60         1.90 o                         
   1   3  13        888.43        913.70         9.52 o                         
   2   3  13         94.48         95.52         3.50 o                         
   3   3  13        214.80        224.62         6.27 o                         
   4   3  13         68.04         70.81         3.85 o                         
   5   3  13        271.84        268.81         7.43 o                         
   6   3  13        247.72        274.77         8.18 o                         
   7   3  13         61.32         59.01         4.25 o                         
  -7   4  13          0.90         -0.48         2.20 o                         
  -6   4  13         31.20         34.33         4.03 o                         
  -5   4  13         62.69         55.56         4.97 o                         
  -4   4  13         69.97         67.03         2.43 o                         
  -3   4  13        308.46        317.02         4.27 o                         
  -2   4  13         68.02         62.30         2.27 o                         
  -1   4  13        406.99        429.37        10.79 o                         
   0   4  13         62.95         73.43         2.33 o                         
   1   4  13        407.49        436.28         6.80 o                         
   2   4  13         67.96         68.02         3.13 o                         
   3   4  13        308.60        329.74         7.21 o                         
   4   4  13         70.03         66.07         3.47 o                         
   5   4  13         62.72         59.87         3.51 o                         
   6   4  13         31.19         40.54         3.54 o                         
   7   4  13          0.89          2.80         1.81 o                         
  -7   5  13         20.54         13.67         3.42 o                         
  -6   5  13         21.80         17.73         3.19 o                         
  -5   5  13         73.62         67.21         5.51 o                         
  -4   5  13         99.67        103.85         3.70 o                         
  -3   5  13        209.60        206.78         6.36 o                         
  -2   5  13        262.63        260.16         3.64 o                         
  -1   5  13        108.16        105.44         3.43 o                         
   0   5  13         29.62         40.27         2.01 o                         
   1   5  13        108.14        104.87         3.86 o                         
   2   5  13        262.46        272.04         7.45 o                         
   3   5  13        209.27        222.52         7.15 o                         
   4   5  13         99.76        108.33         4.61 o                         
   5   5  13         73.41         71.91         4.06 o                         
   6   5  13         21.83         19.45         2.68 o                         
   7   5  13         20.45         13.06         2.37 o                         
  -7   6  13          3.12         -1.11         3.24 o                         
  -6   6  13         20.69         17.15         3.92 o                         
  -5   6  13         17.05         17.52         3.03 o                         
  -4   6  13        205.13        206.92         7.36 o                         
  -3   6  13          0.98          1.00         1.81 o                         
  -2   6  13        569.98        557.19        11.09 o                         
  -1   6  13         33.85         33.31         2.55 o                         
   0   6  13         41.02         37.07         2.01 o                         
   1   6  13         33.89         33.52         1.87 o                         
   2   6  13        570.44        597.09        11.56 o                         
   3   6  13          0.98         -0.15         1.85 o                         
   4   6  13        204.97        200.45         7.51 o                         
   5   6  13         17.04         19.41         2.43 o                         
   6   6  13         20.59         15.05         2.61 o                         
   7   6  13          3.10          1.12         3.41 o                         
  -6   7  13         25.92         29.91         4.88 o                         
  -5   7  13          0.81          1.14         2.40 o                         
  -4   7  13         44.91         44.97         3.16 o                         
  -3   7  13         38.86         38.90         3.05 o                         
  -2   7  13        637.55        632.13        10.90 o                         
  -1   7  13        131.99        121.76         3.92 o                         
   0   7  13        697.06        693.35         8.75 o                         
   1   7  13        131.96        126.55         4.33 o                         
   2   7  13        638.08        635.86        12.81 o                         
   3   7  13         38.87         45.64         3.88 o                         
   4   7  13         44.92         47.07         4.06 o                         
   5   7  13          0.83          5.31         2.21 o                         
   6   7  13         25.92         37.15         4.08 o                         
  -6   8  13         14.76         16.67         4.59 o                         
  -5   8  13         15.94         16.99         3.69 o                         
  -4   8  13         25.52         21.70         2.77 o                         
  -3   8  13        106.85         98.90         4.37 o                         
  -2   8  13        265.91        277.35         7.63 o                         
  -1   8  13        236.17        231.82         5.68 o                         
   0   8  13        213.34        229.40         5.18 o                         
   1   8  13        236.31        240.61         5.53 o                         
   2   8  13        265.88        263.06         8.82 o                         
   3   8  13        106.97        110.23         7.09 o                         
   4   8  13         25.58         21.98         3.31 o                         
   5   8  13         15.91         12.00         2.47 o                         
   6   8  13         14.77         17.88         3.86 o                         
  -5   9  13         29.49         25.49         5.30 o                         
  -4   9  13         14.76         12.52         2.08 o                         
  -3   9  13         20.94         30.86         3.36 o                         
  -2   9  13         46.35         49.35         3.31 o                         
  -1   9  13         23.59         30.65         2.54 o                         
   0   9  13        202.68        200.49         5.68 o                         
   1   9  13         23.57         33.68         3.42 o                         
   2   9  13         46.46         54.84         4.56 o                         
   3   9  13         20.90         23.31         4.34 o                         
   4   9  13         14.79         15.06         3.30 o                         
   5   9  13         29.48         25.46         4.37 o                         
  -4  10  13         18.35         15.37         2.30 o                         
  -3  10  13         16.14         14.88         2.28 o                         
  -2  10  13         86.74         84.47         4.55 o                         
  -1  10  13         18.99         18.83         2.30 o                         
   0  10  13         17.27         13.37         2.13 o                         
   1  10  13         19.06         20.13         2.57 o                         
   2  10  13         86.77         84.94         4.91 o                         
   3  10  13         16.17         17.17         4.02 o                         
   4  10  13         18.32         18.70         3.85 o                         
  -3  11  13          5.55          5.51         2.01 o                         
  -2  11  13         11.83         14.36         2.54 o                         
  -1  11  13          6.41         10.59         2.63 o                         
   0  11  13          0.98         -1.58         1.58 o                         
   1  11  13          6.42          6.78         1.96 o                         
   2  11  13         11.85         10.37         2.18 o                         
   3  11  13          5.58          1.43         2.13 o                         
  -2  12  13          8.36          6.84         3.08 o                         
  -1  12  13          3.95          6.75         1.96 o                         
   0  12  13          2.56          1.00         1.70 o                         
   1  12  13          3.94          3.42         1.70 o                         
   2  12  13          8.36          6.13         2.03 o                         
   0   0  14       2567.97       2703.72        39.56 o                         
   1   0  14         41.69         28.84         1.35 o                         
   2   0  14         12.23         13.89         1.45 o                         
   3   0  14        444.26        406.20         5.07 o                         
   4   0  14       1217.44       1196.34        15.18 o                         
   5   0  14        966.45       1075.59        16.12 o                         
   6   0  14        667.57        663.92        17.27 o                         
   7   0  14          0.33          3.19         3.22 o                         
   8   0  14          0.06          0.62         3.30 o                         
  -8   1  14         16.69         21.74         5.69 o                         
  -7   1  14         28.91         27.52         3.84 o                         
  -6   1  14         69.95         82.41         5.44 o                         
  -5   1  14         57.44         56.15         3.88 o                         
  -4   1  14         88.29         87.43         4.14 o                         
  -3   1  14        112.17        105.65         3.02 o                         
  -2   1  14        239.05        209.32         4.24 o                         
  -1   1  14        302.47        313.92         6.23 o                         
   0   1  14          9.96         10.06         2.53 o                         
   1   1  14        301.93        329.26        10.48 o                         
   2   1  14        239.00        205.36         4.64 o                         
   3   1  14        112.08        115.16         4.10 o                         
   4   1  14         88.32         89.56         4.02 o                         
   5   1  14         57.48         64.21         5.19 o                         
   6   1  14         70.00         89.76         6.00 o                         
   7   1  14         28.83         36.49         3.94 o                         
   8   1  14         16.69         19.73         3.74 o                         
  -8   2  14          9.91          9.68         3.18 o                         
  -7   2  14         13.26         11.13         3.42 o                         
  -6   2  14        277.17        288.66        11.60 o                         
  -5   2  14        715.38        690.34        14.74 o                         
  -4   2  14        551.71        534.87        10.77 o                         
  -3   2  14        212.69        202.77         5.18 o                         
  -2   2  14        563.15        584.43         8.01 o                         
  -1   2  14       1241.25       1275.11        12.23 o                         
   0   2  14        120.64        140.82         9.52 o                         
   1   2  14       1241.77       1301.18        12.76 o                         
   2   2  14        563.51        597.14         8.17 o                         
   3   2  14        212.61        212.59         5.59 o                         
   4   2  14        551.28        541.29         9.62 o                         
   5   2  14        715.24        723.89        13.51 o                         
   6   2  14        277.47        289.60         8.51 o                         
   7   2  14         13.24         11.89         2.55 o                         
   8   2  14          9.88         11.08         3.02 o                         
  -7   3  14         24.57         28.62         4.06 o                         
  -6   3  14         78.74         79.23         6.68 o                         
  -5   3  14         87.83         79.65         5.84 o                         
  -4   3  14        103.62         98.99         3.01 o                         
  -3   3  14         39.85         38.51         1.77 o                         
  -2   3  14         25.89         19.38         1.22 o                         
  -1   3  14        641.39        644.41         9.69 o                         
   0   3  14         19.31         20.72         1.81 o                         
   1   3  14        641.17        656.44         8.32 o                         
   2   3  14         25.80         19.95         1.72 o                         
   3   3  14         39.92         41.60         3.80 o                         
   4   3  14        103.69        112.57         4.50 o                         
   5   3  14         87.75         85.01         4.40 o                         
   6   3  14         78.76         85.11         8.82 o                         
   7   3  14         24.61         31.75         3.72 o                         
  -7   4  14         13.73         15.78         3.10 o                         
  -6   4  14         23.75         17.38         3.49 o                         
  -5   4  14         47.82         45.29         4.51 o                         
  -4   4  14          2.99          3.53         0.86 o                         
  -3   4  14        379.38        376.56         4.94 o                         
  -2   4  14         26.89         25.37         1.61 o                         
  -1   4  14        153.29        150.87         4.88 o                         
   0   4  14        128.05        131.00         3.30 o                         
   1   4  14        153.42        157.39         4.28 o                         
   2   4  14         26.87         27.56         2.15 o                         
   3   4  14        379.20        395.29         8.61 o                         
   4   4  14          2.99          4.88         1.59 o                         
   5   4  14         47.83         44.35         3.06 o                         
   6   4  14         23.79         22.64         2.82 o                         
   7   4  14         13.71         15.77         2.58 o                         
  -7   5  14          1.74          3.85         5.10 o                         
  -6   5  14          1.54          2.58         3.24 o                         
  -5   5  14         22.49         23.66         3.74 o                         
  -4   5  14         61.04         54.07         2.74 o                         
  -3   5  14         66.51         72.62         4.97 o                         
  -2   5  14         74.92         71.40         2.27 o                         
  -1   5  14        177.67        160.64         4.04 o                         
   0   5  14        178.64        167.26         3.84 o                         
   1   5  14        177.84        160.07         4.44 o                         
   2   5  14         74.97         81.01         4.80 o                         
   3   5  14         66.53         78.86         4.51 o                         
   4   5  14         61.10         58.96         3.59 o                         
   5   5  14         22.52         25.86         3.50 o                         
   6   5  14          1.54          4.88         1.80 o                         
   7   5  14          1.74          2.85         2.39 o                         
  -7   6  14          5.25          3.77         2.93 o                         
  -6   6  14          1.42          0.60         2.42 o                         
  -5   6  14         53.09         54.65         7.17 o                         
  -4   6  14         11.26         11.28         2.23 o                         
  -3   6  14         55.51         58.90         4.71 o                         
  -2   6  14        398.58        399.16         9.53 o                         
  -1   6  14        364.18        360.68         7.11 o                         
   0   6  14         18.64         19.43         1.53 o                         
   1   6  14        363.80        363.35         6.64 o                         
   2   6  14        398.80        423.27        10.01 o                         
   3   6  14         55.65         56.23         3.90 o                         
   4   6  14         11.28         10.52         3.08 o                         
   5   6  14         53.19         49.36         3.55 o                         
   6   6  14          1.42          4.84         2.43 o                         
   7   6  14          5.23          4.48         1.79 o                         
  -6   7  14         10.37          1.90         4.78 o                         
  -5   7  14         38.04         29.26         4.30 o                         
  -4   7  14         13.19         14.05         2.04 o                         
  -3   7  14        184.96        179.67         6.91 o                         
  -2   7  14        120.90        124.73         5.15 o                         
  -1   7  14        426.72        392.11         7.78 o                         
   0   7  14         13.95         19.82         1.79 o                         
   1   7  14        426.68        397.48         6.76 o                         
   2   7  14        120.93        134.43         7.50 o                         
   3   7  14        184.87        179.63         7.17 o                         
   4   7  14         13.13         12.27         2.95 o                         
   5   7  14         38.12         34.41         3.67 o                         
   6   7  14         10.34         10.25         2.50 o                         
  -6   8  14          5.12          3.19         3.34 o                         
  -5   8  14          4.17          4.60         3.24 o                         
  -4   8  14          5.01          5.74         2.00 o                         
  -3   8  14        160.72        160.23         5.54 o                         
  -2   8  14         23.96         48.51         3.79 o                         
  -1   8  14        357.88        357.03         7.03 o                         
   0   8  14        404.35        385.61         7.04 o                         
   1   8  14        357.79        368.33         8.45 o                         
   2   8  14         24.03         45.71         4.46 o                         
   3   8  14        160.82        153.49         8.30 o                         
   4   8  14          5.01          7.41         2.35 o                         
   5   8  14          4.15          4.57         2.10 o                         
   6   8  14          5.08          9.14         2.93 o                         
  -5   9  14         13.40         17.76         3.91 o                         
  -4   9  14         58.97         57.77         3.91 o                         
  -3   9  14        112.90        105.67         5.35 o                         
  -2   9  14         18.01         22.72         2.79 o                         
  -1   9  14         97.73         92.48         3.87 o                         
   0   9  14        111.91        103.63         4.43 o                         
   1   9  14         97.81         97.36         4.72 o                         
   2   9  14         17.99         21.02         3.50 o                         
   3   9  14        113.02        106.86         7.19 o                         
   4   9  14         58.91         64.17         6.10 o                         
   5   9  14         13.36         16.72         3.74 o                         
  -4  10  14          5.74          6.88         1.98 o                         
  -3  10  14         32.60         29.00         2.87 o                         
  -2  10  14          7.09          9.05         1.96 o                         
  -1  10  14          8.77         11.08         1.85 o                         
   0  10  14         57.01         50.45         3.58 o                         
   1  10  14          8.80         10.41         2.18 o                         
   2  10  14          7.10          6.23         2.31 o                         
   3  10  14         32.64         43.17         5.29 o                         
   4  10  14          5.71         15.15         4.08 o                         
  -3  11  14         10.34         15.09         3.68 o                         
  -2  11  14         24.89         20.94         2.55 o                         
  -1  11  14         27.78         27.08         3.18 o                         
   0  11  14          3.16          0.59         1.42 o                         
   1  11  14         27.78         28.04         2.88 o                         
   2  11  14         24.85         19.43         2.61 o                         
   3  11  14         10.36         16.51         3.41 o                         
  -1  12  14         10.23          6.22         2.22 o                         
   0  12  14         14.86         16.72         2.93 o                         
   1  12  14         10.28         12.38         2.63 o                         
   1   0  15          2.92          1.37         0.67 o                         
   2   0  15       1410.59       1462.78        12.85 o                         
   3   0  15         49.48         52.78         2.21 o                         
   4   0  15         42.90         48.17         3.46 o                         
   5   0  15       1717.64       1769.26        21.03 o                         
   6   0  15          5.76         23.56         3.58 o                         
   7   0  15         80.73         93.02         5.76 o                         
   8   0  15          2.86          8.93         3.74 o                         
  -7   1  15         20.66         13.84         2.79 o                         
  -6   1  15        421.50        428.04        11.18 o                         
  -5   1  15         44.56         61.07         5.54 o                         
  -4   1  15        145.03        142.86         5.35 o                         
  -3   1  15        295.17        300.62         5.31 o                         
  -2   1  15        118.53        127.80         3.44 o                         
  -1   1  15        181.40        190.17         5.01 o                         
   0   1  15        380.56        352.81         5.32 o                         
   1   1  15        181.60        200.62         4.40 o                         
   2   1  15        118.64        122.06         3.72 o                         
   3   1  15        295.60        300.96         5.76 o                         
   4   1  15        145.45        139.77         5.03 o                         
   5   1  15         44.54         67.45         7.05 o                         
   6   1  15        422.05        432.04        11.26 o                         
   7   1  15         20.64         23.02         3.33 o                         
  -7   2  15          4.57          2.23         2.16 o                         
  -6   2  15        101.95        116.19         7.69 o                         
  -5   2  15        258.17        258.98        13.00 o                         
  -4   2  15         20.85         32.43         3.22 o                         
  -3   2  15         27.60         29.23         1.70 o                         
  -2   2  15        292.13        272.00         5.11 o                         
  -1   2  15        112.58        115.91         3.80 o                         
   0   2  15        518.03        536.72         8.74 o                         
   1   2  15        112.49        129.70         4.35 o                         
   2   2  15        292.08        284.98         6.76 o                         
   3   2  15         27.56         32.14         2.43 o                         
   4   2  15         20.78         32.85         2.97 o                         
   5   2  15        258.02        278.81         7.91 o                         
   6   2  15        101.91        120.41         5.72 o                         
   7   2  15          4.56          5.11         2.42 o                         
  -7   3  15         42.41         51.60         5.09 o                         
  -6   3  15          8.15          6.27         2.38 o                         
  -5   3  15         36.78         37.60         4.37 o                         
  -4   3  15         61.75         53.29         2.28 o                         
  -3   3  15         74.69         66.79         2.35 o                         
  -2   3  15          6.59          7.71         0.89 o                         
  -1   3  15        301.67        314.45         6.32 o                         
   0   3  15        267.51        269.72         5.87 o                         
   1   3  15        302.26        335.38         8.54 o                         
   2   3  15          6.59          7.73         1.25 o                         
   3   3  15         74.83         71.55         3.78 o                         
   4   3  15         61.77         58.80         3.52 o                         
   5   3  15         36.73         33.57         3.04 o                         
   6   3  15          8.15          9.59         2.26 o                         
   7   3  15         42.49         46.17         3.79 o                         
  -7   4  15         31.65         34.42         5.11 o                         
  -6   4  15          6.25          2.50         2.43 o                         
  -5   4  15         25.52         19.48         3.22 o                         
  -4   4  15         30.04         27.93         1.93 o                         
  -3   4  15         92.82         87.90         2.94 o                         
  -2   4  15        164.13        169.99         4.16 o                         
  -1   4  15         28.66         34.28         2.17 o                         
   0   4  15         11.27         13.14         1.15 o                         
   1   4  15         28.73         34.08         2.20 o                         
   2   4  15        164.42        178.88         4.96 o                         
   3   4  15         92.77         99.74         5.54 o                         
   4   4  15         30.16         26.26         2.75 o                         
   5   4  15         25.49         25.73         3.00 o                         
   6   4  15          6.23          3.18         1.57 o                         
   7   4  15         31.67         32.07         3.36 o                         
  -7   5  15         10.24         14.78         4.01 o                         
  -6   5  15         71.02         66.41         6.58 o                         
  -5   5  15         83.01         74.47         5.81 o                         
  -4   5  15         44.05         42.80         2.49 o                         
  -3   5  15         80.03         86.25         5.41 o                         
  -2   5  15         48.90         46.86         2.45 o                         
  -1   5  15        118.51        122.53         3.60 o                         
   0   5  15         12.74         13.78         1.47 o                         
   1   5  15        118.59        120.80         3.96 o                         
   2   5  15         48.83         49.34         3.88 o                         
   3   5  15         79.87         80.71         5.07 o                         
   4   5  15         43.92         45.02         4.11 o                         
   5   5  15         82.95         82.47         4.45 o                         
   6   5  15         70.92         63.87         4.17 o                         
   7   5  15         10.24          3.93         2.31 o                         
  -6   6  15         11.89          8.36         3.15 o                         
  -5   6  15         86.96         89.38         8.95 o                         
  -4   6  15          5.85          3.25         1.46 o                         
  -3   6  15         45.52         39.30         4.00 o                         
  -2   6  15        100.80        102.19         5.04 o                         
  -1   6  15         37.39         43.51         2.85 o                         
   0   6  15         53.89         57.60         2.49 o                         
   1   6  15         37.37         41.71         2.88 o                         
   2   6  15        100.70        119.60         9.61 o                         
   3   6  15         45.63         45.18         3.62 o                         
   4   6  15          5.85          3.54         1.89 o                         
   5   6  15         87.08         88.67         5.59 o                         
   6   6  15         11.87         12.87         2.54 o                         
  -6   7  15          6.65          9.04         3.55 o                         
  -5   7  15          0.05          1.20         2.34 o                         
  -4   7  15        105.57        109.39         4.95 o                         
  -3   7  15         45.62         42.56         3.59 o                         
  -2   7  15         93.55         82.10         4.19 o                         
  -1   7  15          8.07         21.76         2.61 o                         
   0   7  15         10.62          9.54         1.36 o                         
   1   7  15          8.08         20.07         3.33 o                         
   2   7  15         93.58         92.13         6.21 o                         
   3   7  15         45.66         41.03         3.78 o                         
   4   7  15        105.62        102.63         5.84 o                         
   5   7  15          0.05          2.91         2.63 o                         
   6   7  15          6.66         10.88         2.57 o                         
  -6   8  15         43.73         45.00         6.23 o                         
  -5   8  15         16.40         16.04         3.89 o                         
  -4   8  15         61.28         59.18         5.64 o                         
  -3   8  15         37.71         40.36         3.52 o                         
  -2   8  15        596.71        566.69        10.17 o                         
  -1   8  15         36.79         50.09         3.39 o                         
   0   8  15        170.08        177.85         5.47 o                         
   1   8  15         36.77         56.29         3.88 o                         
   2   8  15        597.22        554.88        12.88 o                         
   3   8  15         37.75         40.82         5.03 o                         
   4   8  15         61.31         54.75         4.62 o                         
   5   8  15         16.34         18.23         3.13 o                         
   6   8  15         43.70         39.78         4.99 o                         
  -5   9  15         20.32         29.57         5.60 o                         
  -4   9  15         43.76         36.06         3.65 o                         
  -3   9  15         25.99         31.42         3.07 o                         
  -2   9  15        305.00        300.12         7.78 o                         
  -1   9  15         16.06         12.64         1.95 o                         
   0   9  15          0.27          4.18         1.97 o                         
   1   9  15         16.09         12.95         2.19 o                         
   2   9  15        304.90        310.63        10.20 o                         
   3   9  15         26.01         40.20         5.08 o                         
   4   9  15         43.78         46.71         5.46 o                         
   5   9  15         20.28         17.83         3.90 o                         
  -4  10  15          5.34          5.86         1.84 o                         
  -3  10  15         42.33         44.21         3.59 o                         
  -2  10  15         14.01         13.02         2.29 o                         
  -1  10  15        100.71         96.38         6.07 o                         
   0  10  15         13.37         12.38         2.16 o                         
   1  10  15        100.81         99.10         5.11 o                         
   2  10  15         13.96          7.88         1.91 o                         
   3  10  15         42.41         47.80         5.47 o                         
   4  10  15          5.32          3.67         3.48 o                         
  -3  11  15          7.66         12.20         3.65 o                         
  -2  11  15         28.67         33.70         3.77 o                         
  -1  11  15          5.90          6.47         3.88 o                         
   0  11  15          2.78          1.04         1.93 o                         
   1  11  15          5.91          4.09         1.90 o                         
   2  11  15         28.65         31.70         3.34 o                         
   3  11  15          7.64         16.39         3.98 o                         
  -1  12  15          4.50          3.86         2.81 o                         
   0  12  15          9.29          2.34         2.82 o                         
   1  12  15          4.49          3.41         1.89 o                         
   0   0  16        874.71        867.68        12.23 o                         
   1   0  16        136.03        131.93         3.18 o                         
   2   0  16        163.75        175.62         4.16 o                         
   3   0  16        710.86        703.04         8.19 o                         
   4   0  16         11.79          9.85         1.89 o                         
   5   0  16        559.22        599.15        15.58 o                         
   6   0  16          1.90          3.60         2.13 o                         
   7   0  16          7.57         15.53         3.45 o                         
  -7   1  16         24.36         22.10         4.56 o                         
  -6   1  16         57.07         77.57         5.47 o                         
  -5   1  16        615.42        629.78        12.27 o                         
  -4   1  16        187.24        187.52         6.39 o                         
  -3   1  16        311.61        307.87         5.61 o                         
  -2   1  16        257.34        249.95         4.91 o                         
  -1   1  16        970.49        995.48        11.59 o                         
   0   1  16        880.65        863.63        10.58 o                         
   1   1  16        969.49        999.70        10.08 o                         
   2   1  16        257.22        257.80         5.48 o                         
   3   1  16        311.59        311.93         5.45 o                         
   4   1  16        187.11        185.96         5.94 o                         
   5   1  16        615.35        615.86        11.47 o                         
   6   1  16         57.13         69.83         5.37 o                         
   7   1  16         24.32         20.32         3.15 o                         
  -7   2  16          2.83         -1.97         2.49 o                         
  -6   2  16          9.04         12.60         2.99 o                         
  -5   2  16        217.89        200.09         6.82 o                         
  -4   2  16        262.08        250.43         7.05 o                         
  -3   2  16        170.53        176.81         3.96 o                         
  -2   2  16          7.34          7.94         1.20 o                         
  -1   2  16        213.87        204.25         5.09 o                         
   0   2  16        343.17        372.48         7.66 o                         
   1   2  16        214.23        216.08         5.64 o                         
   2   2  16          7.28          9.41         1.79 o                         
   3   2  16        170.31        184.19         5.90 o                         
   4   2  16        262.20        275.26        13.35 o                         
   5   2  16        217.61        210.69         6.83 o                         
   6   2  16          9.02          9.37         2.36 o                         
   7   2  16          2.86          2.42         2.45 o                         
  -7   3  16         11.93         13.89         3.63 o                         
  -6   3  16         32.32         26.58         5.04 o                         
  -5   3  16         80.02         80.30         6.08 o                         
  -4   3  16         80.01         85.28         3.95 o                         
  -3   3  16        123.52        115.59         3.48 o                         
  -2   3  16         66.52         70.55         2.40 o                         
  -1   3  16       1062.88       1087.48        11.27 o                         
   0   3  16         10.49         12.36         1.51 o                         
   1   3  16       1063.20       1100.20        11.38 o                         
   2   3  16         66.45         68.43         2.92 o                         
   3   3  16        123.39        123.11         4.99 o                         
   4   3  16         79.90         98.83        11.55 o                         
   5   3  16         79.98         77.53         4.33 o                         
   6   3  16         32.43         29.56         3.37 o                         
   7   3  16         11.89         19.56         3.13 o                         
  -7   4  16          5.16         11.00         4.38 o                         
  -6   4  16         17.87         16.00         4.47 o                         
  -5   4  16         59.69         44.73         4.51 o                         
  -4   4  16         80.43         78.64         3.62 o                         
  -3   4  16        108.33        109.66         3.30 o                         
  -2   4  16        294.74        289.80         5.67 o                         
  -1   4  16         51.24         55.87         3.24 o                         
   0   4  16        164.55        180.48         5.25 o                         
   1   4  16         51.30         57.51         2.75 o                         
   2   4  16        294.53        300.49         6.35 o                         
   3   4  16        108.22        114.41         5.90 o                         
   4   4  16         80.45         74.92         4.19 o                         
   5   4  16         59.76         53.66         3.97 o                         
   6   4  16         17.87         16.75         2.41 o                         
   7   4  16          5.16          7.19         2.15 o                         
  -7   5  16         26.01         33.64         5.29 o                         
  -6   5  16          7.33          2.93         3.34 o                         
  -5   5  16          9.67         10.69         7.90 o                         
  -4   5  16         33.56         27.03         2.66 o                         
  -3   5  16         18.42         18.04         2.83 o                         
  -2   5  16        171.32        158.49         4.74 o                         
  -1   5  16         53.35         49.30         2.73 o                         
   0   5  16         84.41         83.79         3.00 o                         
   1   5  16         53.58         48.44         2.70 o                         
   2   5  16        171.39        175.71         7.01 o                         
   3   5  16         18.50         19.32         2.99 o                         
   4   5  16         33.53         28.24         3.51 o                         
   5   5  16          9.69          9.19         2.05 o                         
   6   5  16          7.33          9.19         2.40 o                         
   7   5  16         25.99         29.71         4.47 o                         
  -6   6  16          5.97          8.84         3.25 o                         
  -5   6  16         52.17         46.00         7.05 o                         
  -4   6  16          7.66          7.50         2.38 o                         
  -3   6  16         21.42         24.43         3.54 o                         
  -2   6  16        290.16        283.22         8.33 o                         
  -1   6  16        371.81        376.55         7.52 o                         
   0   6  16         63.64         66.21         3.08 o                         
   1   6  16        372.23        373.35         7.88 o                         
   2   6  16        290.45        285.53        11.47 o                         
   3   6  16         21.39         19.60         3.29 o                         
   4   6  16          7.64         10.31         3.18 o                         
   5   6  16         52.26         42.94         4.21 o                         
   6   6  16          5.96          7.09         2.24 o                         
  -6   7  16          5.62          8.13         4.16 o                         
  -5   7  16          6.90          6.47         7.61 o                         
  -4   7  16         39.73         36.05         3.38 o                         
  -3   7  16         28.51         17.99         2.64 o                         
  -2   7  16        102.15         90.58         4.48 o                         
  -1   7  16        453.92        448.97         8.58 o                         
   0   7  16        138.32        156.15         5.64 o                         
   1   7  16        453.77        458.91         8.75 o                         
   2   7  16        102.28        104.36         7.41 o                         
   3   7  16         28.49         23.02         2.92 o                         
   4   7  16         39.61         44.41         4.16 o                         
   5   7  16          6.87          6.18         2.16 o                         
   6   7  16          5.60          7.33         2.59 o                         
  -5   8  16          3.84          2.01         3.61 o                         
  -4   8  16         16.39         12.44         2.94 o                         
  -3   8  16         39.70         36.20         3.16 o                         
  -2   8  16          5.55          9.95         1.95 o                         
  -1   8  16        358.62        356.39         8.01 o                         
   0   8  16         83.62         87.81         3.97 o                         
   1   8  16        358.79        357.33         9.02 o                         
   2   8  16          5.55         22.42         5.71 o                         
   3   8  16         39.70         31.92         4.25 o                         
   4   8  16         16.39         21.76         3.33 o                         
   5   8  16          3.80          5.74         2.39 o                         
  -5   9  16         34.00         35.21         4.17 o                         
  -4   9  16          9.82         10.65         2.90 o                         
  -3   9  16         20.30         18.37         2.50 o                         
  -2   9  16         14.11         25.83         3.63 o                         
  -1   9  16         81.81         77.21         3.96 o                         
   0   9  16         77.29         75.80         4.58 o                         
   1   9  16         81.82         77.83         4.58 o                         
   2   9  16         14.07         34.82         4.54 o                         
   3   9  16         20.27         12.19         3.21 o                         
   4   9  16          9.77         12.60         3.55 o                         
   5   9  16         34.06         31.12         4.66 o                         
  -4  10  16         30.70         26.32         3.52 o                         
  -3  10  16         28.12         32.37         2.99 o                         
  -2  10  16         13.57         13.21         2.40 o                         
  -1  10  16         80.73         83.18         5.77 o                         
   0  10  16          0.02         -0.24         1.89 o                         
   1  10  16         80.71         84.61         5.13 o                         
   2  10  16         13.53         11.82         2.35 o                         
   3  10  16         28.11         32.57         5.00 o                         
   4  10  16         30.73         22.24         3.68 o                         
  -3  11  16         30.64         29.84         3.28 o                         
  -2  11  16         14.42         16.08         3.26 o                         
  -1  11  16          6.61          4.18         2.57 o                         
   0  11  16         55.13         43.32         4.41 o                         
   1  11  16          6.62          1.46         2.47 o                         
   2  11  16         14.41          9.97         2.48 o                         
   3  11  16         30.68         35.83         5.22 o                         
   1   0  17        111.93        127.70         3.21 o                         
   2   0  17        168.04        164.26         4.52 o                         
   3   0  17         28.53         23.53         2.17 o                         
   4   0  17        111.72        110.35         4.93 o                         
   5   0  17         14.69         17.24         4.15 o                         
   6   0  17          3.18          3.25         2.08 o                         
   7   0  17         63.34         62.06         5.66 o                         
  -7   1  17         65.90         70.25        10.24 o                         
  -6   1  17        155.69        162.33         6.95 o                         
  -5   1  17        300.39        306.06         8.81 o                         
  -4   1  17        469.72        473.70         9.78 o                         
  -3   1  17         64.78         62.33         2.71 o                         
  -2   1  17         12.04         11.08         1.39 o                         
  -1   1  17         86.95         95.13         3.73 o                         
   0   1  17        294.45        310.87         5.39 o                         
   1   1  17         86.88         95.22         4.85 o                         
   2   1  17         12.07         11.34         1.88 o                         
   3   1  17         64.88         59.59         2.56 o                         
   4   1  17        469.98        482.93        11.07 o                         
   5   1  17        300.03        304.82        12.02 o                         
   6   1  17        155.63        163.73         7.13 o                         
   7   1  17         66.00         67.54         5.06 o                         
  -7   2  17         25.02         11.76         4.42 o                         
  -6   2  17         36.22         39.02         4.65 o                         
  -5   2  17          3.62          4.37         1.64 o                         
  -4   2  17       1007.04        991.40        16.94 o                         
  -3   2  17         32.94         37.87         2.05 o                         
  -2   2  17         43.96         39.45         2.32 o                         
  -1   2  17        409.81        412.19         7.96 o                         
   0   2  17         44.16         46.35         2.88 o                         
   1   2  17        409.89        412.90         7.94 o                         
   2   2  17         43.91         42.96         3.30 o                         
   3   2  17         33.08         40.56         2.97 o                         
   4   2  17       1006.37       1017.19        13.84 o                         
   5   2  17          3.61          1.87         2.03 o                         
   6   2  17         36.18         40.73         3.48 o                         
   7   2  17         25.08         25.38         3.40 o                         
  -7   3  17         64.15         71.08         5.99 o                         
  -6   3  17          0.98          0.10         4.27 o                         
  -5   3  17        120.92        107.75         6.92 o                         
  -4   3  17        820.66        794.82        12.24 o                         
  -3   3  17         92.36         83.32         3.03 o                         
  -2   3  17         65.12         65.88         2.10 o                         
  -1   3  17         17.11         16.28         1.77 o                         
   0   3  17          0.34          3.23         1.34 o                         
   1   3  17         17.10         31.82         3.13 o                         
   2   3  17         65.11         65.58         2.83 o                         
   3   3  17         92.43         93.04         4.54 o                         
   4   3  17        820.91        806.47        13.67 o                         
   5   3  17        120.94        107.92         4.97 o                         
   6   3  17          0.99          3.12         1.72 o                         
   7   3  17         64.11         69.73         4.81 o                         
  -7   4  17         22.05         28.52         5.96 o                         
  -6   4  17          0.51          0.58         3.13 o                         
  -5   4  17         20.14         24.20         5.35 o                         
  -4   4  17          2.00          2.79         1.14 o                         
  -3   4  17        153.14        145.24         4.14 o                         
  -2   4  17         25.62         24.52         2.09 o                         
  -1   4  17         22.63         21.63         1.66 o                         
   0   4  17        180.98        217.11         7.34 o                         
   1   4  17         22.74         22.28         1.87 o                         
   2   4  17         25.69         30.45         3.29 o                         
   3   4  17        152.91        160.30         7.01 o                         
   4   4  17          1.99          1.82         1.87 o                         
   5   4  17         20.14         27.43         4.98 o                         
   6   4  17          0.52         -0.22         1.63 o                         
   7   4  17         22.05         22.47         3.02 o                         
  -7   5  17          9.45         17.20         4.57 o                         
  -6   5  17          7.13         12.01         4.41 o                         
  -5   5  17         25.38         22.91         7.65 o                         
  -4   5  17         44.45         40.59         3.23 o                         
  -3   5  17        101.23        103.56         5.99 o                         
  -2   5  17         58.67         54.52         2.99 o                         
  -1   5  17         98.11         96.89         3.75 o                         
   0   5  17         43.72         51.72         2.41 o                         
   1   5  17         98.09         95.15         3.74 o                         
   2   5  17         58.68         59.96         4.39 o                         
   3   5  17        101.21        103.35         9.83 o                         
   4   5  17         44.38         36.47         3.84 o                         
   5   5  17         25.46         21.31         2.77 o                         
   6   5  17          7.13          7.57         1.98 o                         
   7   5  17          9.45         13.22         3.26 o                         
  -6   6  17          7.13          1.63         4.03 o                         
  -5   6  17         15.43         21.92         5.16 o                         
  -4   6  17        106.37         96.15         6.37 o                         
  -3   6  17        131.56        132.02         7.23 o                         
  -2   6  17        112.80        111.82         5.40 o                         
  -1   6  17         12.81         11.89         2.16 o                         
   0   6  17        495.57        495.39         7.96 o                         
   1   6  17         12.78         14.98         2.47 o                         
   2   6  17        112.89        119.74         6.38 o                         
   3   6  17        131.65        124.23         6.76 o                         
   4   6  17        106.45         93.54         6.09 o                         
   5   6  17         15.44         10.05         2.69 o                         
   6   6  17          7.17          7.70         2.81 o                         
  -6   7  17          1.78          2.28         2.82 o                         
  -5   7  17         47.89         56.42         7.52 o                         
  -4   7  17         10.51          7.41         2.44 o                         
  -3   7  17         69.24         56.47         4.47 o                         
  -2   7  17        129.00        123.12         5.32 o                         
  -1   7  17        114.36        112.41         4.52 o                         
   0   7  17       1047.55       1047.64        13.69 o                         
   1   7  17        114.42        115.25         4.09 o                         
   2   7  17        129.11        133.31         9.17 o                         
   3   7  17         69.13         60.66         5.17 o                         
   4   7  17         10.50         10.15         2.68 o                         
   5   7  17         47.74         54.59         4.80 o                         
   6   7  17          1.78          6.46         3.34 o                         
  -5   8  17          2.91          7.53         3.45 o                         
  -4   8  17         18.07         21.51         3.61 o                         
  -3   8  17         15.07          9.82         1.93 o                         
  -2   8  17          4.87          2.53         1.50 o                         
  -1   8  17        156.44        158.14         5.49 o                         
   0   8  17        236.16        243.61         6.51 o                         
   1   8  17        156.15        158.12         6.13 o                         
   2   8  17          4.87          4.41         2.56 o                         
   3   8  17         15.08         20.60         3.99 o                         
   4   8  17         18.09         15.07         3.12 o                         
   5   8  17          2.90          6.02         2.71 o                         
  -4   9  17          3.11          5.20         1.93 o                         
  -3   9  17          9.20         10.93         2.46 o                         
  -2   9  17        159.13        161.88         5.91 o                         
  -1   9  17          2.35          2.88         1.54 o                         
   0   9  17         91.46        104.07         5.18 o                         
   1   9  17          2.36          5.36         1.97 o                         
   2   9  17        158.91        164.06         7.63 o                         
   3   9  17          9.22          4.34         3.43 o                         
   4   9  17          3.10          3.74         2.45 o                         
  -4  10  17         10.44         13.67         3.15 o                         
  -3  10  17         16.98         26.99         2.99 o                         
  -2  10  17         15.80         16.90         2.49 o                         
  -1  10  17         12.01         14.05         2.74 o                         
   0  10  17         34.93         32.60         3.80 o                         
   1  10  17         11.99         11.91         2.87 o                         
   2  10  17         15.87         17.28         3.65 o                         
   3  10  17         16.94         22.05         4.35 o                         
   4  10  17         10.44         13.14         3.56 o                         
  -2  11  17         20.90         29.01         4.00 o                         
  -1  11  17          8.13          5.34         4.23 o                         
   0  11  17         24.78         23.55         3.39 o                         
   1  11  17          8.14          3.66         3.49 o                         
   2  11  17         20.89         21.14         3.65 o                         
   0   0  18          6.21         10.14         1.77 o                         
   1   0  18        273.16        270.08         4.68 o                         
   2   0  18        157.09        150.25         5.50 o                         
   3   0  18        125.59        120.08         3.71 o                         
   4   0  18        627.97        605.06        11.29 o                         
   5   0  18          5.71          6.21         2.19 o                         
   6   0  18         16.30         16.76         2.66 o                         
   7   0  18         82.98         83.22         6.54 o                         
  -7   1  18          2.11          4.07         5.50 o                         
  -6   1  18         49.18         49.16         4.17 o                         
  -5   1  18         54.81         56.32         3.96 o                         
  -4   1  18        223.66        224.15         6.93 o                         
  -3   1  18          0.62          0.86         0.92 o                         
  -2   1  18         96.73         91.03         3.50 o                         
  -1   1  18        217.50        212.74         6.17 o                         
   0   1  18        293.29        289.53         5.36 o                         
   1   1  18        217.09        223.78         6.35 o                         
   2   1  18         96.56         90.52         4.01 o                         
   3   1  18          0.63         -0.39         0.87 o                         
   4   1  18        223.76        223.02         6.88 o                         
   5   1  18         54.77         53.33         3.93 o                         
   6   1  18         49.21         52.72         4.49 o                         
   7   1  18          2.10         10.68         2.72 o                         
  -7   2  18          2.68         -0.48         3.43 o                         
  -6   2  18          4.12          0.83         2.41 o                         
  -5   2  18          4.55          3.73         2.24 o                         
  -4   2  18        189.17        189.19         7.88 o                         
  -3   2  18        525.58        502.52         7.91 o                         
  -2   2  18         77.39         72.27         3.14 o                         
  -1   2  18        372.39        368.84         7.70 o                         
   0   2  18         99.34         96.75         4.12 o                         
   1   2  18        372.08        363.24         6.28 o                         
   2   2  18         77.28         71.44         4.20 o                         
   3   2  18        525.78        518.77        10.28 o                         
   4   2  18        188.94        222.33        14.56 o                         
   5   2  18          4.53          2.14         1.85 o                         
   6   2  18          4.09          4.98         1.95 o                         
   7   2  18          2.67          5.50         2.37 o                         
  -7   3  18          2.28          7.97         3.58 o                         
  -6   3  18         25.35         19.76         3.40 o                         
  -5   3  18         69.40         70.07         5.73 o                         
  -4   3  18        107.93        109.15         4.36 o                         
  -3   3  18        103.70        101.34         3.23 o                         
  -2   3  18        175.53        171.04         4.77 o                         
  -1   3  18        317.87        338.30         7.79 o                         
   0   3  18        242.88        263.69         6.35 o                         
   1   3  18        318.14        329.78         7.41 o                         
   2   3  18        175.59        176.38         4.35 o                         
   3   3  18        103.91        111.99         5.11 o                         
   4   3  18        108.09        126.40         5.91 o                         
   5   3  18         69.35         63.49         4.02 o                         
   6   3  18         25.29         24.23         2.79 o                         
   7   3  18          2.30         10.54         2.54 o                         
  -7   4  18         43.81         53.77         6.50 o                         
  -6   4  18          5.05          0.45         6.17 o                         
  -5   4  18         96.25         81.22         8.43 o                         
  -4   4  18          9.14          6.66         1.68 o                         
  -3   4  18        115.75        107.82         4.48 o                         
  -2   4  18         89.84         89.80         4.67 o                         
  -1   4  18        144.83        139.61         3.85 o                         
   0   4  18       1874.46       1923.30        20.65 o                         
   1   4  18        144.89        150.04         4.62 o                         
   2   4  18         89.80         92.43         5.28 o                         
   3   4  18        115.69        121.09         9.24 o                         
   4   4  18          9.11          5.64         1.83 o                         
   5   4  18         96.19         88.63         5.17 o                         
   6   4  18          5.03          4.17         1.81 o                         
   7   4  18         43.83         50.12         4.28 o                         
  -6   5  18          8.75         11.48         7.98 o                         
  -5   5  18          7.44          5.65         3.68 o                         
  -4   5  18         40.39         38.06         3.28 o                         
  -3   5  18         96.18         92.69         5.78 o                         
  -2   5  18         51.09         48.96         2.95 o                         
  -1   5  18        114.29        111.24         4.21 o                         
   0   5  18        178.56        177.65         5.73 o                         
   1   5  18        114.32        116.62         4.28 o                         
   2   5  18         51.18         51.06         4.19 o                         
   3   5  18         96.07        102.42         7.35 o                         
   4   5  18         40.35         37.42         3.99 o                         
   5   5  18          7.44          6.94         2.33 o                         
   6   5  18          8.76          7.83         2.06 o                         
  -6   6  18          1.16          3.39         3.48 o                         
  -5   6  18          3.87          6.77         4.08 o                         
  -4   6  18          8.05          8.40         2.43 o                         
  -3   6  18         59.18         58.69         5.03 o                         
  -2   6  18         59.76         60.10         4.09 o                         
  -1   6  18          1.02          5.91         1.94 o                         
   0   6  18        437.44        444.99         7.54 o                         
   1   6  18          1.00          3.40         1.41 o                         
   2   6  18         59.75         62.91         4.71 o                         
   3   6  18         59.22         62.15         5.01 o                         
   4   6  18          8.04          4.37         2.14 o                         
   5   6  18          3.87          3.75         2.36 o                         
   6   6  18          1.15          5.18         2.45 o                         
  -6   7  18         26.83         25.70         4.74 o                         
  -5   7  18         24.75         28.92         6.15 o                         
  -4   7  18         21.47         18.87         4.92 o                         
  -3   7  18        281.71        253.95         8.73 o                         
  -2   7  18        195.86        205.47         6.22 o                         
  -1   7  18          9.27         13.26         2.73 o                         
   0   7  18        404.79        409.84         9.42 o                         
   1   7  18          9.23         16.61         3.54 o                         
   2   7  18        195.92        210.63        10.56 o                         
   3   7  18        281.51        269.58        10.33 o                         
   4   7  18         21.48         11.65         2.60 o                         
   5   7  18         24.67         34.64         5.20 o                         
   6   7  18         26.80         27.65         4.12 o                         
  -5   8  18         32.93         44.43         7.25 o                         
  -4   8  18          0.80          2.13         2.39 o                         
  -3   8  18         93.58         87.09         4.80 o                         
  -2   8  18          9.58          7.69         1.64 o                         
  -1   8  18         24.90         23.51         2.46 o                         
   0   8  18        277.76        286.97         7.05 o                         
   1   8  18         24.84         23.62         2.75 o                         
   2   8  18          9.59          2.30         3.01 o                         
   3   8  18         93.57         82.77         7.64 o                         
   4   8  18          0.80         -0.32         2.96 o                         
   5   8  18         32.95         44.23         5.14 o                         
  -4   9  18         11.82         12.69         3.13 o                         
  -3   9  18         71.53         73.62         5.31 o                         
  -2   9  18         19.07         25.28         2.78 o                         
  -1   9  18         19.13         19.48         2.20 o                         
   0   9  18          6.65          4.92         3.19 o                         
   1   9  18         19.11         18.57         3.54 o                         
   2   9  18         19.07         24.44         4.88 o                         
   3   9  18         71.56         75.93         7.45 o                         
   4   9  18         11.79         16.73         3.85 o                         
  -3  10  18         45.52         51.11         3.87 o                         
  -2  10  18         13.85         13.45         2.68 o                         
  -1  10  18          4.42          3.75         2.44 o                         
   0  10  18          0.45          0.24         2.34 o                         
   1  10  18          4.43          2.83         2.18 o                         
   2  10  18         13.85         14.90         3.60 o                         
   3  10  18         45.55         51.16         5.61 o                         
  -2  11  18         19.20         35.54         5.76 o                         
  -1  11  18          6.39          4.27         2.60 o                         
   0  11  18          3.89          0.37         2.39 o                         
   1  11  18          6.37          1.64         2.37 o                         
   2  11  18         19.17         22.31         4.59 o                         
   1   0  19         55.83         67.89         2.79 o                         
   2   0  19         48.55         56.12         3.56 o                         
   3   0  19         14.60         16.93         2.00 o                         
   4   0  19         68.66         73.10         4.36 o                         
   5   0  19         92.40         85.11         4.83 o                         
   6   0  19          7.13         10.40         2.55 o                         
   7   0  19        246.30        242.63        10.49 o                         
  -7   1  19         18.63         26.04         5.36 o                         
  -6   1  19         10.26         11.89         2.99 o                         
  -5   1  19          7.38          3.41         1.90 o                         
  -4   1  19        172.58        175.82         6.30 o                         
  -3   1  19         87.98         92.38         4.21 o                         
  -2   1  19          9.14          9.03         1.84 o                         
  -1   1  19        312.26        329.98         8.47 o                         
   0   1  19         10.54          8.98         1.42 o                         
   1   1  19        312.39        326.20         9.36 o                         
   2   1  19          9.14         11.17         1.98 o                         
   3   1  19         88.11         88.77         4.45 o                         
   4   1  19        172.20        170.26         5.94 o                         
   5   1  19          7.36          5.45         1.91 o                         
   6   1  19         10.17         23.08         8.99 o                         
   7   1  19         18.61         26.73         3.39 o                         
  -7   2  19         23.14         23.08         6.57 o                         
  -6   2  19          1.89          3.79         2.15 o                         
  -5   2  19          5.79          3.65         2.47 o                         
  -4   2  19        408.09        417.46         9.32 o                         
  -3   2  19         43.53         51.12         2.89 o                         
  -2   2  19         55.99         55.43         2.85 o                         
  -1   2  19         84.61         88.06         4.47 o                         
   0   2  19        223.29        242.16         6.55 o                         
   1   2  19         84.62         91.23         5.21 o                         
   2   2  19         56.03         58.56         4.03 o                         
   3   2  19         43.59         51.88         3.87 o                         
   4   2  19        408.29        430.70        14.25 o                         
   5   2  19          5.75          4.68         1.77 o                         
   6   2  19          1.89          5.57         2.10 o                         
   7   2  19         23.12         21.90         3.28 o                         
  -7   3  19         30.38         32.08         5.09 o                         
  -6   3  19         12.96          8.12         4.98 o                         
  -5   3  19          1.67         -1.71         1.95 o                         
  -4   3  19         45.91         42.18         3.12 o                         
  -3   3  19        355.52        334.51         5.74 o                         
  -2   3  19         21.03         21.95         1.85 o                         
  -1   3  19        199.00        204.62         6.34 o                         
   0   3  19        359.47        357.92         7.57 o                         
   1   3  19        199.24        214.67         6.29 o                         
   2   3  19         21.03         22.79         2.82 o                         
   3   3  19        355.40        349.34        10.37 o                         
   4   3  19         45.94         54.21         5.70 o                         
   5   3  19          1.67          1.55         1.85 o                         
   6   3  19         12.99         11.18         2.22 o                         
   7   3  19         30.43         40.99         3.90 o                         
  -7   4  19         40.42         48.93        10.84 o                         
  -6   4  19          0.71         -3.94         3.94 o                         
  -5   4  19         43.03         45.07         9.04 o                         
  -4   4  19         38.59         31.92         3.74 o                         
  -3   4  19         91.69         98.57         4.36 o                         
  -2   4  19        230.25        224.45         5.55 o                         
  -1   4  19         97.91         98.92         3.21 o                         
   0   4  19        290.24        323.72         9.89 o                         
   1   4  19         97.82        100.61         3.93 o                         
   2   4  19        230.60        235.45         8.29 o                         
   3   4  19         91.70         99.27         7.03 o                         
   4   4  19         38.69         33.93         3.25 o                         
   5   4  19         42.99         35.02         3.49 o                         
   6   4  19          0.71         -0.23         1.65 o                         
   7   4  19         40.38         46.55         4.50 o                         
  -6   5  19         10.39         10.95         4.01 o                         
  -5   5  19         69.97         57.64         7.47 o                         
  -4   5  19         22.10         28.95         8.36 o                         
  -3   5  19         41.06         35.25         3.81 o                         
  -2   5  19        193.88        189.14         7.21 o                         
  -1   5  19        560.08        528.11         6.93 o                         
   0   5  19         31.78         35.21         2.96 o                         
   1   5  19        560.14        541.79         7.28 o                         
   2   5  19        193.92        210.26         8.20 o                         
   3   5  19         40.94         37.94         3.97 o                         
   4   5  19         22.14         30.00         5.04 o                         
   5   5  19         70.01         63.02         5.56 o                         
   6   5  19         10.46         11.22         2.51 o                         
  -6   6  19          9.15          9.06         4.80 o                         
  -5   6  19         19.11         16.88         4.59 o                         
  -4   6  19         26.83         21.26         4.33 o                         
  -3   6  19        173.98        157.94         8.00 o                         
  -2   6  19         33.96         30.28         3.13 o                         
  -1   6  19        726.25        715.04        11.31 o                         
   0   6  19        137.48        139.09         5.61 o                         
   1   6  19        726.34        699.97         9.47 o                         
   2   6  19         33.96         37.85         4.10 o                         
   3   6  19        173.96        172.77         8.20 o                         
   4   6  19         26.87         15.68         3.13 o                         
   5   6  19         19.20         13.98         3.16 o                         
   6   6  19          9.13         10.10         2.80 o                         
  -5   7  19         15.36         30.04         6.03 o                         
  -4   7  19         16.49         19.09         4.56 o                         
  -3   7  19         91.48         85.03         5.27 o                         
  -2   7  19         78.68         78.11         3.98 o                         
  -1   7  19        333.46        335.06         7.80 o                         
   0   7  19         26.31         30.49         3.47 o                         
   1   7  19        333.76        328.69         7.76 o                         
   2   7  19         78.65         77.09         6.67 o                         
   3   7  19         91.48         98.81         9.75 o                         
   4   7  19         16.42         11.41         3.03 o                         
   5   7  19         15.35         20.76         3.71 o                         
  -5   8  19         45.40         58.91         7.96 o                         
  -4   8  19         26.57         26.93         5.61 o                         
  -3   8  19         59.30         55.70         4.01 o                         
  -2   8  19         31.54         38.68         3.06 o                         
  -1   8  19          6.72          2.73         1.51 o                         
   0   8  19        359.33        397.24         9.82 o                         
   1   8  19          6.73          5.42         2.70 o                         
   2   8  19         31.58         34.37         5.12 o                         
   3   8  19         59.28         50.27         6.04 o                         
   4   8  19         26.54         23.43         4.03 o                         
   5   8  19         45.35         65.13         8.59 o                         
  -4   9  19         73.30         74.10         8.48 o                         
  -3   9  19         38.56         42.94         3.93 o                         
  -2   9  19          1.78          1.93         1.54 o                         
  -1   9  19         35.22         29.69         2.68 o                         
   0   9  19         43.59         40.29         4.40 o                         
   1   9  19         35.10         27.81         3.91 o                         
   2   9  19          1.77         -1.61         3.34 o                         
   3   9  19         38.58         47.65         6.05 o                         
   4   9  19         73.33         71.20         8.16 o                         
  -3  10  19         20.86         23.65         2.74 o                         
  -2  10  19          2.94          0.72         2.08 o                         
  -1  10  19          0.60          2.70         2.01 o                         
   0  10  19         14.53         12.70         2.73 o                         
   1  10  19          0.60          0.70         1.98 o                         
   2  10  19          2.94          4.70         3.14 o                         
   3  10  19         20.92         21.22         4.90 o                         
  -1  11  19          4.84         -0.45         3.13 o                         
   0  11  19          2.73         -0.72         2.92 o                         
   1  11  19          4.84          4.86         2.29 o                         
   0   0  20        206.36        233.13         8.20 o                         
   1   0  20         10.97         10.66         1.12 o                         
   2   0  20          7.59          7.64         1.61 o                         
   3   0  20         56.92         59.79         3.40 o                         
   4   0  20        111.92         97.71         4.76 o                         
   5   0  20         50.50         47.04         3.76 o                         
   6   0  20         64.54         65.64         6.40 o                         
   7   0  20         24.16         26.27         4.10 o                         
  -7   1  20          0.79          2.65         2.62 o                         
  -6   1  20        201.42        186.24         8.61 o                         
  -5   1  20         11.40          9.27         1.95 o                         
  -4   1  20        431.16        408.42         9.38 o                         
  -3   1  20        369.37        356.46         8.05 o                         
  -2   1  20         46.45         47.59         3.77 o                         
  -1   1  20        654.60        653.04        13.12 o                         
   0   1  20         31.62         24.43         1.97 o                         
   1   1  20        653.90        646.08        10.05 o                         
   2   1  20         46.41         51.77         3.73 o                         
   3   1  20        369.48        380.75         9.09 o                         
   4   1  20        431.25        430.24         9.27 o                         
   5   1  20         11.41         10.23         2.59 o                         
   6   1  20        201.44        195.05         7.89 o                         
   7   1  20          0.79          2.01         2.45 o                         
  -7   2  20          1.83          5.75         3.47 o                         
  -6   2  20         64.71         69.97         5.46 o                         
  -5   2  20         77.59         76.03         5.29 o                         
  -4   2  20        417.22        418.42         9.36 o                         
  -3   2  20        366.85        349.24         6.92 o                         
  -2   2  20        132.03        126.11         4.35 o                         
  -1   2  20        342.22        330.91         8.66 o                         
   0   2  20         39.66         55.17         3.42 o                         
   1   2  20        341.83        320.79         7.98 o                         
   2   2  20        132.12        130.56         6.02 o                         
   3   2  20        367.21        377.06         9.23 o                         
   4   2  20        417.41        433.85        10.46 o                         
   5   2  20         77.60         72.33         4.34 o                         
   6   2  20         64.60         65.11         4.74 o                         
   7   2  20          1.81          6.30         2.68 o                         
  -7   3  20         10.31         13.16         6.16 o                         
  -6   3  20          5.23          2.04         1.97 o                         
  -5   3  20         14.73          9.33         2.03 o                         
  -4   3  20        153.62        136.85         6.37 o                         
  -3   3  20         61.88         57.29         2.98 o                         
  -2   3  20          9.83          9.95         1.81 o                         
  -1   3  20        682.89        694.00        11.64 o                         
   0   3  20        368.65        364.34         7.87 o                         
   1   3  20        682.80        697.65        11.34 o                         
   2   3  20          9.90          5.76         1.82 o                         
   3   3  20         61.79         77.53         5.56 o                         
   4   3  20        153.64        137.19         6.10 o                         
   5   3  20         14.75         15.45         2.51 o                         
   6   3  20          5.23          1.37         1.86 o                         
   7   3  20         10.32         23.86         4.06 o                         
  -6   4  20          6.00          0.76         2.43 o                         
  -5   4  20         22.00         15.19         6.03 o                         
  -4   4  20         21.27         21.47         2.80 o                         
  -3   4  20          3.13          2.57         1.56 o                         
  -2   4  20         51.73         46.53         2.70 o                         
  -1   4  20         23.38         26.54         2.79 o                         
   0   4  20        423.57        420.91         8.82 o                         
   1   4  20         23.40         29.64         2.78 o                         
   2   4  20         51.64         48.45         4.19 o                         
   3   4  20          3.12          4.17         2.47 o                         
   4   4  20         21.34         25.43         3.80 o                         
   5   4  20         22.00         14.71         2.42 o                         
   6   4  20          6.03          5.19         2.01 o                         
  -6   5  20         24.82         25.56         5.74 o                         
  -5   5  20         13.52         20.98         7.72 o                         
  -4   5  20        120.73        115.06         9.34 o                         
  -3   5  20         31.87         31.93         3.81 o                         
  -2   5  20        152.09        144.77         6.21 o                         
  -1   5  20         52.56         50.08         2.22 o                         
   0   5  20        230.47        230.85         6.82 o                         
   1   5  20         52.56         53.54         3.11 o                         
   2   5  20        152.01        168.67         7.63 o                         
   3   5  20         31.91         42.75         4.35 o                         
   4   5  20        120.71        115.77         6.95 o                         
   5   5  20         13.52         18.13         3.38 o                         
   6   5  20         24.82         30.80         3.54 o                         
  -6   6  20          1.32         10.56         4.47 o                         
  -5   6  20          3.29          9.19         3.98 o                         
  -4   6  20         35.89         35.59         5.62 o                         
  -3   6  20         97.04         92.16         6.51 o                         
  -2   6  20         89.15         93.05         4.62 o                         
  -1   6  20        262.42        272.83         7.10 o                         
   0   6  20        118.10        119.12         5.32 o                         
   1   6  20        262.72        271.06         5.93 o                         
   2   6  20         89.28         92.73         6.02 o                         
   3   6  20         96.99         96.28         6.33 o                         
   4   6  20         35.90         30.28         3.88 o                         
   5   6  20          3.27          2.83         2.43 o                         
   6   6  20          1.32          4.23         2.48 o                         
  -5   7  20         26.41         34.10         6.31 o                         
  -4   7  20          2.44          1.91         5.65 o                         
  -3   7  20         16.60         22.93         3.02 o                         
  -2   7  20         36.38         31.42         2.73 o                         
  -1   7  20          9.85         11.80         2.16 o                         
   0   7  20         85.07         78.28         4.42 o                         
   1   7  20          9.86         13.53         3.15 o                         
   2   7  20         36.41         36.95         5.19 o                         
   3   7  20         16.61         22.65         3.64 o                         
   4   7  20          2.43          2.82         2.33 o                         
   5   7  20         26.43         22.15         3.86 o                         
  -5   8  20          4.65          4.77         6.91 o                         
  -4   8  20         61.24         72.37         8.01 o                         
  -3   8  20         32.02         29.09         3.27 o                         
  -2   8  20         90.14         87.21         4.49 o                         
  -1   8  20         46.85         42.92         3.08 o                         
   0   8  20        152.09        158.07         7.79 o                         
   1   8  20         46.82         47.78         4.54 o                         
   2   8  20         90.20         86.02         7.42 o                         
   3   8  20         32.08         35.05         5.51 o                         
   4   8  20         61.24         71.08         6.36 o                         
   5   8  20          4.62         10.83         3.36 o                         
  -4   9  20         45.18         46.46         5.46 o                         
  -3   9  20         18.02         27.11         3.19 o                         
  -2   9  20         55.98         48.30         3.51 o                         
  -1   9  20         45.38         44.96         3.66 o                         
   0   9  20        120.35        136.92         7.47 o                         
   1   9  20         45.35         44.09         4.65 o                         
   2   9  20         56.03         51.72         6.03 o                         
   3   9  20         18.08         22.16         7.50 o                         
   4   9  20         45.21         42.35         6.31 o                         
  -3  10  20         15.68         18.12         2.93 o                         
  -2  10  20         16.29         16.25         3.27 o                         
  -1  10  20         20.71         17.82         3.12 o                         
   0  10  20         38.87         49.77         4.95 o                         
   1  10  20         20.68         19.63         3.51 o                         
   2  10  20         16.30         11.83         3.68 o                         
   3  10  20         15.67         17.43         4.37 o                         
   0  11  20          3.05         10.19         2.88 o                         
   1   0  21        148.12        151.83         4.28 o                         
   2   0  21         14.73         16.26         2.36 o                         
   3   0  21         26.50         28.59         2.93 o                         
   4   0  21          0.22         -0.74         2.13 o                         
   5   0  21         42.51         43.30         3.66 o                         
   6   0  21         66.05         71.99         5.07 o                         
   7   0  21          0.55          9.83         4.26 o                         
  -7   1  21         21.39         17.42         3.91 o                         
  -6   1  21         19.96         21.51         3.72 o                         
  -5   1  21         10.18          6.17         1.93 o                         
  -4   1  21         55.01         54.66         3.77 o                         
  -3   1  21        430.74        422.98        10.27 o                         
  -2   1  21         87.83         83.95         5.02 o                         
  -1   1  21         68.90         70.81         2.92 o                         
   0   1  21         15.61         17.07         1.77 o                         
   1   1  21         68.98         78.11         4.46 o                         
   2   1  21         87.78         82.33         4.84 o                         
   3   1  21        430.90        436.83        13.09 o                         
   4   1  21         55.06         64.16         3.99 o                         
   5   1  21         10.23          9.94         2.04 o                         
   6   1  21         19.94         21.32         3.13 o                         
   7   1  21         21.46         18.31         3.47 o                         
  -7   2  21         29.95         31.00         4.98 o                         
  -6   2  21          4.24          6.53         2.68 o                         
  -5   2  21          5.84          7.13         2.32 o                         
  -4   2  21         32.10         30.87         2.84 o                         
  -3   2  21        596.60        586.25         9.06 o                         
  -2   2  21        331.94        313.53         8.10 o                         
  -1   2  21         31.26         31.87         3.11 o                         
   0   2  21        315.34        293.94         8.97 o                         
   1   2  21         31.27         36.69         3.45 o                         
   2   2  21        332.02        322.12         9.43 o                         
   3   2  21        596.44        590.45        11.73 o                         
   4   2  21         32.02         42.33         3.82 o                         
   5   2  21          5.82          7.15         2.03 o                         
   6   2  21          4.27          5.73         2.06 o                         
   7   2  21         29.96         25.93         3.33 o                         
  -6   3  21          6.08          4.38         3.07 o                         
  -5   3  21         11.64         11.12         2.41 o                         
  -4   3  21         72.09         62.32         4.54 o                         
  -3   3  21        240.30        241.03         5.87 o                         
  -2   3  21         45.47         42.03         2.60 o                         
  -1   3  21        321.19        317.39         9.33 o                         
   0   3  21         83.80         90.86         4.17 o                         
   1   3  21        321.10        331.97         8.81 o                         
   2   3  21         45.44         37.64         3.48 o                         
   3   3  21        240.18        248.77         9.13 o                         
   4   3  21         72.21         73.03         4.86 o                         
   5   3  21         11.65         12.49         3.23 o                         
   6   3  21          6.09          3.49         1.92 o                         
  -6   4  21          2.41          3.29         2.49 o                         
  -5   4  21          0.55         -2.47         2.47 o                         
  -4   4  21         67.35         61.20         4.52 o                         
  -3   4  21         37.71         37.58         3.28 o                         
  -2   4  21         11.14         15.89         1.81 o                         
  -1   4  21        311.43        302.75         8.24 o                         
   0   4  21         18.28         35.24         4.23 o                         
   1   4  21        311.76        300.99         7.86 o                         
   2   4  21         11.15         17.17         3.08 o                         
   3   4  21         37.77         37.22         3.99 o                         
   4   4  21         67.40         62.86         5.34 o                         
   5   4  21          0.56          5.03         2.40 o                         
   6   4  21          2.42         -0.65         1.73 o                         
  -6   5  21          4.40          7.71         4.25 o                         
  -5   5  21         22.63         16.85         4.35 o                         
  -4   5  21         56.36         65.15         7.56 o                         
  -3   5  21        143.58        137.81         6.08 o                         
  -2   5  21        264.35        253.12         6.60 o                         
  -1   5  21         13.60         11.83         1.98 o                         
   0   5  21         15.84         48.08         6.38 o                         
   1   5  21         13.66         15.60         1.97 o                         
   2   5  21        264.42        271.05         9.71 o                         
   3   5  21        143.52        148.27         7.50 o                         
   4   5  21         56.30         67.57         5.84 o                         
   5   5  21         22.54         24.38         4.01 o                         
   6   5  21          4.40          9.30         2.37 o                         
  -5   6  21          3.07          3.43         2.86 o                         
  -4   6  21         10.85          9.60         4.17 o                         
  -3   6  21         39.20         38.58         4.43 o                         
  -2   6  21         37.49         35.65         3.12 o                         
  -1   6  21        199.95        202.47         6.18 o                         
   0   6  21        133.98        136.32         5.66 o                         
   1   6  21        199.93        192.93         6.48 o                         
   2   6  21         37.43         41.64         5.41 o                         
   3   6  21         39.21         38.78         4.47 o                         
   4   6  21         10.93          6.99         2.59 o                         
   5   6  21          3.08          8.63         2.87 o                         
  -5   7  21          7.54         11.87         7.10 o                         
  -4   7  21         38.63         28.43         5.25 o                         
  -3   7  21         80.54         70.91         4.99 o                         
  -2   7  21         56.66         51.17         3.38 o                         
  -1   7  21         41.48         40.06         3.33 o                         
   0   7  21          6.35         13.46         2.16 o                         
   1   7  21         41.53         36.96         4.02 o                         
   2   7  21         56.75         53.48         5.68 o                         
   3   7  21         80.51         70.83         5.77 o                         
   4   7  21         38.60         23.06         3.87 o                         
   5   7  21          7.53          6.83         2.74 o                         
  -4   8  21         11.96         21.50         4.92 o                         
  -3   8  21         71.99         75.41         4.79 o                         
  -2   8  21         44.57         50.55         3.50 o                         
  -1   8  21          7.05          3.74         1.65 o                         
   0   8  21          0.00          6.76         3.06 o                         
   1   8  21          7.08          2.95         2.19 o                         
   2   8  21         44.58         50.18         5.99 o                         
   3   8  21         72.06         79.36         7.69 o                         
   4   8  21         11.99         24.54         4.08 o                         
  -3   9  21         36.29         39.12         3.66 o                         
  -2   9  21          1.66          0.89         1.43 o                         
  -1   9  21          5.43          4.21         2.10 o                         
   0   9  21         58.51         66.84         5.60 o                         
   1   9  21          5.43          2.52         2.47 o                         
   2   9  21          1.68          5.45         3.27 o                         
   3   9  21         36.27         35.70         5.52 o                         
  -2  10  21          5.02         -1.26         2.55 o                         
  -1  10  21          5.55          4.57         2.65 o                         
   0  10  21          4.10          9.34         2.73 o                         
   1  10  21          5.54          5.08         2.58 o                         
   2  10  21          5.03          4.24         2.50 o                         
   0   0  22         24.82         27.69         5.18 o                         
   1   0  22          7.09          8.01         1.27 o                         
   2   0  22         11.46          2.37         2.83 o                         
   3   0  22          0.32          1.76         1.96 o                         
   4   0  22        220.91        221.50         7.22 o                         
   5   0  22         18.04         19.31         2.76 o                         
   6   0  22         93.58         95.51         5.73 o                         
  -6   1  22         13.37         10.83         2.68 o                         
  -5   1  22         45.29         37.39         3.37 o                         
  -4   1  22          0.96          4.55         1.64 o                         
  -3   1  22        282.74        290.41         7.61 o                         
  -2   1  22        132.42        129.13         6.52 o                         
  -1   1  22         15.59         13.97         1.90 o                         
   0   1  22          2.80         -1.84         2.04 o                         
   1   1  22         15.59         15.24         2.48 o                         
   2   1  22        132.49        142.23         6.39 o                         
   3   1  22        282.75        304.04         8.52 o                         
   4   1  22          0.96          2.52         3.13 o                         
   5   1  22         45.34         35.65         3.40 o                         
   6   1  22         13.38         12.24         2.46 o                         
  -6   2  22         22.82         23.99         4.26 o                         
  -5   2  22         10.80          8.04         2.31 o                         
  -4   2  22          2.68          1.78         1.31 o                         
  -3   2  22         71.69         74.43         3.50 o                         
  -2   2  22         20.29         27.67         3.08 o                         
  -1   2  22        265.84        264.25        10.88 o                         
   0   2  22        382.53        376.06         8.76 o                         
   1   2  22        265.82        266.73         8.15 o                         
   2   2  22         20.32         31.83         3.87 o                         
   3   2  22         71.77         84.86         6.55 o                         
   4   2  22          2.66          6.75         1.95 o                         
   5   2  22         10.74         10.68         3.54 o                         
   6   2  22         22.77         22.87         2.94 o                         
  -6   3  22         30.54         42.61         5.32 o                         
  -5   3  22         51.61         44.76         4.27 o                         
  -4   3  22         71.44         59.35         5.16 o                         
  -3   3  22        179.05        165.55         4.98 o                         
  -2   3  22         62.11         55.51         2.98 o                         
  -1   3  22         82.64         79.90         4.93 o                         
   0   3  22         13.26         10.59         1.75 o                         
   1   3  22         82.65        101.54         4.85 o                         
   2   3  22         62.16         55.61         4.25 o                         
   3   3  22        179.29        179.81         7.93 o                         
   4   3  22         71.40         74.06         4.79 o                         
   5   3  22         51.63         49.10         4.75 o                         
   6   3  22         30.50         30.62         3.53 o                         
  -6   4  22         10.09          8.82         2.96 o                         
  -5   4  22         30.39         26.40         4.16 o                         
  -4   4  22         99.62        101.08         5.82 o                         
  -3   4  22         69.72         73.42         4.51 o                         
  -2   4  22        345.32        326.89         7.13 o                         
  -1   4  22         74.53         72.75         4.89 o                         
   0   4  22        926.72        943.05        13.68 o                         
   1   4  22         74.63         75.84         4.25 o                         
   2   4  22        345.11        353.07        10.77 o                         
   3   4  22         69.62         78.57         5.88 o                         
   4   4  22         99.53        122.21         7.49 o                         
   5   4  22         30.48         34.95         3.67 o                         
   6   4  22         10.08          9.92         2.32 o                         
  -6   5  22          8.62          6.06         3.82 o                         
  -5   5  22         10.62          4.32         2.52 o                         
  -4   5  22        246.03        210.79         9.67 o                         
  -3   5  22         35.54         34.85         3.18 o                         
  -2   5  22         71.68         80.43         4.83 o                         
  -1   5  22        246.32        228.59         7.10 o                         
   0   5  22       1168.56       1175.49        15.80 o                         
   1   5  22        246.52        230.22         6.47 o                         
   2   5  22         71.82         82.69         5.76 o                         
   3   5  22         35.46         48.45         5.51 o                         
   4   5  22        246.16        224.65         9.85 o                         
   5   5  22         10.64          7.80         2.80 o                         
   6   5  22          8.64          9.84         3.32 o                         
  -5   6  22          5.98          2.58         3.69 o                         
  -4   6  22         34.14         31.59         5.20 o                         
  -3   6  22         66.65         71.96         5.92 o                         
  -2   6  22        128.34        123.54         5.47 o                         
  -1   6  22        135.46        120.07         4.87 o                         
   0   6  22        102.17         96.97         4.81 o                         
   1   6  22        135.45        112.90         5.07 o                         
   2   6  22        128.49        120.21         6.93 o                         
   3   6  22         66.69         74.52         6.03 o                         
   4   6  22         34.11         32.99         4.12 o                         
   5   6  22          5.96          6.44         2.93 o                         
  -5   7  22          7.63         14.88         4.28 o                         
  -4   7  22         10.42          5.16         2.66 o                         
  -3   7  22          9.30          6.30         2.65 o                         
  -2   7  22          0.15          1.30         1.63 o                         
  -1   7  22         45.19         39.34         2.98 o                         
   0   7  22         39.02         40.57         3.44 o                         
   1   7  22         45.18         40.73         4.21 o                         
   2   7  22          0.15          4.90         3.21 o                         
   3   7  22          9.35         10.19         2.90 o                         
   4   7  22         10.43          5.98         2.50 o                         
   5   7  22          7.59          7.43         2.44 o                         
  -4   8  22         41.11         34.87         6.00 o                         
  -3   8  22         40.40         50.13         3.57 o                         
  -2   8  22         39.80         33.41         2.93 o                         
  -1   8  22         12.52         11.99         2.12 o                         
   0   8  22         78.16         75.06         5.73 o                         
   1   8  22         12.56         12.33         4.08 o                         
   2   8  22         39.79         32.99         5.97 o                         
   3   8  22         40.44         52.24         6.50 o                         
   4   8  22         41.16         42.77         6.06 o                         
  -3   9  22          1.74          2.88         1.97 o                         
  -2   9  22         17.22         19.65         2.50 o                         
  -1   9  22          8.11          8.15         2.35 o                         
   0   9  22          0.56          5.68         3.63 o                         
   1   9  22          8.09          7.32         2.47 o                         
   2   9  22         17.20         14.25         4.91 o                         
   3   9  22          1.72          0.79         4.64 o                         
  -2  10  22          1.54          1.82         2.46 o                         
  -1  10  22         23.26         29.90         3.96 o                         
   0  10  22         19.97         20.00         3.52 o                         
   1  10  22         23.26         23.65         3.94 o                         
   2  10  22          1.54          6.71         3.43 o                         
   1   0  23          0.71         -1.88         1.88 o                         
   2   0  23          3.39          6.81         3.34 o                         
   3   0  23          0.40         16.73         3.29 o                         
   4   0  23         26.51         27.35         3.02 o                         
   5   0  23         14.21         19.64         3.15 o                         
   6   0  23         19.62         24.77         3.80 o                         
  -6   1  23          4.98          4.50         3.46 o                         
  -5   1  23         45.95         40.84         3.43 o                         
  -4   1  23         57.07         59.18         3.95 o                         
  -3   1  23        159.73        150.65         6.50 o                         
  -2   1  23        353.15        364.08        11.49 o                         
  -1   1  23         36.32         33.37         2.95 o                         
   0   1  23         37.00         30.43         3.29 o                         
   1   1  23         36.21         35.71         3.33 o                         
   2   1  23        353.33        362.17        10.33 o                         
   3   1  23        159.62        170.52         6.59 o                         
   4   1  23         57.03         59.33         4.47 o                         
   5   1  23         45.99         39.84         3.66 o                         
   6   1  23          5.01          7.19         2.13 o                         
  -6   2  23         14.70         17.10         3.69 o                         
  -5   2  23         39.76         34.16         3.75 o                         
  -4   2  23          6.55          8.65         1.83 o                         
  -3   2  23         50.71         44.97         3.13 o                         
  -2   2  23        357.04        354.40         7.51 o                         
  -1   2  23        212.91        226.31         7.68 o                         
   0   2  23        122.02        114.77         6.45 o                         
   1   2  23        212.99        239.03         8.01 o                         
   2   2  23        356.72        340.48        10.21 o                         
   3   2  23         50.70         49.31         4.34 o                         
   4   2  23          6.57          6.53         2.29 o                         
   5   2  23         39.72         35.74         3.59 o                         
   6   2  23         14.71         18.56         2.74 o                         
  -6   3  23          3.07          2.46         2.94 o                         
  -5   3  23         51.64         49.62         4.58 o                         
  -4   3  23         24.98         25.83         3.08 o                         
  -3   3  23         25.60         20.23         2.17 o                         
  -2   3  23         20.52         28.96         2.52 o                         
  -1   3  23        291.94        274.82         8.98 o                         
   0   3  23         20.22         19.02         2.20 o                         
   1   3  23        292.02        289.63         7.93 o                         
   2   3  23         20.53         29.47         4.85 o                         
   3   3  23         25.55         21.90         3.22 o                         
   4   3  23         25.00         27.78         3.74 o                         
   5   3  23         51.59         49.85         5.08 o                         
   6   3  23          3.09          0.98         2.13 o                         
  -6   4  23          1.07          4.25         2.60 o                         
  -5   4  23          9.51          9.53         2.61 o                         
  -4   4  23        242.02        221.75         8.36 o                         
  -3   4  23        332.84        302.12         8.76 o                         
  -2   4  23        148.78        148.53         6.48 o                         
  -1   4  23         29.25         24.65         3.17 o                         
   0   4  23          5.22         15.16         3.99 o                         
   1   4  23         29.28         29.51         2.96 o                         
   2   4  23        148.60        144.47         7.21 o                         
   3   4  23        333.02        311.95        10.87 o                         
   4   4  23        242.03        212.81         9.55 o                         
   5   4  23          9.53         12.73         3.30 o                         
   6   4  23          1.07          2.40         2.11 o                         
  -5   5  23          6.27          4.72         3.57 o                         
  -4   5  23         17.18         25.43         5.59 o                         
  -3   5  23        191.18        191.00         8.98 o                         
  -2   5  23         49.40         47.95         3.86 o                         
  -1   5  23         68.44         62.58         4.05 o                         
   0   5  23          4.33         20.23         5.72 o                         
   1   5  23         68.56         67.48         4.19 o                         
   2   5  23         49.30         50.79         4.73 o                         
   3   5  23        191.20        194.66         8.95 o                         
   4   5  23         17.25         35.11         4.73 o                         
   5   5  23          6.27          6.56         2.73 o                         
  -5   6  23          3.28          3.78         3.55 o                         
  -4   6  23          6.13          3.88         2.44 o                         
  -3   6  23        229.10        217.55         9.90 o                         
  -2   6  23         46.69         47.78         3.83 o                         
  -1   6  23         66.99         59.43         4.05 o                         
   0   6  23          0.99          2.56         1.77 o                         
   1   6  23         67.05         58.27         3.83 o                         
   2   6  23         46.69         53.41         5.33 o                         
   3   6  23        228.91        218.28         9.78 o                         
   4   6  23          6.12          8.48         2.51 o                         
   5   6  23          3.26          4.91         3.53 o                         
  -4   7  23         10.78          1.70         3.18 o                         
  -3   7  23          3.49          2.30         1.70 o                         
  -2   7  23         50.44         60.27         3.98 o                         
  -1   7  23         21.18         21.12         2.82 o                         
   0   7  23          6.18          8.77         2.02 o                         
   1   7  23         21.23         22.58         3.72 o                         
   2   7  23         50.49         70.29         7.09 o                         
   3   7  23          3.50          8.85         2.76 o                         
   4   7  23         10.75          5.69         3.85 o                         
  -4   8  23         19.70         12.46         4.27 o                         
  -3   8  23         29.69         26.63         2.76 o                         
  -2   8  23         28.08         27.07         2.72 o                         
  -1   8  23         10.56          6.82         1.94 o                         
   0   8  23         89.21         94.90         6.35 o                         
   1   8  23         10.56          9.86         3.24 o                         
   2   8  23         28.04         33.46         5.24 o                         
   3   8  23         29.70         29.55         5.28 o                         
   4   8  23         19.74         20.16         3.69 o                         
  -3   9  23         23.41         24.65         2.99 o                         
  -2   9  23         22.15         20.41         2.67 o                         
  -1   9  23         16.42         13.57         2.92 o                         
   0   9  23          3.65          0.81         2.47 o                         
   1   9  23         16.39         13.36         3.10 o                         
   2   9  23         22.14         25.82         4.73 o                         
   3   9  23         23.37         22.63         4.50 o                         
  -1  10  23         14.38         25.90         3.88 o                         
   0  10  23         11.87         15.98         3.39 o                         
   1  10  23         14.39         13.97         3.32 o                         
   0   0  24         32.07         27.30         5.55 o                         
   1   0  24          5.21          0.33         3.73 o                         
   2   0  24        314.96        314.02        12.77 o                         
   3   0  24        407.35        408.66        10.88 o                         
   4   0  24          0.02          1.22         1.91 o                         
   5   0  24         13.75          9.69         2.48 o                         
   6   0  24         28.16         32.38         3.98 o                         
  -6   1  24          2.64          3.49         2.07 o                         
  -5   1  24         12.21         14.05         2.81 o                         
  -4   1  24         38.89         43.26         3.54 o                         
  -3   1  24         55.54         60.53         4.36 o                         
  -2   1  24        305.95        301.40        12.21 o                         
  -1   1  24        254.80        247.40         8.27 o                         
   0   1  24         15.13         14.79         2.77 o                         
   1   1  24        254.78        248.25         8.12 o                         
   2   1  24        305.62        303.14         9.65 o                         
   3   1  24         55.54         64.68         5.15 o                         
   4   1  24         38.99         39.29         4.21 o                         
   5   1  24         12.25          9.98         3.38 o                         
   6   1  24          2.66          3.89         2.12 o                         
  -6   2  24          3.93          2.47         2.42 o                         
  -5   2  24         10.95         11.60         2.73 o                         
  -4   2  24         71.20         83.29         5.30 o                         
  -3   2  24         36.20         30.15         2.58 o                         
  -2   2  24         33.57         37.93         2.84 o                         
  -1   2  24        238.46        235.49         7.96 o                         
   0   2  24          2.55          1.64         1.94 o                         
   1   2  24        238.39        248.17         8.33 o                         
   2   2  24         33.58         38.95         4.00 o                         
   3   2  24         36.30         32.43         3.87 o                         
   4   2  24         71.23         74.86         4.88 o                         
   5   2  24         10.98         10.78         2.70 o                         
   6   2  24          3.96          5.17         3.53 o                         
  -6   3  24          5.08          5.38         2.84 o                         
  -5   3  24         69.24         71.18         5.31 o                         
  -4   3  24         36.70         34.92         3.48 o                         
  -3   3  24         23.23         16.44         1.82 o                         
  -2   3  24        337.65        319.20         7.53 o                         
  -1   3  24         53.37         48.14         4.15 o                         
   0   3  24         35.05         35.14         2.92 o                         
   1   3  24         53.41         60.14         4.07 o                         
   2   3  24        337.54        321.34        10.39 o                         
   3   3  24         23.25         24.27         3.43 o                         
   4   3  24         36.62         35.69         4.12 o                         
   5   3  24         69.06         74.24         5.28 o                         
   6   3  24          5.07          2.59         1.97 o                         
  -6   4  24         26.14         29.43         4.54 o                         
  -5   4  24         36.90         32.10         4.18 o                         
  -4   4  24          9.68         12.81         2.89 o                         
  -3   4  24         19.74         16.42         3.25 o                         
  -2   4  24         91.21         75.11         3.84 o                         
  -1   4  24         69.56         65.05         4.85 o                         
   0   4  24        528.25        507.78        10.57 o                         
   1   4  24         69.63         69.58         4.22 o                         
   2   4  24         91.30         76.29         5.42 o                         
   3   4  24         19.77         17.72         3.62 o                         
   4   4  24          9.65         19.69         4.03 o                         
   5   4  24         36.92         40.48         4.73 o                         
   6   4  24         26.21         27.68         3.79 o                         
  -5   5  24         21.96         14.53         4.32 o                         
  -4   5  24         53.88         59.87         7.24 o                         
  -3   5  24         68.40         69.02         5.69 o                         
  -2   5  24         52.08         45.78         3.78 o                         
  -1   5  24         39.51         43.88         3.47 o                         
   0   5  24        731.02        703.56        12.81 o                         
   1   5  24         39.52         40.05         3.96 o                         
   2   5  24         52.16         49.50         4.66 o                         
   3   5  24         68.40         78.79         6.13 o                         
   4   5  24         53.82         52.68         5.22 o                         
   5   5  24         22.02         15.65         3.36 o                         
  -5   6  24         20.06         17.82         4.53 o                         
  -4   6  24         10.99         13.79         8.01 o                         
  -3   6  24         47.91         47.39         5.12 o                         
  -2   6  24        202.58        198.99         7.06 o                         
  -1   6  24         31.52         33.22         3.30 o                         
   0   6  24         35.04         37.57         3.31 o                         
   1   6  24         31.46         30.82         2.94 o                         
   2   6  24        202.73        198.27         9.10 o                         
   3   6  24         47.81         55.98         5.49 o                         
   4   6  24         11.01         10.89         3.00 o                         
   5   6  24         20.05         20.76         3.70 o                         
  -4   7  24          5.05          9.56         3.73 o                         
  -3   7  24         15.06         17.70         2.49 o                         
  -2   7  24        259.50        251.61         7.60 o                         
  -1   7  24        156.33        149.74         6.51 o                         
   0   7  24         33.25         34.62         3.13 o                         
   1   7  24        156.43        143.02         7.72 o                         
   2   7  24        259.52        264.50        13.03 o                         
   3   7  24         15.03         14.90         3.22 o                         
   4   7  24          5.06          3.42         2.59 o                         
  -3   8  24         20.24         11.53         2.01 o                         
  -2   8  24         14.79         16.78         2.37 o                         
  -1   8  24         26.93         24.29         2.88 o                         
   0   8  24          0.31          0.29         2.19 o                         
   1   8  24         26.95         25.98         3.62 o                         
   2   8  24         14.77         11.32         3.58 o                         
   3   8  24         20.31         12.83         3.75 o                         
  -2   9  24         12.42         10.02         2.21 o                         
  -1   9  24         11.84          9.98         2.60 o                         
   0   9  24          5.21          3.57         2.30 o                         
   1   9  24         11.86          6.74         2.34 o                         
   2   9  24         12.42          9.79         3.45 o                         
   1   0  25          0.06         -2.18         2.56 o                         
   2   0  25        551.20        572.07        18.66 o                         
   3   0  25        162.45        172.39         9.13 o                         
   4   0  25         10.33          7.25         2.71 o                         
   5   0  25         26.58         21.52         2.81 o                         
   6   0  25          0.50          2.17         2.02 o                         
  -6   1  25         22.09         26.98         3.75 o                         
  -5   1  25         14.64         16.47         2.72 o                         
  -4   1  25         47.36         42.29         3.46 o                         
  -3   1  25        222.84        216.41         7.95 o                         
  -2   1  25        109.98        106.97         7.69 o                         
  -1   1  25         99.57        117.23        11.82 o                         
   0   1  25        185.67        178.06         8.23 o                         
   1   1  25         99.51         99.99         5.52 o                         
   2   1  25        109.90        122.80         6.45 o                         
   3   1  25        222.69        228.29         9.90 o                         
   4   1  25         47.38         45.33         4.19 o                         
   5   1  25         14.62         11.45         2.69 o                         
   6   1  25         22.09         29.03         3.40 o                         
  -6   2  25          9.96         11.15         3.37 o                         
  -5   2  25         16.95         20.78         3.21 o                         
  -4   2  25         95.20         96.87         5.84 o                         
  -3   2  25         19.64         22.80         3.09 o                         
  -2   2  25        148.51        139.60         6.80 o                         
  -1   2  25        139.95        139.66         6.29 o                         
   0   2  25         49.56         59.88         5.26 o                         
   1   2  25        140.23        152.77         6.76 o                         
   2   2  25        148.43        147.35         7.16 o                         
   3   2  25         19.64         23.56         3.48 o                         
   4   2  25         95.20         88.23         6.14 o                         
   5   2  25         16.93         17.23         2.95 o                         
   6   2  25          9.94         14.10         2.95 o                         
  -6   3  25          4.45          1.95         2.69 o                         
  -5   3  25          5.66         12.22         3.81 o                         
  -4   3  25          3.93          2.87         2.13 o                         
  -3   3  25         17.67         19.14         2.65 o                         
  -2   3  25         88.50         84.26         4.25 o                         
  -1   3  25        204.62        216.97         8.35 o                         
   0   3  25        307.52        298.25         8.64 o                         
   1   3  25        204.56        212.94         7.27 o                         
   2   3  25         88.48         85.17         5.76 o                         
   3   3  25         17.67         21.16         3.38 o                         
   4   3  25          3.93          7.00         2.82 o                         
   5   3  25          5.67         12.28         2.91 o                         
   6   3  25          4.45          2.66         2.14 o                         
  -5   4  25          3.43         15.38         4.49 o                         
  -4   4  25         41.86         38.11         4.45 o                         
  -3   4  25          4.15          1.03         2.45 o                         
  -2   4  25         13.89         16.88         2.80 o                         
  -1   4  25         14.46         13.72         2.70 o                         
   0   4  25        110.39        110.46         5.26 o                         
   1   4  25         14.53         18.10         2.68 o                         
   2   4  25         13.87         12.89         2.70 o                         
   3   4  25          4.15          1.19         2.02 o                         
   4   4  25         41.93         38.97         4.50 o                         
   5   4  25          3.43          5.34         3.02 o                         
  -5   5  25          4.07         17.81         5.30 o                         
  -4   5  25          1.64          6.33         3.36 o                         
  -3   5  25         11.50         10.19         3.59 o                         
  -2   5  25         29.53         25.17         3.03 o                         
  -1   5  25         60.08         56.71         3.93 o                         
   0   5  25         13.71         28.37         3.26 o                         
   1   5  25         60.15         57.12         4.49 o                         
   2   5  25         29.54         31.09         3.88 o                         
   3   5  25         11.48         16.02         3.24 o                         
   4   5  25          1.64          1.29         2.46 o                         
   5   5  25          4.06         10.67         3.27 o                         
  -4   6  25          0.70         -0.44         3.33 o                         
  -3   6  25          8.46         12.32         3.09 o                         
  -2   6  25         21.98         24.97         2.80 o                         
  -1   6  25         73.94         73.33         4.57 o                         
   0   6  25         82.94         81.43         4.76 o                         
   1   6  25         73.97         70.87         6.63 o                         
   2   6  25         21.93         26.77         3.94 o                         
   3   6  25          8.49         11.05         3.37 o                         
   4   6  25          0.71          2.32         2.65 o                         
  -4   7  25         15.95          6.37         5.62 o                         
  -3   7  25         28.04         28.13         3.43 o                         
  -2   7  25        109.63        125.59         5.55 o                         
  -1   7  25         24.79         32.19         3.40 o                         
   0   7  25         30.69         31.30         3.91 o                         
   1   7  25         24.73         31.09         4.15 o                         
   2   7  25        109.76        129.60         9.23 o                         
   3   7  25         27.98         29.72         4.29 o                         
   4   7  25         15.96         11.58         2.90 o                         
  -3   8  25          2.19          3.86         1.85 o                         
  -2   8  25          1.28          4.08         1.72 o                         
  -1   8  25         26.73         29.20         3.83 o                         
   0   8  25          4.02          1.29         1.97 o                         
   1   8  25         26.78         32.60         4.40 o                         
   2   8  25          1.27          5.53         3.37 o                         
   3   8  25          2.19          1.40         2.83 o                         
  -2   9  25          1.15          3.04         1.99 o                         
  -1   9  25         20.63         19.60         4.09 o                         
   0   9  25          2.92          1.94         2.09 o                         
   1   9  25         20.60         17.08         3.32 o                         
   2   9  25          1.16         -1.18         3.19 o                         
   0   0  26          5.87          1.33         3.37 o                         
   1   0  26        187.84        198.53        10.53 o                         
   2   0  26        741.63        743.92        17.02 o                         
   3   0  26        109.92        102.52         8.98 o                         
   4   0  26         81.22         80.22         5.48 o                         
   5   0  26         14.48         16.23         2.75 o                         
   6   0  26         20.65         19.05         3.45 o                         
  -6   1  26          0.05          2.88         3.02 o                         
  -5   1  26         12.51         10.37         2.40 o                         
  -4   1  26         17.21         16.24         3.48 o                         
  -3   1  26         64.99         70.26         5.40 o                         
  -2   1  26         20.92         20.86         4.30 o                         
  -1   1  26         16.28         21.15         6.66 o                         
   0   1  26         95.07         95.16        10.21 o                         
   1   1  26         16.23         21.38         3.61 o                         
   2   1  26         20.88         24.06         3.85 o                         
   3   1  26         65.13         80.96         7.91 o                         
   4   1  26         17.19         16.41         2.96 o                         
   5   1  26         12.54          7.63         2.24 o                         
   6   1  26          0.05         -0.36         2.37 o                         
  -5   2  26         17.78         18.59         3.08 o                         
  -4   2  26         11.89         19.10         3.01 o                         
  -3   2  26        165.69        147.19         6.65 o                         
  -2   2  26         29.35         32.40         3.89 o                         
  -1   2  26        187.23        181.83        10.63 o                         
   0   2  26        449.94        448.42        13.42 o                         
   1   2  26        187.24        188.00         7.66 o                         
   2   2  26         29.35         31.69         3.97 o                         
   3   2  26        165.83        151.90         7.67 o                         
   4   2  26         11.90         14.58         3.18 o                         
   5   2  26         17.70         23.00         3.49 o                         
  -5   3  26         37.58         41.54         5.26 o                         
  -4   3  26         26.99         25.30         3.93 o                         
  -3   3  26         43.93         35.35         4.31 o                         
  -2   3  26         32.60         26.52         3.28 o                         
  -1   3  26        233.96        242.57         8.95 o                         
   0   3  26          0.04          1.09         2.05 o                         
   1   3  26        233.92        255.10         8.25 o                         
   2   3  26         32.60         29.53         3.61 o                         
   3   3  26         44.00         40.16         4.28 o                         
   4   3  26         26.99         25.32         3.72 o                         
   5   3  26         37.56         33.63         4.35 o                         
  -5   4  26         39.91         41.52         6.53 o                         
  -4   4  26         11.61          8.92         3.58 o                         
  -3   4  26         16.88         18.09         4.03 o                         
  -2   4  26          1.27         -1.55         1.55 o                         
  -1   4  26        180.36        177.36         8.08 o                         
   0   4  26          3.06          4.95         1.92 o                         
   1   4  26        180.51        178.79         6.86 o                         
   2   4  26          1.27          0.76         1.77 o                         
   3   4  26         16.87         18.73         3.47 o                         
   4   4  26         11.57          9.84         2.79 o                         
   5   4  26         40.03         42.42         5.91 o                         
  -5   5  26         39.44         51.05         7.27 o                         
  -4   5  26          8.02          3.82         4.25 o                         
  -3   5  26         29.51         19.59         3.44 o                         
  -2   5  26         44.05         34.24         3.47 o                         
  -1   5  26         48.40         51.87         3.93 o                         
   0   5  26         42.14         38.10         3.37 o                         
   1   5  26         48.50         48.75         4.28 o                         
   2   5  26         44.11         36.20         4.25 o                         
   3   5  26         29.48         25.35         3.92 o                         
   4   5  26          8.02          8.22         2.75 o                         
   5   5  26         39.47         46.99         5.23 o                         
  -4   6  26          1.65          9.02         4.35 o                         
  -3   6  26         13.25         16.00         3.23 o                         
  -2   6  26          8.74          7.24         1.69 o                         
  -1   6  26         14.49         14.81         2.51 o                         
   0   6  26          8.42         11.35         2.38 o                         
   1   6  26         14.44         12.61         3.91 o                         
   2   6  26          8.72         10.90         3.10 o                         
   3   6  26         13.23         11.50         3.27 o                         
   4   6  26          1.64         -0.56         3.39 o                         
  -3   7  26          1.74          6.59         2.51 o                         
  -2   7  26         15.24         23.92         2.68 o                         
  -1   7  26         33.55         35.13         3.50 o                         
   0   7  26         59.07         60.58         5.23 o                         
   1   7  26         33.50         32.85         5.72 o                         
   2   7  26         15.20         27.81         4.99 o                         
   3   7  26          1.73         10.31         3.32 o                         
  -3   8  26         24.12         25.77         3.13 o                         
  -2   8  26          8.42         10.10         2.14 o                         
  -1   8  26         17.93         19.49         3.26 o                         
   0   8  26          0.99          3.90         2.32 o                         
   1   8  26         17.90         24.68         3.78 o                         
   2   8  26          8.44         14.37         6.12 o                         
   3   8  26         24.08         27.21         5.10 o                         
  -1   9  26          0.27         -0.15         1.94 o                         
   0   9  26         10.29         10.62         2.87 o                         
   1   9  26          0.27          1.10         2.77 o                         
   1   0  27        255.52        267.09        12.44 o                         
   2   0  27         69.24         86.27         6.56 o                         
   3   0  27          6.06         14.95         3.30 o                         
   4   0  27          5.46          6.96         2.60 o                         
   5   0  27          1.07         -1.13         2.00 o                         
  -5   1  27         20.37         19.02         3.01 o                         
  -4   1  27         12.88          9.91         2.43 o                         
  -3   1  27        113.07        112.49         6.12 o                         
  -2   1  27        123.48        115.89         8.26 o                         
  -1   1  27        293.48        259.69        11.83 o                         
   0   1  27          9.80         11.55         3.70 o                         
   1   1  27        293.72        292.34        10.62 o                         
   2   1  27        123.19        112.38         7.54 o                         
   3   1  27        113.09        122.20         7.73 o                         
   4   1  27         12.86          5.04         2.30 o                         
   5   1  27         20.36         19.69         3.53 o                         
  -5   2  27         19.90         20.58         3.50 o                         
  -4   2  27          5.52          6.40         2.82 o                         
  -3   2  27         20.41         20.58         2.94 o                         
  -2   2  27        178.37        173.91         9.72 o                         
  -1   2  27        107.00        111.65         8.79 o                         
   0   2  27          0.37          4.68         2.75 o                         
   1   2  27        106.96        121.28         6.41 o                         
   2   2  27        178.47        182.77         9.21 o                         
   3   2  27         20.45         26.46         3.76 o                         
   4   2  27          5.54          9.43         2.76 o                         
   5   2  27         19.90         20.94         3.19 o                         
  -5   3  27         32.10         42.05         6.62 o                         
  -4   3  27         45.96         38.60         4.81 o                         
  -3   3  27         27.37         23.11         3.70 o                         
  -2   3  27         75.06         68.42         5.07 o                         
  -1   3  27        224.85        229.09        13.16 o                         
   0   3  27          0.66          2.50         2.44 o                         
   1   3  27        224.98        237.91         8.09 o                         
   2   3  27         75.11         66.40         5.23 o                         
   3   3  27         27.38         30.03         3.94 o                         
   4   3  27         46.01         41.58         4.60 o                         
   5   3  27         32.10         31.48         4.32 o                         
  -5   4  27          2.75          1.34         2.82 o                         
  -4   4  27         43.18         37.58         4.56 o                         
  -3   4  27         26.40         30.64         5.07 o                         
  -2   4  27         35.63         32.84        10.34 o                         
  -1   4  27         91.42         87.35         7.81 o                         
   0   4  27         42.81         36.00         3.26 o                         
   1   4  27         91.46         87.34         5.03 o                         
   2   4  27         35.58         35.80         3.99 o                         
   3   4  27         26.36         29.20         3.84 o                         
   4   4  27         43.15         40.07         4.66 o                         
   5   4  27          2.76          7.22         2.57 o                         
  -4   5  27          0.70          6.38         3.41 o                         
  -3   5  27         21.08         24.99         4.95 o                         
  -2   5  27          8.41          4.48         2.06 o                         
  -1   5  27         77.88         85.16         4.96 o                         
   0   5  27         68.41         62.44         4.23 o                         
   1   5  27         77.97         82.05         5.54 o                         
   2   5  27          8.44          5.84         2.99 o                         
   3   5  27         21.06         24.99         4.07 o                         
   4   5  27          0.70          0.25         2.44 o                         
  -4   6  27         35.47         40.42         6.85 o                         
  -3   6  27          3.94          7.87         2.70 o                         
  -2   6  27         27.10         35.22         3.09 o                         
  -1   6  27         40.04         37.97         3.46 o                         
   0   6  27        157.40        150.05         6.55 o                         
   1   6  27         40.03         43.52         5.46 o                         
   2   6  27         27.12         31.29         4.14 o                         
   3   6  27          3.96          7.13         2.87 o                         
   4   6  27         35.49         42.40         4.92 o                         
  -3   7  27         47.37         46.40         4.00 o                         
  -2   7  27          4.07          5.59         1.87 o                         
  -1   7  27         18.12         14.90         4.10 o                         
   0   7  27          0.11          1.93         2.20 o                         
   1   7  27         18.11         13.03         3.84 o                         
   2   7  27          4.09          2.53         3.42 o                         
   3   7  27         47.35         57.19         5.58 o                         
  -2   8  27         62.84         75.88         5.10 o                         
  -1   8  27         15.81         14.95         3.04 o                         
   0   8  27          4.96          7.09         2.86 o                         
   1   8  27         15.83         30.85         7.36 o                         
   2   8  27         62.90         90.28         8.30 o                         
   0   0  28         14.38          3.39         3.06 o                         
   1   0  28        259.26        251.28        12.35 o                         
   2   0  28          0.54          8.40         3.92 o                         
   3   0  28        100.37         94.18         6.74 o                         
   4   0  28          5.77          5.42         1.96 o                         
   5   0  28          2.77          3.31         2.87 o                         
  -5   1  28         16.93         27.19         5.68 o                         
  -4   1  28         40.03         35.63         3.79 o                         
  -3   1  28         23.70         27.80         3.97 o                         
  -2   1  28         30.96         34.32         6.57 o                         
  -1   1  28         95.49         85.49         7.43 o                         
   0   1  28          0.53         -1.32         2.76 o                         
   1   1  28         95.50         92.20         6.34 o                         
   2   1  28         30.97         39.93         6.21 o                         
   3   1  28         23.62         28.02         4.55 o                         
   4   1  28         40.03         37.31         4.82 o                         
   5   1  28         16.91         23.40         3.65 o                         
  -5   2  28         16.36         19.55         3.95 o                         
  -4   2  28         19.31         20.70         3.85 o                         
  -3   2  28         37.64         37.58         3.67 o                         
  -2   2  28          4.31          8.80         3.38 o                         
  -1   2  28        141.37        133.92         9.59 o                         
   0   2  28        423.12        417.51        13.62 o                         
   1   2  28        141.32        144.72         7.08 o                         
   2   2  28          4.33          6.79         2.37 o                         
   3   2  28         37.61         38.43         4.28 o                         
   4   2  28         19.29         18.25         3.40 o                         
   5   2  28         16.37         13.61         3.42 o                         
  -5   3  28          8.96          9.78         9.80 o                         
  -4   3  28         16.20         21.32         3.68 o                         
  -3   3  28          3.56          3.19         2.59 o                         
  -2   3  28         24.13         22.29         3.15 o                         
  -1   3  28         47.14         47.25         6.27 o                         
   0   3  28          9.65         10.56         2.93 o                         
   1   3  28         47.11         52.25         4.17 o                         
   2   3  28         24.14         25.06         3.57 o                         
   3   3  28          3.57          1.38         1.84 o                         
   4   3  28         16.20         19.47         3.68 o                         
   5   3  28          8.92          6.36         2.68 o                         
  -4   4  28          2.29         -2.10         2.10 o                         
  -3   4  28         10.42         10.43         3.35 o                         
  -2   4  28         28.13         26.10         4.78 o                         
  -1   4  28         12.01         11.38         4.01 o                         
   0   4  28          0.02         -1.29         1.83 o                         
   1   4  28         11.99         12.41         2.47 o                         
   2   4  28         28.11         24.22         3.48 o                         
   3   4  28         10.41         14.91         3.09 o                         
   4   4  28          2.28          2.82         2.35 o                         
  -4   5  28          9.78         16.69         4.54 o                         
  -3   5  28         41.98         46.69         6.39 o                         
  -2   5  28          2.02          1.62         4.09 o                         
  -1   5  28        116.33        116.31         6.74 o                         
   0   5  28         19.92         24.70         2.89 o                         
   1   5  28        116.38        127.34         6.82 o                         
   2   5  28          2.02          1.55         2.50 o                         
   3   5  28         41.96         45.10         5.01 o                         
   4   5  28          9.77          7.32         2.89 o                         
  -3   6  28         13.72         10.01         3.98 o                         
  -2   6  28         27.97         26.11         3.62 o                         
  -1   6  28         19.99         21.16         2.93 o                         
   0   6  28         11.58         15.64         2.48 o                         
   1   6  28         19.93         21.62         4.50 o                         
   2   6  28         27.98         18.33         3.65 o                         
   3   6  28         13.69         15.59         3.77 o                         
  -3   7  28         38.31         43.49         4.57 o                         
  -2   7  28         23.25         24.60         3.16 o                         
  -1   7  28         12.21          9.70         2.04 o                         
   0   7  28          7.95          6.75         2.47 o                         
   1   7  28         12.23          7.08         6.44 o                         
   2   7  28         23.31         24.30         4.97 o                         
   3   7  28         38.24         45.43         5.46 o                         
  -1   8  28         24.60         24.18         3.62 o                         
   0   8  28          7.75          2.06         2.22 o                         
   1   8  28         24.57         29.98         5.32 o                         
   1   0  29        135.62        147.79         9.94 o                         
   2   0  29        112.03        110.36         8.91 o                         
   3   0  29          3.38          5.56         2.55 o                         
   4   0  29          3.13          2.67         2.85 o                         
   5   0  29          1.40          9.94         3.29 o                         
  -5   1  29         45.26         40.47         5.39 o                         
  -4   1  29          0.05          1.12         2.50 o                         
  -3   1  29         56.48         50.68         5.14 o                         
  -2   1  29        195.38        184.23        16.06 o                         
  -1   1  29         42.64         56.23         8.95 o                         
   0   1  29         20.47         16.29         4.34 o                         
   1   1  29         42.59         52.24         5.30 o                         
   2   1  29        195.22        185.09         9.97 o                         
   3   1  29         56.47         55.72         5.75 o                         
   4   1  29          0.05         -1.44         2.35 o                         
   5   1  29         45.25         42.07         4.63 o                         
  -5   2  29         13.60         15.71         4.19 o                         
  -4   2  29         12.79         13.38         3.36 o                         
  -3   2  29          7.51          2.97         5.49 o                         
  -2   2  29         39.03         35.90         4.89 o                         
  -1   2  29        125.42        137.59        13.83 o                         
   0   2  29        307.56        327.19        10.72 o                         
   1   2  29        125.60        135.51         6.39 o                         
   2   2  29         39.00         32.48         3.85 o                         
   3   2  29          7.51          8.06         2.57 o                         
   4   2  29         12.79          8.16         3.71 o                         
   5   2  29         13.63         12.27         3.33 o                         
  -4   3  29          9.83          9.50         3.03 o                         
  -3   3  29         25.93         23.79         4.01 o                         
  -2   3  29          2.13          2.90         1.95 o                         
  -1   3  29        105.92        108.04         8.82 o                         
   0   3  29         89.47         83.10         6.43 o                         
   1   3  29        105.92        106.17         5.70 o                         
   2   3  29          2.15          3.38         2.71 o                         
   3   3  29         25.87         23.87         3.78 o                         
   4   3  29          9.84         14.54         3.44 o                         
  -4   4  29         31.77         33.61         4.49 o                         
  -3   4  29         32.00         30.75         5.24 o                         
  -2   4  29         35.06         37.99        12.58 o                         
  -1   4  29          3.13          1.55         2.27 o                         
   0   4  29          0.31          1.99         1.80 o                         
   1   4  29          3.10          3.53         1.89 o                         
   2   4  29         35.05         43.09         4.50 o                         
   3   4  29         32.01         25.56         3.89 o                         
   4   4  29         31.71         35.30         4.60 o                         
  -4   5  29          5.23          7.83         4.55 o                         
  -3   5  29          8.47         16.60         4.36 o                         
  -2   5  29          6.06          3.09         3.99 o                         
  -1   5  29          1.26          6.53         2.84 o                         
   0   5  29        122.70        126.59         7.04 o                         
   1   5  29          1.25          3.03         3.11 o                         
   2   5  29          6.05          8.17         2.79 o                         
   3   5  29          8.48         13.38         3.33 o                         
   4   5  29          5.23          5.43         2.51 o                         
  -3   6  29         42.32         55.08        11.18 o                         
  -2   6  29         83.72         91.31         6.26 o                         
  -1   6  29         24.14         29.91         3.96 o                         
   0   6  29          3.84          5.40         2.69 o                         
   1   6  29         24.16         17.47         5.31 o                         
   2   6  29         83.62         94.97         8.28 o                         
   3   6  29         42.28         51.39         5.53 o                         
  -2   7  29         33.67         38.43         4.38 o                         
  -1   7  29          6.35         12.44         3.48 o                         
   0   7  29          2.36          2.21         2.01 o                         
   1   7  29          6.37         13.55         3.83 o                         
   2   7  29         33.65         36.90         5.61 o                         
   0   0  30         56.19         46.27         8.40 o                         
   1   0  30        115.43        104.63         8.46 o                         
   2   0  30        163.83        157.94        11.42 o                         
   3   0  30         21.67         12.91         3.06 o                         
   4   0  30          3.63          4.73         2.61 o                         
  -4   1  30          5.16          3.44         2.78 o                         
  -3   1  30         29.88         20.76         3.76 o                         
  -2   1  30         66.70         70.00         6.94 o                         
  -1   1  30        252.53        257.48        28.41 o                         
   0   1  30         83.72         69.73         7.27 o                         
   1   1  30        252.52        247.74        13.48 o                         
   2   1  30         66.69         67.67         6.04 o                         
   3   1  30         29.90         28.97         4.44 o                         
   4   1  30          5.13         -0.26         2.62 o                         
  -4   2  30          7.23          2.32         3.09 o                         
  -3   2  30          4.69          3.48         4.47 o                         
  -2   2  30         22.25         25.77         4.51 o                         
  -1   2  30         53.97         51.00         9.14 o                         
   0   2  30        205.90        217.35         8.86 o                         
   1   2  30         53.95         61.68         4.63 o                         
   2   2  30         22.22         21.37         3.43 o                         
   3   2  30          4.71          4.22         2.63 o                         
   4   2  30          7.22          4.27         2.81 o                         
  -4   3  30         40.70         36.22         4.81 o                         
  -3   3  30          3.43          3.29         6.68 o                         
  -2   3  30         12.55          6.31         3.90 o                         
  -1   3  30         13.56         12.31         3.73 o                         
   0   3  30         18.04         18.78         3.48 o                         
   1   3  30         13.56         15.66         2.80 o                         
   2   3  30         12.51          8.86         2.72 o                         
   3   3  30          3.42          3.42         2.29 o                         
   4   3  30         40.66         31.81         4.31 o                         
  -4   4  30         16.16         22.37         4.86 o                         
  -3   4  30          4.19          6.20        11.33 o                         
  -2   4  30          4.41          5.45         2.38 o                         
  -1   4  30         42.12         29.82         4.00 o                         
   0   4  30         22.95         18.98         3.97 o                         
   1   4  30         42.17         35.84         4.87 o                         
   2   4  30          4.42          6.20         2.65 o                         
   3   4  30          4.19          6.98         2.96 o                         
   4   4  30         16.13         22.46         3.82 o                         
  -3   5  30         17.10         21.06         4.79 o                         
  -2   5  30         14.86         20.17         4.32 o                         
  -1   5  30         37.57         36.92         4.05 o                         
   0   5  30          2.69          9.16         2.75 o                         
   1   5  30         37.50         42.02         5.38 o                         
   2   5  30         14.89         14.72         3.19 o                         
   3   5  30         17.08         18.03         3.48 o                         
  -2   6  30         18.42         25.80         4.65 o                         
  -1   6  30         24.48         26.42         3.69 o                         
   0   6  30          8.31          5.25         2.91 o                         
   1   6  30         24.49         29.18         4.94 o                         
   2   6  30         18.42         12.19         4.77 o                         
  -1   7  30         36.43         36.46         5.07 o                         
   0   7  30         22.46         15.19         3.68 o                         
   1   7  30         36.47         45.87         6.25 o                         
   1   0  31         57.64         58.88         6.52 o                         
   2   0  31         20.61         17.95         3.48 o                         
   3   0  31         38.21         36.07         4.70 o                         
   4   0  31          5.77          6.97         2.99 o                         
  -4   1  31          4.81          6.14         3.88 o                         
  -3   1  31         55.20         44.08         4.97 o                         
  -2   1  31         63.69         57.78         6.66 o                         
  -1   1  31         46.80         58.91         6.61 o                         
   0   1  31        113.81        100.81         8.83 o                         
   1   1  31         46.81         62.01         7.48 o                         
   2   1  31         63.62         63.82         6.04 o                         
   3   1  31         55.19         53.29         5.86 o                         
   4   1  31          4.83          4.32         2.27 o                         
  -4   2  31          7.06          4.51         2.60 o                         
  -3   2  31         13.26         13.78         4.04 o                         
  -2   2  31         39.51         39.72         6.89 o                         
  -1   2  31         67.07         64.53         6.58 o                         
   0   2  31        121.83        129.31        13.61 o                         
   1   2  31         67.07         74.89         5.43 o                         
   2   2  31         39.59         36.52         6.90 o                         
   3   2  31         13.30         15.06         3.85 o                         
   4   2  31          7.05          4.51         2.64 o                         
  -4   3  31         15.19         19.02         3.74 o                         
  -3   3  31         15.85         29.84         5.47 o                         
  -2   3  31         18.21         15.06         5.88 o                         
  -1   3  31         49.07         39.85         5.83 o                         
   0   3  31         23.56         20.21         3.52 o                         
   1   3  31         49.16         41.76         3.95 o                         
   2   3  31         18.18         13.23         3.02 o                         
   3   3  31         15.86         17.54         5.30 o                         
   4   3  31         15.15         14.38         3.42 o                         
  -3   4  31         17.73         18.69        10.12 o                         
  -2   4  31         45.62         51.39         9.77 o                         
  -1   4  31          9.02         13.54         3.13 o                         
   0   4  31         16.03         16.35         2.93 o                         
   1   4  31          9.03         10.28         2.48 o                         
   2   4  31         45.61         54.19         5.25 o                         
   3   4  31         17.76         22.72         3.88 o                         
  -3   5  31          1.86          0.59         4.04 o                         
  -2   5  31         12.26         17.21         6.71 o                         
  -1   5  31         17.62         13.34         2.82 o                         
   0   5  31         55.62         63.26         5.34 o                         
   1   5  31         17.64         18.78         4.09 o                         
   2   5  31         12.23         12.54         3.31 o                         
   3   5  31          1.86          5.71         2.60 o                         
  -2   6  31          4.16         15.56         7.40 o                         
  -1   6  31         42.91         46.33         4.59 o                         
   0   6  31          5.21          3.12         2.31 o                         
   1   6  31         42.92         38.54         8.22 o                         
   2   6  31          4.16         15.40         4.28 o                         
   0   0  32         95.85         89.96        11.74 o                         
   1   0  32         14.18         20.89         4.73 o                         
   2   0  32          7.53         10.70         3.37 o                         
   3   0  32         24.59         23.34         3.87 o                         
   4   0  32         73.70         70.32         8.58 o                         
  -4   1  32         42.27         35.19         6.52 o                         
  -3   1  32         15.06         13.91         3.95 o                         
  -2   1  32         38.90         32.46        10.21 o                         
  -1   1  32         96.87         99.17         8.47 o                         
   0   1  32         62.91         64.30         7.20 o                         
   1   1  32         96.86        107.43         9.15 o                         
   2   1  32         38.93         37.63         4.97 o                         
   3   1  32         15.09         27.06         4.64 o                         
   4   1  32         42.30         30.89         4.48 o                         
  -3   2  32          2.76          6.37         3.32 o                         
  -2   2  32        139.89        131.00        14.10 o                         
  -1   2  32          3.57          4.81         4.12 o                         
   0   2  32         30.83         37.54         8.05 o                         
   1   2  32          3.58          9.93         3.09 o                         
   2   2  32        139.78        138.12         9.03 o                         
   3   2  32          2.76         10.09         3.26 o                         
  -3   3  32          3.04          9.45         3.84 o                         
  -2   3  32         65.00         67.37        10.83 o                         
  -1   3  32         26.07         22.95         3.39 o                         
   0   3  32         43.15         38.83         4.81 o                         
   1   3  32         26.03         30.35         3.53 o                         
   2   3  32         65.01         72.78         6.02 o                         
   3   3  32          3.06          3.05         3.53 o                         
  -3   4  32          4.80          8.95         7.81 o                         
  -2   4  32          7.16          9.96         6.06 o                         
  -1   4  32         55.59         51.12         5.44 o                         
   0   4  32          9.35         11.17         2.74 o                         
   1   4  32         55.54         57.01         4.98 o                         
   2   4  32          7.15          9.71         2.91 o                         
   3   4  32          4.81          7.95         3.03 o                         
  -2   5  32         34.43         46.13         9.43 o                         
  -1   5  32          7.61          8.89         3.62 o                         
   0   5  32          3.35          3.91         2.18 o                         
   1   5  32          7.60          6.85         2.78 o                         
   2   5  32         34.38         36.32         6.02 o                         
  -1   6  32         17.30         15.28         3.60 o                         
   0   6  32         10.72          2.36         2.62 o                         
   1   6  32         17.29         19.02         6.59 o                         
   1   0  33         30.54         29.25         5.15 o                         
   2   0  33         13.97         10.27         3.45 o                         
   3   0  33          0.92          3.24         3.15 o                         
  -3   1  33         18.98         20.43         5.32 o                         
  -2   1  33         16.49         18.26         4.44 o                         
  -1   1  33          2.90          7.90         3.72 o                         
   0   1  33         25.75         21.24         3.49 o                         
   1   1  33          2.89          2.38         4.13 o                         
   2   1  33         16.52         18.53         5.55 o                         
   3   1  33         18.96         21.51         4.46 o                         
  -3   2  33          7.67          1.64         5.11 o                         
  -2   2  33        102.57        101.17        14.64 o                         
  -1   2  33         32.34         29.41         4.79 o                         
   0   2  33         38.09         37.60         5.49 o                         
   1   2  33         32.39         24.84         4.37 o                         
   2   2  33        102.51        110.29         8.21 o                         
   3   2  33          7.65          8.42         2.93 o                         
  -2   3  33         22.99         23.62         7.33 o                         
  -1   3  33         50.38         37.90         7.23 o                         
   0   3  33         15.56         18.47         3.80 o                         
   1   3  33         50.39         43.96         4.08 o                         
   2   3  33         22.96         23.71         3.93 o                         
  -2   4  33         23.36         21.10         6.45 o                         
  -1   4  33         16.45         17.18         3.68 o                         
   0   4  33         13.60         26.79         3.88 o                         
   1   4  33         16.46         21.05         4.62 o                         
   2   4  33         23.37         18.11         3.53 o                         
  -1   5  33          7.53         10.67         3.12 o                         
   0   5  33          0.52          1.92         2.49 o                         
   1   5  33          7.53          8.17         3.94 o                         
   0   0  34          0.66          1.24         3.87 o                         
   1   0  34         11.61         10.68         3.53 o                         
   2   0  34         16.23         15.76         3.67 o                         
  -2   1  34         58.25         50.48         5.39 o                         
  -1   1  34         13.89         12.41         4.83 o                         
   0   1  34          0.41         -0.41         2.48 o                         
   1   1  34         13.94          6.96         3.70 o                         
   2   1  34         58.23         54.48         6.12 o                         
  -2   2  34         27.63         34.36         8.61 o                         
  -1   2  34         37.05         36.34         5.30 o                         
   0   2  34         11.12          8.33         5.76 o                         
   1   2  34         37.07         33.84         4.95 o                         
   2   2  34         27.61         37.00         7.27 o                         
  -2   3  34         13.28         18.75         6.58 o                         
  -1   3  34         13.58         11.81         5.67 o                         
   0   3  34          1.04          7.17         2.46 o                         
   1   3  34         13.57          9.33         3.17 o                         
   2   3  34         13.28         20.77         3.78 o                         
  -1   4  34         11.64          7.58         2.60 o                         
   0   4  34         39.40         39.82         4.56 o                         
   1   4  34         11.61          9.83         3.43 o                         
   1   0  35          1.74          1.11         2.73 o                         
   2   0  35         14.90         18.95         4.45 o                         
  -2   1  35         36.21         38.90         5.09 o                         
  -1   1  35          7.00         11.51         3.65 o                         
   0   1  35         30.94         21.76         7.40 o                         
   1   1  35          6.99         12.78         3.89 o                         
   2   1  35         36.20         36.51         6.01 o                         
  -1   2  35          5.63          7.98         3.34 o                         
   0   2  35         13.76         15.64         4.39 o                         
   1   2  35          5.63          4.60         2.86 o                         
   0   3  35         54.68         73.51         6.87 o                         
   0   0  36         76.26         64.95         8.90 o                         
   0   1  36          0.38         -0.04         2.92 o                         
                                                                                
